# Supplementary material for: Empirical estimates of the mutation rate for an alphabaculovirus
Source: PLoS Genet. 2022 Jun 6;18(6):e1009806. doi: 10.1371/journal.pgen.1009806 (PMC9203023; doi:10.1371/journal.pgen.1009806)
Supplement: S5 Data — (XLSX) [file pgen.1009806.s015.xlsx]

## Sheet: dN dS no mutational bias
For analyses below, the transition to transversion ratio is assumed to be 1																		For graphing
Note: for some conditions the fiducial limits can be calculated, although the one-sample T-test cannot be performed. To avoid confusion, both procedures have then been omitted.
																				No repeated mutations				Rep Mutations 3 lineages				Rep Mutations 5 lineages
Whole genome analysis, no repeated mutations																		Index	Mutation treshold	Index value	L95%	U95%	Significance	Index value	L95%	U95%	Significance	Index value	L95%	U95%	Significance
	Null expectation		Observations			Estimation				dN / dS			One-sample T-tests: test val. = 1					dI/dS (Bacmid insert)	τ = 0.5%	1.74517	0.555367	0.981833	0.1673	0.823996	0.295296	0.834004	0.901	1.02164	0.303245	0.705755	0.7049
Region	NS or I	S	Data	NS or I	S	pN	pS	dN	dS	Estimate	L95% CI	U95% CI	T	df	P	Note			τ = 1.0%	1.09066			N/A	0.64153			N/A	0.962335	0.177135	0.365465	0.837
All coding regions	297236	76381	2.0 % threshold	4	3	1.34573e-05	3.92768e-05	1.34574e-05	3.92778e-05	0.342622						S = 0 for some samples			τ = 2.0%	0.727101			N/A	0.545321			N/A	0.934846			N/A
	297236	76381	1.0 % threshold	5	6	1.68217e-05	7.85536e-05	1.68218e-05	7.85577e-05	0.214134						S = 0 for some samples		dN/dS (Virus genome)	τ = 0.5%	0.334043	0.123843	0.147757	0.004632	0.182676	0.0308762	0.0859238	0.005	0.123532	0.0187315	0.0426685	0.0007
	297236	76381	0.5 % threshold	13	10	4.37363e-05	0.000130923	4.37376e-05	0.000130934	0.334043	0.2102	0.4818	-5.7168	4	0.004632				τ = 1.0%	0.214134			N/A	0.136026	0.061126	0.146674	0.006	0.0906711	0.0342711	0.0859289	0.0037
Intergenic Bacmid	35016	76381	2.0 % threshold	1	3	2.85584e-05	3.92768e-05	2.85589e-05	3.92778e-05	0.727101						S = 0 for some samples			τ = 2.0%	0.342622			N/A	0.256964			N/A	0.146833			N/A
	35016	76381	1.0 % threshold	3	6	8.56751e-05	7.85536e-05	8.568e-05	7.85577e-05	1.09066						S = 0 for some samples		dI/dS (Virus genome)	τ = 0.5%	9.25952	4.71112	7.32608	0.018	4.78636	1.15076	1.46904	0.003	4.02863	0.747729	1.05247	0.0004
	35016	76381	0.5 % threshold	8	10	0.000228467	0.000130923	0.000228502	0.000130934	1.74517	1.1898	2.727	1.6849	4	0.1673				τ = 1.0%	2.50097			N/A	1.91261			N/A	1.61844	0.758842	0.685858	0.2558
Intergenic Viral Genome	30543	76381	2.0 % threshold	0	3	0	3.92768e-05	0	3.92778e-05	0						S = 0 for some samples			τ = 2.0%	0.001			N/A	0.001			N/A	0.357239			N/A
	30543	76381	1.0 % threshold	6	6	0.000196444	7.85536e-05	0.00019647	7.85577e-05	2.50097						S = 0 for some samples				Set to min value for graphing on log scale
	30543	76381	0.5 % threshold	37	10	0.00121141	0.000130923	0.00121239	0.000130934	9.25952	4.5484	16.5856	3.87	4	0.018
Whole genome analysis, mutations repeated in up to 3 lineages
	Null expectation		Observations			Estimation				dN / dS			One-sample T-tests: test val. = 1
Region	NS or I	S	Data	NS or I	S	pN	pS	dN	dS	Estimate	L95% CI	U95% CI	T	df	P	Note
All coding regions	297236	76381	2.0 % threshold	4	4	1.34573e-05	5.2369e-05	1.34574e-05	5.23709e-05	0.256964						S = 0 for some samples
	297236	76381	1.0 % threshold	9	17	3.0279e-05	0.000222568	3.02796e-05	0.000222601	0.136026	0.0749	0.2827	-5.382	4	0.006
	297236	76381	0.5 % threshold	32	45	0.000107659	0.000589152	0.000107666	0.000589383	0.182676	0.1518	0.2686	-5.77	4	0.005
Intergenic Bacmid	35016	76381	2.0 % threshold	1	4	2.85584e-05	5.2369e-05	2.85589e-05	5.23709e-05	0.545321						S = 0 for some samples
	35016	76381	1.0 % threshold	5	17	0.000142792	0.000222568	0.000142805	0.000222601	0.64153						I = 0 for some samples
	35016	76381	0.5 % threshold	17	45	0.000485492	0.000589152	0.00048565	0.000589383	0.823996	0.5287	1.658	0.132	4	0.901
Intergenic Viral Genome	30543	76381	2.0 % threshold	0	4	0	5.2369e-05	0	5.23709e-05	0						S = 0 for some samples
	30543	76381	1.0 % threshold	13	17	0.000425629	0.000222568	0.00042575	0.000222601	1.91261						I = 0 for some samples
	30543	76381	0.5 % threshold	86	45	0.0028157	0.000589152	0.002821	0.000589383	4.78636	3.6356	6.2554	6.468	4	0.003
Whole genome analysis, mutations repeated in up to 5 lineages
	Null expectation		Observations			Estimation				dN / dS			One-sample T-tests: test val. = 1
Region	NS or I	S	Data	NS or I	S	pN	pS	dN	dS	Estimate	L95% CI	U95% CI	T	df	P	Note
All coding regions	297236	76381	2.0 % threshold	4	7	1.34573e-05	9.16458e-05	1.34574e-05	9.16514e-05	0.146833						S = 0 for some samples
	297236	76381	1.0 % threshold	12	34	4.0372e-05	0.000445137	4.0373e-05	0.000445269	0.0906711	0.0564	0.1766	-6.089	4	0.0037
	297236	76381	0.5 % threshold	38	79	0.000127845	0.00103429	0.000127855	0.001035	0.123532	0.1048	0.1662	-9.19	4	0.0007
Intergenic Bacmid	35016	76381	2.0 % threshold	3	7	8.56751e-05	9.16458e-05	8.568e-05	9.16514e-05	0.934846						S = 0 for some samples
	35016	76381	1.0 % threshold	15	34	0.000428376	0.000445137	0.000428498	0.000445269	0.962335	0.7852	1.3278	0.22	4	0.837
	35016	76381	0.5 % threshold	37	79	0.00105666	0.00103429	0.0010574	0.001035	1.02164	0.7184	1.7274	0.407	4	0.7049
Intergenic Viral Genome	30543	76381	2.0 % threshold	1	7	3.27407e-05	9.16458e-05	3.27414e-05	9.16514e-05	0.357239						S = 0 for some samples
	30543	76381	1.0 % threshold	22	34	0.000720296	0.000445137	0.000720642	0.000445269	1.61844	0.8596	2.3043	1.325	4	0.2558
	30543	76381	0.5 % threshold	127	79	0.00415807	0.00103429	0.00416964	0.001035	4.02863	3.2809	5.0811	11.045	4	0.0004

## Sheet: Data per lineage
	Overview, no repeated mutations						Overview, mutations rep. up to 3 lineages						Overview, mutations rep. up to 5 lineages
	Threshold		0.5	1	2		Threshold		0.5	1	2		Threshold		0.5	1	2
	Lineage	Mutation type	Frequency	Frequency	Frequency		Lineage	Mutation type	Frequency	Frequency	Frequency		Lineage	Mutation type	Frequency	Frequency	Frequency
	A	N	3	0	0		A	N	9	2	0		A	N	10	3	0
		S	3	1	1			S	14	6	2			S	20	11	3
		I_virus	12	6	0			I_virus	31	8	0			I_virus	41	11	0
		I_bacmid	2	0	0			I_bacmid	4	2	0			I_bacmid	9	5	2
		Sum virus	18	7	1			Sum virus	54	16	2			Sum virus	71	25	3
	B	N	3	1	1		B	N	4	1	1		B	N	6	1	1
		S	2	2	1			S	3	2	1			S	12	3	1
		I_virus	7	0	0			I_virus	12	0	0			I_virus	22	1	0
		I_bacmid	2	0	0			I_bacmid	4	0	0			I_bacmid	8	1	0
		Sum virus	12	3	2			Sum virus	19	3	2			Sum virus	40	5	2
	C	N	1	0	0		C	N	7	2	0		C	N	8	3	0
		S	2	1	1			S	12	2	1			S	19	6	2
		I_virus	5	0	0			I_virus	16	3	0			I_virus	21	5	0
		I_bacmid	1	1	0			I_bacmid	2	1	0			I_bacmid	4	3	0
		Sum virus	8	1	1			Sum virus	35	7	1			Sum virus	48	14	2
	D	N	3	3	2		D	N	4	3	2		D	N	5	3	2
		S	2	2	0			S	2	2	0			S	4	2	0
		I_virus	1	0	0			I_virus	2	0	0			I_virus	9	1	1
		I_bacmid	1	1	0			I_bacmid	3	1	0			I_bacmid	7	2	0
		Sum virus	6	5	2			Sum virus	8	5	2			Sum virus	18	6	3
	E	N	3	1	1		E	N	8	1	1		E	N	9	2	1
		S	1	0	0			S	14	5	0			S	24	12	1
		I_virus	12	0	0			I_virus	25	2	0			I_virus	34	4	0
		I_bacmid	2	1	1			I_bacmid	4	1	1			I_bacmid	9	4	1
		Sum virus	16	1	1			Sum virus	47	8	1			Sum virus	67	18	2
	SUMS	N	13	5	4		SUMS	N	32	9	4		SUMS	N	38	12	4
		S	10	6	3			S	45	17	4			S	79	34	7
		I_virus	37	6	0			I_virus	86	13	0			I_virus	127	22	1
		I_bacmid	8	3	1			I_bacmid	17	5	1			I_bacmid	37	15	3
		Sum virus	60	17	7			Sum virus	163	39	8			Sum virus	244	68	12
