# Supplementary material for: Empirical estimates of the mutation rate for an alphabaculovirus
Source: PLoS Genet. 2022 Jun 6;18(6):e1009806. doi: 10.1371/journal.pgen.1009806 (PMC9203023; doi:10.1371/journal.pgen.1009806)
Supplement: S2 File — (ZIP) [file pgen.1009806.s017.zip]

Archive with 3 entries (3 files):
- Bacmid sequence and annotation files/FastBacDual_polh_1805_annotated.csv
- Bacmid sequence and annotation files/FastBacDual_polh_1805_annotated.fa
- Bacmid sequence and annotation files/FastBacDual_polh_1805_annotated.gbk
