# Supplementary material for: Empirical estimates of the mutation rate for an alphabaculovirus
Source: PLoS Genet. 2022 Jun 6;18(6):e1009806. doi: 10.1371/journal.pgen.1009806 (PMC9203023; doi:10.1371/journal.pgen.1009806)
Supplement: S2 File — (ZIP) [file pgen.1009806.s017.zip › Bacmid sequence and annotation files/FastBacDual_polh_1805_annotated.csv]

Name	Type	Region	Qualifiers
Ac-ptp	CDS	503..1009	/gene='Ac-ptp'; /codon_start=1; /product='Ac-ptp'; /translation='MFPARWHNYLQCGQVI KDSNLICFKTPLRPELFAYVTSEEDVWTAE QIVKQNPSIGAIIDLTNTSKYYDGVHFLRA GLLYKKIQVPGQTLPPESIVQEFIDTVKEF TEKCPGMLVGVHCTHGINRTGYMVCRYLMH TLGIAPQEAIDRFEKARGHKIERQNYVQDL LI'
Ac-bro	CDS	complement(1006..2028)	/gene='Ac-bro'; /codon_start=1; /product='Ac-bro'; /translation='MARVKIGEFKFGEDTF NLRYVLERDQQVRFVAKDVANSLKYTVCDK AIRVHVDNKYKSLFEQTIQNGGPTSNSVVK RGDPLYLQPHTVLITKSGVIQLIMKSKLPY AIELQEWLLEEVIPQVLCTGKYDPAIKQRE EESKQLVTKLIATFTEHTNALQAVVAQKTE ELVKKQEFIERIVAIKDKQIEAKDLQVTRV MTDLNRMYTGFQETMQKKDEIMQKKDAQVT DLVAKVVDLSDRAVQYPADKRKHPVLCVTR DGTTFTAITGQKTYVENQKHKRNINVANIV VENIRPNPTVDWNNATDRLQAKRSKRSISF GSLEEAQ…
Ac-ctl	CDS	complement(2085..2246)	/gene='Ac-ctl'; /codon_start=1; /product='Ac-ctl'; /translation='MQIKTVLLAFAMFAAL NAQHVLAACAETGAVCVHNDECCSGACSPI FNYCLPQ'
AcOrf-4	CDS	complement(2296..2751)	/gene='AcOrf-4'; /codon_start=1; /product='AcOrf-4'; /translation='MKLTYKMASLLKYALR LTREYKENIIPHFDHLTRLRDLIDGMIKSE DVQRFNRTNRNDLISACMQINVRTYMPNAT IDMRKQPNCIYFRICQYCHLEADVPSPDDH SVYRYLCVACGTPLVIDHPLDVFGHTEEGV NELLEVQRVNAGGEL'
AcOrf-5	CDS	2780..3109	/gene='AcOrf-5'; /codon_start=1; /product='AcOrf-5'; /translation='MYRTSRINNAPVVASQ HDYDRDQIKRELNSLRRNVHDLCTRSGTSF DCNKFLRSDDMTPVVTTITPKRTADYKITE YVGDVKTIKPSNRPLVESGPLVREAAKYGE CIV'
Ac-lef2	CDS	3090..3722	/gene='Ac-lef2'; /codon_start=1; /product='Ac-lef2'; /translation='MANASYNVWSPLIRAS CLDKKATYLIDPDDFIDKLTLTPYTVFYNG GVLVKISGLRLYMLLTAPPTINEIKNSNFK KRSKRNICMKECVEGKKNVVDMLNNKINMP PCIKKILNDLKENNVPRGGMYRKRFILNCY IANVVSCAKCENRCLIKALTHFYNHDSKCV GEVMHLLIKSQDVYKPPNCQKMKTVDKLCP FAGNCKGLNPICNY'
Ac-ORF603	CDS	complement(3760..4365)	/gene='Ac-ORF603'; /codon_start=1; /product='Ac-ORF603'; /translation='MAVIFNNKQLLADNSI EKGGELFLFNGSYNILESYVNPVLLKNGVI ELEEAAYYAGNILYKTDDPKFIDYINLIIK ATHSEELPENSTVVNYRKTMRSGTIHPIKK DIYIYDNKKFTLYDRYIYGYDNNYVNFYEE KNEKEKEYEEEDDKASSLCENKIILSQINC ESFENDFKYYLSDYNYAFSIIDNTTNVLVA FGLYR'
Ac-Polyhedrin	CDS	complement(6622..7359)	/gene='Ac-Polyhedrin'; /codon_start=1; /product='Ac-Polyhedrin'; /translation='MPDYSYRPTIGRTYVY DNKYYKNLGAVIKNAKRKKHFAEHEIEEAT LDPLDNYLVAEDPFLGPGKNQKLTLFKEIR NVKPDTMKLVVGWKGKEFYRETWTRFMEDS FPIVNDQEVMDVFLVVNMRPTRPNRCYKFL AQHALRCDPDYVPHDVIRIVEPSWVGSNNE YRISLAKKGGGCPIMNLHSEYTNSFEQFID RVIWENFYKPIVYIGTDSAEEEEILLEVSL VFKVKEFAPDAPLFTGPAY'
Ac-ORF1629	CDS	complement(16920..18551)	/gene='Ac-ORF1629'; /codon_start=1; /product='Ac-ORF1629'; /translation='MTNRRYESVQSYLFNN RNNKIDAHQFFERVDTAEAQIIKNNIYDNT VVLNRDVLLNILKLANDVFDNKAYMYVDDS EVSRHYNAVVKMKRLVIGVRDPSLRQSLYN TIAYIERLLNIGTVNDSEITMLIADFYDLY SNYNIELPPPQALPRSRRPSVVQPAAPAPV PTIVREQTKPEQIIPAAPPPPPSPVPNIPA PPPPPPPSMSELPPAPPMPTEPQPAAPLDD RQQLLEAIRNEKNRTRLRPVKPKTAPETST IVEVPTVLPKETFEPKPPSASPPPPPPPPP PPAPPAPPPMVDLSSAPPPPPLVDLPSEML…
Ac-pk-1	CDS	18550..19368	/gene='Ac-pk-1'; /codon_start=1; /product='Ac-pk-1'; /translation='MATTNATLQTLVQFYE NCKNVKTRYKIINGRFGKISILSHKPTSKL YLQKTISAHNFNADEIKVHQLMSDHPNFIK IYFNHGSINNQVIVMDYIDCPDLFETLQIK GELSYQLVSNIIRQLCEALNDLHKHNFIHN DIKLENVLYFEALDRVYVCDYGLCKHENSL SVHDGTLEYFSPEKIRHHNYARSFDWYAVG VLTYKLLTGGRHPFEKSEDEMLDLNSMKRR QQYNDIGVLKHVRNVNARDFVYCLTRYNID CRLTNYKQIIKHEFLS'
AcOrf-11	CDS	complement(19532..20554)	/gene='AcOrf-11'; /codon_start=1; /product='AcOrf-11'; /translation='MSLAAKLIIYNYYAKY NEVHDVYGESYHHYRIVQEYLSESYVNGMS CIERDVTAMRRLKSGSCTFDEAVKMIDAGD SIKSLSHWFSTSETMGIDDNVREVLEQIDA VVPVSVRVQNGWQIFSLNNFEREISQDMLD CLQIILGRFEYFMRNGKLLRIANVFNPNND VVGWWYNKFCVVTYVHRIMYRSVPAELVPR LSEAVKKFIRLRKSDYDDRLHVDESYNCPR VIAEMYGRFCGIGKEHFSKHKLSCMHILFQ YLRGKTTQEEKSFPCYRVIKDFGRQCKDVY KNLKDVFDLLHAHSMSDKDKNSLMDLLCVM DCE…
AcOrf-12	CDS	20591..21244	/gene='AcOrf-12'; /codon_start=1; /product='AcOrf-12'; /translation='MYRHACYLYIISQGGE LLSVAIIKEWPSVFITSLAASTMKRRHCKL NSLPQELFDKIVEYLSLSDYCNLVLVCKRP SSKYNVIFDSTNHQHLKGVYKKTDVQITSY NEYINCICNELRQDEFYAKSSWIASICGHQ RATIFSVTNKQVEMKYHLYNIAIVESEDCN GFYPFEPTRDCLICKQKNQCPRNSFIVSLC KYLEKQNVQSNFIYYLYEINT'
AcOrf-13	CDS	complement(21271..22254)	/gene='AcOrf-13'; /codon_start=1; /product='AcOrf-13'; /translation='MLSWLWNWWMWSGDND NDAIAAEDRFNADDYKKYHINAQQWSHIVK WDSFKCNTHSFKYRYVHSDTNAKCYNVIDF CKGLEIAHDDILDCNWDGDQVYHLNEIVFH KQRSKRDLNSLGALFATKHGLLEILMRLNF ANKSNALLHIQTEGERDDLRDKIESVLKHV KKLNANSEKFMVTHETFKNEVGNRFEQFEL RLHELDAKLNMLQSAEKLKTAVVAESKNGT VTFPRDITKHQHLAVFSERIDDRIKLAFVL GQERHFRKRKMRFEDDMEVLYDGVHPNPLL AIQCINEKLYDKHYKIRKIAKRVIDVDCTP NVV…
Ac-lef-1	CDS	complement(22146..22946)	/gene='Ac-lef-1'; /codon_start=1; /product='Ac-lef-1'; /translation='MLVCNYTQKRVDMMWD AIAYNDSRKYAFMTVNARWIHADRYFDTSA QLYSYIVQNKVSDVHVKPLDDGGGREWVVD ADYKNYVDEHDLMLKIYIGATAFLLFYTEE NVSRVMYTGNRGFHLWLKFTDKFKITSAQN VRVHRYKAFEKPAKLDSDYIQPGSFAHCVR EAVRLYVPHMQDSNLDALTLQYWPDVDRDI FCNVNKQIRAPYSYNYKGTKFSRCITKELL DKLKQCYPGYGTGGCGPVTTTTTPSPPKIG SMQTTTKSTT'
Ac-egt	CDS	23059..24579	/gene='Ac-egt'; /codon_start=1; /product='Ac-egt'; /translation='MTILCWLALLSTLTAV NAANILAVFPTPAYSHHIVYKVYIEALAEK CHNVTVVKPKLFAYSTKTYCGNITEINADM SVEQYKKLVANSAMFRKRGVVSDTDTVTAA NYLGLIEMFKDQFDNINVRNLIANNQTFDL VVVEAFADYALVFGHLYDPAPVIQIAPGYG LAENFDTVGAVARHPVHHPNIWRSNFDDTE ANVMTEMRLYKEFKILANMSNALLKQQFGP NTPTIEKLRNKVQLLLLNLHPIFDNNRPVP PSVQYLGGGIHLVKSAPLTKLSPVINAQMN KSKSGTIYVSFGSSIDTKSFANEFLYMLIN TFKTLDN…
Ac-odv-e26	CDS	24725..25402	/gene='Ac-odv-e26'; /codon_start=1; /product='Ac-odv-e26'; /translation='MESVQTRLCASSNQFA PFKKRQLAVPVGSVNSLTHTITSTTVTSVI PKNYQEKRQKICHIISSLRNTHLNFNKIQS VHKKKLRHLQNLLRKKNEIIAELVRKLESA QKKTTHRNISKPAHWKYFGVVRCDNTIRTI IGNEKFVRRRLAELCTLYNAEYVFCQARAD GDKDRQALASLLTAAFGSRVIVYENSRRFE FINPDEIASGKRLIIKHLQDESQSDINAY'
AcOrf-17	CDS	25371..26000	/gene='AcOrf-17'; /codon_start=1; /product='AcOrf-17'; /translation='MNLKVILTPINLKGEE EPNCVERITIMPCILIDTEICLNVRCRSPF AKFKVLIIVDGFDSAYIQATFCSISDSVTI VNKSNEKHVTFDGFVRPDDEGTTMPYVIGP LYSVDAAVADRKVKDVVDSIQNQQTMLKVF INEANVYNKWNMLKGLIYNNNNESVLVNNV VKFIKVDKNYNINKKNNVTKWVPALNYFTG RQLLTILFIFKFK'
AcOrf-18	CDS	complement(26030..27091)	/gene='AcOrf-18'; /codon_start=1; /product='AcOrf-18'; /translation='MERLLNQLNLGVLPYI TTKDIEDRLRDKIVAKAKLAFIKDCFEAVV CENGGLFVLTGGAAVTCHIDDDRSALKCID FDYYGFCAKMFCNLQTNLQKCVDQHYAELD VLTRQVYMSDPLVVLKCYQNGAYRLNGQIN LHLNRHIKCIKTQYNDEFDLVRFALQIDIT SADGVDEYTDNGVKITTAPLSFNVFFVNVR IMKRPFNADRCIKNFSLFGNEYHVLVSSLQ RVLNDQLMCLLKDIFTNKFDYKIERRLKHL KRLFANLPAESYNSCVNDHTDMCLYKEQNE TITNFVKKILDISGPALGCRKLMHIYLTTD TFS…
AcOrf-19	CDS	27093..27419	/gene='AcOrf-19'; /codon_start=1; /product='AcOrf-19'; /translation='MNSGDATRLHCSNAHA KQTLATLFANRNHSSFYEYAIAFVSTLLFK NNLNLMTACNLINSLINFELNMFGKSLLLN GFVNFCIANSDGVTIQHKMLTNVLSFLLEK YY'
Ac-arif-1	CDS	complement(27645..28898)	/gene='Ac-arif-1'; /codon_start=1; /product='Ac-arif-1'; /translation='MLNKITAVLQFGLNAS LLLAYLIVFVLSIMGVIDSRYAFLLEIEGK QSVINLSIPIMLAFGMWILFYMFYFIWKII VWTKNRSSSSNTNVNFNAKENFYVAITCIM VNVITGLCWMLFAAFQIYVFKNGHLPALDV LYRHYDLESMCWNSIVYLEIDYANTETLSQ NCVYVNIYKKCIMCRAIVSDHEPTVFNQNY PVIIMGVLTILAVQCWNLYVQLKEMRHNIY MKRRAEAEKASYEHYCDIDYRREERESNSR LLEVVSEGRNSSSVVAVTHPPSTTSTTTSV SETLSSFIAPSDLSSQPSPSSHPSSPFGNH N…
Ac-pif-2	CDS	28935..30083	/gene='Ac-pif-2'; /codon_start=1; /product='Ac-pif-2'; /translation='MYRVLIVFFLFVFLYI VYQPFYQAYLHIGHAQQDYNDTLDDRMDYI ESVMRRRHYVPIEALPAIRFDTNLGTLAGD TIKCMSVPLFVSDIDLPMFDCSQICDNPSA AYFFVNETDVFVVNGHRLTVGGYCSTNSLP RNCNRETSVILMSLNQWTCIAEDPRYYAGT DNMTQLAGRQHFDRIMPGQSDRNVLFDRLL GREVNVTTNTFRRSWDELLEDGTRRFEMRC NARDNNNNLMFVNPLNPLECLPNVCTNVSN VHTSVRPVFETGECDCGDEAVTRVTHIVPG DRTSMCASIIDGLDKSTASYRYRVECVNLY TSI…
Ac-F	CDS	30147..32219	/gene='Ac-F'; /codon_start=1; /product='Ac-F'; /translation='MLACKFSQYQAFIMDG VKLLGTCALIILLSTTSTVVGRDRITFTPI EDSAGLMFERMYGLRHHTDDRFVFVKKFNF VSVLQELNNIKSKIELYEAQVSTCTNVRQI KQNRSSIIKARIENQLQFLTQLNKNLITYS VESSILSNDVLDNIDLEYDDSGEFDVYDEY EQPSHWSNMTVSDAQALLRNPPKDRVMFLD TVTTSDVSSKYEEYINCIVSNRTVENECMF LANMMNVLNDKLDDAAALAKMLERIVKQTR KNKLNISNTVIDDDTLLTEMKKLTQTLYNQ NRVWVVDFNKDMNSYFDLSQAYKLHLYVDL NTVIMFITMPL…
Ac-pkip-1	CDS	complement(32268..32777)	/gene='Ac-pkip-1'; /codon_start=1; /product='Ac-pkip-1'; /translation='MSCILTALCKKGQANL NSLIKLQNKKVKNYYVKNNETAIDKMLCIA ADIKGQVEQLELVNQYLGAPESEKLDFVYD CSDLDINEKDLKSLCLTKNIAYFTQKYNAP TVLKAQAAVYDSFIKHSELFINAICQMDEK QQVNNFCLDELVKLKLIAIKHLCALEYVIE NSI'
Ac-dbp	CDS	complement(32817..33767)	/gene='Ac-dbp'; /codon_start=1; /product='Ac-dbp'; /translation='MATKRKIGDGYSSSDD NQPKRERSEGGEDQQLVPYNSGAFNVKHDE TGVMCYFTPSSIQLEPHELTKMLWQEQMAI NVKRGNFSILNCSCFEGRFLKNEFCRLSNL NSLHEWEDKLYPEPDKNIVVLEPANGKTTY TIGPRVQGKPCGFWFSDFGTIKRAKSNFGQ FFSIQYGDIHKHNNIFGNILQKHLQSDFPL KMEPNVCIHLPDKNKTSERDMLIRRFYIIN RDNNGSIYATGKIRNVPLDIQRMSVEDFDR LFEMDKIDGPSEEIKMYMMGTIDGVKYGKE MQMTDMNNKKITEKPYSLAFKPGIFVIIEQ '
AcOrf-26	CDS	33843..34232	/gene='AcOrf-26'; /codon_start=1; /product='AcOrf-26'; /translation='MDDSVASMCVDNAFAY TTDDLLKNIPFSHSKCAPFKLQNYTVLKRL SNGFIDKYVDVCSISELQKFNFKIDRLTNY ISNIFEYEFVVLEHDLSTVHVINAETKTKL GHINVSLNQNDANVLILTVTLTS'
Ac-iap-1	CDS	34234..35094	/gene='Ac-iap-1'; /codon_start=1; /product='Ac-iap-1'; /translation='MNEDTPPFYFISVCDN FRDNTAEHVFDMLIERHSSFENYPIENTAF INSLIVNGFKYNQVDDHVVCEYCEAEIKNW SEDECIEYAHVTLSPYCAYANKIAERESFG DNITINAVLVKEGKPKCVYRCMSNLQSRMD TFVNFWPAALRDMITNIAEAGLFYTGRGDE TVCFFCDCCVRDWHTNEDTWQRHAAENPQC YFVLSVKGKEFCQNSITVTHVDKRDDDNLN ENADDIEEKYECKVCLERQRDAVLMPCRHF CVCVQCYFGLDQKCPTCRQDVTDFIKIFVV '
Ac-lef6	CDS	35099..35620	/gene='Ac-lef6'; /codon_start=1; /product='Ac-lef6'; /translation='MVFNVYYNGYYVEKKF SKEFLIHIAPDLKNSVDWNGSTRKQLRVLD KRAYRQVLHCNGRYYWPDGTKFVSHPYNKS IRTHSATVKRTDSSHRLKSHVVDKRPRRSL DSPRLDGYVLASSPIPHSDWNEELKLYAQS HGYDDYDDNLEDGEIDERDSLKSLNNHLDD LNVLEKQ'
AcOrf-29	CDS	complement(35680..35895)	/gene='AcOrf-29'; /codon_start=1; /product='AcOrf-29'; /translation='MFSRNYNASQSQRDLK SQLEEINRQKQKITIDSQHFEKIKSVTKNV NELQNMEKRVMKSRQNFLNYGIDNF'
AcOrf-30	CDS	complement(35949..37340)	/gene='AcOrf-30'; /codon_start=1; /product='AcOrf-30'; /translation='MAPTQVLQRALKQKEY IKIIELAVKSPNNRVYLLNLQDDTFWKRIS RECYGRVDFIHVFRNKLDWKIISISPLSIT IANRFKSHLIWSLVSEQKFLTQDFILAFGD LLDMEEISKNYNNLSLSVQQKYAHKLNWKR IVASHILLKEWFQEPIKQYINYDYVSKYKH LNTALINNVSCMENVNLSAYMQDCVKISDA LILYCLREGRVQELKLIAHSIPWSDHMLVF DEYPGLVNTLHSDWKCIDKWTAFNAPPAYY IRHMFAHPEFRNEFEENFNAQYWHKLINYT VITNVRASAAFNLMLFQNYKNRVDWTELQQ CNQ…
Ac-sod	CDS	37454..37909	/gene='Ac-sod'; /codon_start=1; /product='Ac-sod'; /translation='MKAICIISGDVHGKIY FQQESANQPLKISGYLLNLPRGLHGFHVHE YGDTSNGCTSAGEHFNPTNEDHGAPDAEIR HVGDLGNIKSAGYNSLTEVNMMDNVMSLYG PHNIIGRSLVVHTDKDDLGLTDHPLSKTTG NSGGRLGCGIIAICK'
Ac-fgf	CDS	complement(38675..39220)	/gene='Ac-fgf'; /codon_start=1; /product='Ac-fgf'; /translation='MYRLLALVALASMADC SALLTHITGTSIPGQLFINRQFLAVNPDGA VYGTIESDNVDTIFKRVAVDRNRIVIQNAI TCVYLCMDRCGQLYGSKTLSKDCFMREFLE KNNYNTYYKVYDRKLTYVALKNDGTPRKLQ ISKSRKLGKLSVYAMALLKRLSFPIYTSCP NIKSEIIVRHRKCHV'
Ac-pnk	CDS	complement(39367..39915)	/gene='Ac-pnk'; /codon_start=1; /product='Ac-pnk'; /translation='MWTLQQPDLYAYAVHD GAKRTKIAAFDLDGTLISSKTRSKFPKNPD DWQLLPCAHKLKRLYELGYDLVVFTNQAHL GSGKIKASDLLYKLENIKKATGVPISFYVS PNKDEHRKPDTGMWREMAKQFTHIDKEQSF YVGDAAGRINLTTGQKDFSDSDRVFAKNLS LQFYTPEQFIQLDLDL'
AcOrf-34	CDS	complement(39928..40575)	/gene='AcOrf-34'; /codon_start=1; /product='AcOrf-34'; /translation='MTTVAVNAPLPPPLVE LCNRRPIPTPRIISLQRQLISTPVVKNYQA DVQEAIDAFKRLNITPGHLGEVIDTMGQQG KLLPEIIEADDDFKVNQTRNLSCKTVEYLN FLENDKLFRCRLCYTHADWLWCDFHRNHAY RGTRDITCNNYVEHLNSDMGVVMLIEEYFY CLSSCNFKQDAKRALQTLTKFESLSDLMAS YNFSTPDLDTNAYELMDFE'
Ac-v-ubi	CDS	40596..40829	/gene='Ac-v-ubi'; /codon_start=1; /product='Ac-v-ubi'; /translation='MQIFIKTLTGKTITAE TEPAETVADLKQKIADKEGVPVDQQRLIFA GKQLEDSKTMADYNIQKESTLHMVLRLRGG Y'
Ac-39K|pp31	CDS	complement(40876..41703)	/gene='Ac-39K|pp31'; /codon_start=1; /product='Ac-39K|pp31'; /translation='MVNVPEQQSPETAAVC KNEKLLNKLESSSYNKSNMDQLAVIVNFLE RKNINYILNVVPVMQDERKMSKRKKKVINN NKYILFNSWYTKIKQPEWPSSPAMWDLVKN KPELADFVFIFDHTEKLGKKMADRSTSSSS SENAAIPASKKRQTVVLTNANLAELKESCE MRDKLYSEFYSLLNETFNHNVAPLLSNIYD EVLTRDFITKSMAKFKTVALKLPVAPSTTE YVPTPISGSRKRKSSVPAKQRSSIKTRRNT VAPALLMVSDNTQDTNMSD'
Ac-lef11	CDS	complement(41697..42035)	/gene='Ac-lef11'; /codon_start=1; /product='Ac-lef11'; /translation='MPPKNCTHLGGCDSDC LTRSEIQALFREAINTLKHTMNTENVCAHM LDIVSFERIKEYIRANLGHFTVITDKCSKR KVCLHHKRIARLLGIKKIYHQEYKRVVSKV YKKQTW'
Ac-nudix	CDS	complement(41998..42648)	/gene='Ac-nudix'; /codon_start=1; /product='Ac-nudix'; /translation='MRNAAGLFMIIEPDKA VLLCARRAYRSANAPAADMNDTFLEKISIP RGHRDCCDAKVYETAVREFVEETGRFFDSA FIYKLPFTLQWKDDGVTYKYLIYVGVVRGN LINVNAKPNTYTVKLLPGTFGNDYRIMLKP RRFNCEIARSLAIVPLNKYFNYMNDKQLIT YDYSNYIEFFDFVRSVKARFDNRQLQDFFY ATLKKIDNDAPQKLHALRRV'
Ac-p43	CDS	complement(42712..43803)	/gene='Ac-p43'; /codon_start=1; /product='Ac-p43'; /translation='MDKRANSRKPFLFYNE DYYCEKPKRYFHTNKVIFEKLDSYATNINR CRELLTDFFDYCLPKYYRRKNKFTLLFRLL EPVIKQAGASALTTVSNDQCRWLEINQFSG WEQRDNQYAHKWLIKVVGADMGQQILFIIK QVTKKFKTCNLGFHNYYKLFRRCLSILLFK HKEVFVQCLQVILKAAMPVKKKGVVKSNYA FAVTNALHYYIVDNPHLLCKDINVAIKVRR LLIKHEMLPTEKQIKLSFEKCSKGIEVPLY EKLLLNHMMRINDDNLQWPSLINNKKIMEW NANRCFDESNKILHVYIGQYYTSSCRRVKK SFFKYNG…
Ac-p47	CDS	complement(43811..45016)	/gene='Ac-p47'; /codon_start=1; /product='Ac-p47'; /translation='MFVTRLEHTTQFLPQA CKLEDEVLVLYVIYLNGFDYTLPRFVKREV QVNADGFVRFDYNIKIFDFARFTDMTQTTP EDIDDYINLTRINSLSDHDLKMLQLVCRDR WYKGDVARLRRILQQKDVDDLVKFVCNVMW ERAYEDHYTLGQQLSIRITTKLIQSGLDFK HQPDTTAPVSVRGWEDATFEKYLQSITSIS EVIKRHVFSKKYICLEVAASYWSDAVESLQ QENFRIILNSKTPYVLLIEMDDDKNSMVYL RKLAHLLENKIVNLLFVTDVEFYFKNGNFM FYLYNSLKFYYYCLKNKFAFENVDKEIFFL LYTIVAL…
Ac-lef12	CDS	45015..45560	/gene='Ac-lef12'; /codon_start=1; /product='Ac-lef12'; /translation='MTMENDAEFNRRLEYV GTIATMMKRTLNVLRQQGYCTQQDADSLCV SDDTAAWLCGRLPTCNFVSFRVHIDQFEHP NPALEYFKFEESLAQRQHVGPRYTYMNYTL FKNVVALKLVVYTRTLQANMYADGLPYFVQ NFSETSYKHVRVYVRKLGAIQVTTLPVYEQ IIEDTINELVVNHVD'
Ac-gta	CDS	45644..47164	/gene='Ac-gta'; /codon_start=1; /product='Ac-gta'; /translation='MDNYKLQLQEFFDQAP DNDDPNFEHQTPNLLAHQKKGIQWMINREK NGRPNGGVLADDMGLGKTLSVLMLIAKNNS LQLKTLIVCPLSLINHWVTENKKHNLNFNI LKYYKSLDADTFEHYHIVVTTYDVLLAHFK LIKQNKQSSLFSTRWHRVVLDEAHIIKNCK TGVHNAACALTATNRWCITGTPIHNKHWDM YSMINFLQCRPFNNPRVWKMLNKNNDSTNR IKSIIKKIVLKRDKSEISSNIPKHTVEYVH VNFNEEEKTLYDKLKCESEEAYVKAVAARE SENALSRLQQMQHVLWLILKLRQICCHPYL AMHGKNI…
AcOrf-43	CDS	47178..47411	/gene='AcOrf-43'; /codon_start=1; /product='AcOrf-43'; /translation='MNTRYATCYVCDELVY LFKKTFSNMSPSAAAFYQRRMAIVKNGIVL CPRCSSELKIGNGVSIPIYPHRAQQHARRS R'
AcOrf-44	CDS	47392..47787	/gene='AcOrf-44'; /codon_start=1; /product='AcOrf-44'; /translation='MHDGRVKTQALRVLAR SLPPLYDSTVDRHGCKVFTVRRYNRRVIDF AGIRNKTLEIIKTDRNLPLNTECNVKVVDS ACMRCRKSFAVYPAVTYLHCGHSCLCTDCD ETVNVDNTCPKCKSGIRYKLKYKTL'
AcOrf-45	CDS	47789..48367	/gene='AcOrf-45'; /codon_start=1; /product='AcOrf-45'; /translation='MLPYEMVIAVLVYLSP AQILNLNLPFAYQKSVLFASNSAKVNERIR RRARDDNDDDPYFYYKQFIKINFLTKKIIN VYNKTEKCIRATFDGRYVVTRDVLMCFVNK SYMKQLLREVDTRITLQQLVKMYSPEFGFY VNSKIMFVLTESVLASICLKHSFGKCEWLD KNIKTVCLQLRKICINNKQHSTCLSY'
Ac-odv-e66	CDS	48352..50466	/gene='Ac-odv-e66'; /codon_start=1; /product='Ac-odv-e66'; /translation='MSIVLIIVIVVIFLIC FLYLSNSNNKNDANKNNAFIDLNPLPLNAT TATTTTAVATTTTNNNNSIVAFRQNNIQEL QNFERWFKNNLSYSFSQKAEKVVNPNRNWN DNTVFDNLSPWTSVPDFGTVCHTLIGYCVR YNNTSDTLYQNPELAYNLINGLRIICSKLP DPPPHQQAPWGPVADWYHFTITMPEVFMNI TIVLNETQHYDEAASLTRYWLGLYLPTAVN SMGWHRTAGNSMRMGVPYTYSQMLRGYSLA QIRQEQGIQEILNTIAFPYVTQGNGLHVDS IYIDHIDVRAYGYLINSYFTFAYYTYYFGD…
Ac-ets	CDS	complement(50572..50838)	/gene='Ac-ets'; /codon_start=1; /product='Ac-ets'; /translation='MMERTVTRWHLVSDNV LFKIGEVAQRLDYYLQEYANLEMQIEEEIK YMEVDDGEEIDTIKTFLRNSMSTSEQRDLY ALALKLNSLINK'
Ac-etm	CDS	complement(50912..51253)	/gene='Ac-etm'; /codon_start=1; /product='Ac-etm'; /translation='MDALHGICVNINKFYK CRRIVIEYDNCSASFTFNCVHDNRKVNCLE IVGLRRNEYVCLGKIINGDKIISVHENSVN GKIIVPVEDTFDFGLFTLKNKITDAVIKLN VYINETS'
Ac-pcna	CDS	complement(51277..52134)	/gene='Ac-pcna'; /codon_start=1; /product='Ac-pcna'; /translation='MHARLNKSSHRRRKIS CIKEQLQLESLLKMFEAEFKTGAVLKRLVE TFKDLLPHATFDCDNRGVSMQVMDTSHVAL VSLQLHAEGFKKYRCDRNVTLNVSINSLSK IVKCVNERSSVLMKAEDQGDVMAFVFNNDN RICTYTLKLMCIDVEHLGIPDSDYDCVVHM SSVEFAQVCKDMTQFDHDIIVSCSKKGLQF RANGDIGSADVQMSADNENFSVLKAKQTVT HTFAGDYLCHFAKAAPLAPTVTIYMSEELP FKLEYCIKDVGVLACFLAPKIVNNDEEIF'
Ac-lef8	CDS	complement(52157..54787)	/gene='Ac-lef8'; /codon_start=1; /product='Ac-lef8'; /translation='MTDVVQDFNELYDRIE NKYKLKYTFDCATNSNERMLFCAIQERKSY LCCALNEQLSCVMHKCVPVIFGTRLDKQFR ETDDVDANNNINGTFMLDGRFLSFPNIMMN NNVLVHNFYDKLYAKHCKRMFLYGNVDQEK HINRAIQLVYDKQDDVLFARDVYASDYVVT EDLNSVLETYLANSGKWKPLDFLFEYNTLH KQQLVEHIKIIMNHDINYSIDSLANKIVYK HAYLIELLLTSTILQNYQRVLDKTADDDAY TVANKRRKIQSVLYNKESKKIVDCIVNGRL IYCVSKTFSKQRKVFPNQQDNSSNNNIEIS LPVLK…
AcOrf-51	CDS	54814..55770	/gene='AcOrf-51'; /codon_start=1; /product='AcOrf-51'; /translation='MSKRVRERSVVSDETA KRIRQNEHCHAKNESFLGFCNLEEIDYYQC LKMQYVPDQKFDNDFILTVYRMANVVTKQV RPYNSIDEKHHYNTVRNVLILIKNARLVLS NSVKKQYYDDVLKLKKNTDLESYDPLITVF LQIGESVNEEIQKLRKALVNFFTNKPDKSD INNPDVVSYQFIFGRVQKLYNRAIKQKTKT IIVKRPTTMNRIQIDWKTLSEDEQKMTRQE IAEKIVKPCFEQFGTILHIYVCPLKHNRII VEYANSESVQKAMTVNDDTRFTVTEFSVVQ YYNVAKTEMVNQRIDIISKDIEDLRNALKS YT'
AcOrf-52	CDS	complement(55761..56345)	/gene='AcOrf-52'; /codon_start=1; /product='AcOrf-52'; /translation='MTWPYSNSFKLIKAYQ KHSNTYQSCTNHKYKSVLLKKWTQDVMDNE LRIESRPYKNCDAFCQMCLSVVTINEYLCC DKCLFPIIDYLEKQRQLTPRQQLYMFVFLS ICYWKEASGATFGDNEKLIWIHRFRIAWES ADVPFVCYFAPSTICLQCSTDNRRIVKKYD TRKKLVNFNVNYFCYNCFFPLFDILIYV'
AcOrf-53	CDS	56347..56766	/gene='AcOrf-53'; /codon_start=1; /product='AcOrf-53'; /translation='MFCTFCLKDRNYYMFK LFKDYWPTCTTECQICLEKIDDNGGIVAMP DTGMLNLEKMFHEQCIQRWRREHTRDPFNR VIKYYFNFPPKTLEECNVMLRETKGFIGDH EIDRVYKRVYQRVTQEDALDIELDFRHFFK MQS'
Ac-lef10	CDS	56763..56999	/gene='Ac-lef10'; /codon_start=1; /product='Ac-lef10'; /translation='MTNVWFATDVNLINCV LKDNLFLIDNNYIILNVFDQETDQVRPLCL GEINALQTDAAAQADAMLDTSSTSELQSNA ST'
AcOrf-54	CDS	56857..57954	/gene='AcOrf-54'; /codon_start=1; /product='AcOrf-54'; /translation='MCSTKKPIKLDLCASV KLTPFKPMRPPKPMQCWIHPRRANCKVTRP RNNYSDPDNENDMLHMTVLNSVFLNEHAKL YYRHLLRNDQAEARKTILNADSVYECMLIR PIRTEHFRSVDEAGEHNMSVLKIIIDAVIK YIGKLADDEYILIADRMYVDLIYSEFRAII LPQSAYIIKGDYAESDSESGQSVDVCNELE YPWKLITANNCIVSTDESRQSQYIYRTFLL YNTVLTAILKQNNPFDVIAENTSISIIVRN LGSCPNNKDRVKCCDLNYGGVPPGHVMCPP REITKKVFHYAKWVRNPNKYKRYSELIARQ SET…
AcOrf-55	CDS	58046..58267	/gene='AcOrf-55'; /codon_start=1; /product='AcOrf-55'; /translation='MKKVALGKIIENTVES KYKSNSVSSSLSTGASAKLSLSEYYKTFEA NKVGQHTTYDVVGKRDYTKFDKLVKKY'
AcOrf-56	CDS	58269..58523	/gene='AcOrf-56'; /codon_start=1; /product='AcOrf-56'; /translation='MLRSIMRRFKSTNNLS KKPSDYYVVLCPKCYFVTSAEVSVAEYIEM HKNFNTKFADRCPNDFIVTNSKSWNNHENC SALFYPLC'
AcOrf-57	CDS	58708..59193	/gene='AcOrf-57'; /codon_start=1; /product='AcOrf-57'; /translation='MKHPVYARYLEFDDVV LDLTSLIFLEFDNAQNEEYIIFMNVKKAFY KNFHITCDLSLETLTVLVYEKARLIVKQME FEQPPNFVNFISFNATDNDNSMIIDLCSDA RIIVAKKLTPDETYHQRVSGFLDFQKRNCI PRPPIESDPKVRDALDRELEIKLYK'
AcOrf-58	CDS	complement(59209..59727)	/gene='AcOrf-58'; /codon_start=1; /product='AcOrf-58'; /translation='MYQIPDMLYNEKMPPR AKKLFVETFTKYHKMNGGDEDIAMHKARKA LEEKYVKIDTLQNSWIPRKAAYEIVRDDID ESDDNADNSTKTKSNDRLIENNNENTSTDY DTEDDERVNMFSSRKRRVAKRAFNAKSKKF PIGEVVSTRKRLKQNTNTPPHYDTSEDEDE DNYYNY'
AcOrf-60	CDS	complement(59739..60002)	/gene='AcOrf-60'; /codon_start=1; /product='AcOrf-60'; /translation='MLPKYYQNLPYNGKRI FEKFYDRSLQKYKSTQIATKLACCAVRKKY MLIDGKWQPRPDANNSDTTTSTEDSTTDTE TEYSTTEDELA'
Ac-FP	CDS	complement(60149..60793)	/gene='Ac-FP'; /codon_start=1; /product='Ac-FP'; /translation='MDQFEQLINVSLLKSL IKTQIDENVSDNIKSMSEKLKRLEYDNLTD SVEIYGIHDSRLNNKKIRNYYLKKICALLD LNFKHVIESSFDKNHIVAKLCDATRAKEWQ TKSRERRLKNFNLNINYDGPVKIFVAATAE QKLLLKKTRDALLPFYKYISICKNGVMVRR DEKSRVFIVKNEQNIEYLKANKYYAFHSDS VDNFESENDSEKMLQNLI'
Ac-lef9	CDS	60820..62370	/gene='Ac-lef9'; /codon_start=1; /product='Ac-lef9'; /translation='MVRKIYFLTLLYFALC VNTRSCTDVIMFSFLDKTPTEFDLILDPHK LQNVAFFTNEEFKVILKNFITDLKKNQKLN YFNSLIDQLINVYTDASVKNTQPDVLAKII KSTCVIVTDLPSNVFLKKLKTNKFTDTINY LILPHFILWDHNFVIFLNKAFNSKHENNLV DISGALQKIKLTHGVIKDQLQSKNGYAVQY LYSTFLNTASFYANVQCLNGVNEIMPPRSS VKRYYGRDVDNVRAWTTRHPNISQLSTQVS DVHINESSTDWNVKVGLGIFPGANTDCDGD KKIITFLPKPNSLIDSECLLYGDPRFNFIC FDKNR…
AcOrf-63	CDS	62431..62898	/gene='AcOrf-63'; /codon_start=1; /product='AcOrf-63'; /translation='MYDKFMIYLHLNGLHG EAKYYKYLMSQMDFENQVADEIKRFCETRL KPAISCNTLTAESLNTLVDSVVCKNGLLNP YAKEVQFALQYLFDDDEISKRDQDGFKLFL LHNYDRCENMEEYFLINNFSIADYEFEDMF EIVRIDCRDLLLLLAKYNM'
Ac-gp37	CDS	complement(62919..63827)	/gene='Ac-gp37'; /codon_start=1; /product='Ac-gp37'; /translation='MIALLIALFAAIHAPA VRSHGYLSVPTARQYKCFKDGNFYWPDNGD NIPDAACRNAYKSVYYKYRALDLESGAAAS TAQYMFQQYMEYAAVAGPNYDDFDLIKQRV VPHTLCGAGSNDRNSVFGDKSGMDEPFNNW RPNTLYLNRYQPVYQMNVHFCPTAIHEPSY FEVFITKSNWDRRNPITWNELEYIGGNDSN LIPNPGDSLCDNSLVYSIPVVIPYRSNQFV MYVRWQRIDPVGEGFYNCADLVFETLDDEC RYAQMAKVVRSQLQKHKLDARIDHNDEESC WRARKSNYSSFFNPGF'
Ac-DNA-pol	CDS	complement(63965..66919)	/gene='Ac-DNA-pol'; /codon_start=1; /product='Ac-DNA-pol'; /translation='MKIYPYNELKTRFAEY AKPGEFNITSADTFRIIRLHYDEKQGCLFA FCNTNIKERVLQFYFKVKLNLYSYKQCYDK HIFPSCRNKCISYTTFVAPGVEGNYLNKIN VIKYERNKAAPSDNAACLDKFLHNVNRVHM QTPFVEGAYMRFKKTQRCQNNYVGGSTTRM FNLQHFNEDFELVDEMTLTSGIMPVLSCYD IETHSDGHNMSKASVDCIMSIGFVVYKNDE YAKFCFMYHKLPTQIPETYDDDTYVVMFQN EIDMITAFFDMIKITNPDVILDFNGDVFDL PYILGRLNKTKMLLKRYDLPAAAPTTKLFI…
AcOrf-66	CDS	66928..69354	/gene='AcOrf-66'; /codon_start=1; /product='AcOrf-66'; /translation='MQRWPKYGGTDVNTRT VHDLLNTINTMSARIKTLERYEHALREIHK VVVILKPSANTHSFEPDALPALIMQFLSDF AGRDINTLTHNINYKYDYNYPPAPVPAMQP PPPPPQPPAPPQPPYYNNYPYYPPYPFSTP PPTQPPESNVAGVGGSQSLNQITLTNEEES ELAALFKNMQTNMTWELVQNFVEVLIRIVR VHVVNNVTMINVISSITSVRTLIDYNFTEF IRCVYQKTNIRFAIDQYLCTNIVTFIDFFT RVFYLVMRTNFQFTTFDQLTQYSNELYTRI QTSILQSAAPLSPPTVETVNSDIVISNLQE QLK…
Ac-lef3	CDS	complement(69357..70514)	/gene='Ac-lef3'; /codon_start=1; /product='Ac-lef3'; /translation='MATKRSLSGESSGEPL IKRMAMASSPKKIRENYKRISGKLMSKMTL SIDNEYHYTFRIMSDNKIQEYYGDSQSFKD MEEGKCYDISLNYVKTKFSQMIQINEYKEC EMEIETATPMSDYLTNKHFENEDGVNIIVK YKIIYKKINSGLYKVVFEVVYKNLNDDPDV VQVECSVNAKTLINLFKNNIKGSDDINEVF KYLKDNENQIFTIYSIKCQQIFNGSNVYMN WNVVNSTRIELCEAKESEAYSNLQNCTNAK INISRSNKHVASYNVNVLKSELEENDMGDN KFIVQFKSDELNIADSDDCSTSSDLGKWNK SVFYV…
AcOrf-68	CDS	70530..70934	/gene='AcOrf-68'; /codon_start=1; /product='AcOrf-68'; /translation='MWESIRWQILNGDEIE VSPEHRSLAWRELIINVASNTPLDNTFRTM FQKADFENFDYNTPIVYNLKTKTLTMYNER IRAALNRPVRFNDQTVNVNIAYVFLFFICI VLLSVLAVFFDTNIATDTKSKNVAAKIK'
Ac-Mtase	CDS	70912..71700	/gene='Ac-Mtase'; /codon_start=1; /product='Ac-Mtase'; /translation='MLQQKLNKLKDGLNTF SSKSVVCARSKLFDKRPTRRPRCWRKLSEI DKKFHVCRHVDTFLDLCGGPGEFANYTMSL NPLCKAYGVTLTNNSVCVYKPTVRKRKNFT TITGPDKSGDVFDKNVVFEISIKCGNACDL VLADGSVDVNGRENEQERLNFDLIMCETQL ILICLRPGGNCVLKVFDAFEHETIQMLNKF VNHFEKWVLYKPPSSRPANSERYLICFNKL VRPYCNNYVNELEKQFEKYYRIQLKNLNKL INLLKI'
Ac-hcf-1	CDS	71746..72618	/gene='Ac-hcf-1'; /codon_start=1; /product='Ac-hcf-1'; /translation='MDSLANLCLKTLPYKF EPPKFLRTKYCDACRYRFLPKFSDEKFCGQ CICNICNNPKNIDCPSSYISKIKPKKENKE IYITSNKFNKTCKNECNQQSNRRCLISYFT NESCKELNCCWFNKNCYMCLEYKKNLYNVN LYTIDGHCPSFKAVCFSCIKRIKTCQVCNQ PLLKMYKEKQEERLKMQSLYATLADVDLKI LDIYDVDNYSRKMILCAQCHIFARCFCTNT MQCFCPRQGYKCECICRRSKYFKNNVLCVK SKAACFNKMKIKRVPKWKHSVDYTFKSIYK LINV'
Ac-IAP2	CDS	72652..73401	/gene='Ac-IAP2'; /codon_start=1; /product='Ac-IAP2'; /translation='MNLMQFNFLILSTDGR FRTMANMSLDNEYKLELAKTGLFSHNNLIK CIGCRTILDKINAKQIKRHTYSNYCISSTN ALMFNESMRKKSFTSFKSSRRQFASQSVVV DMLARRGFYYFGKAGHLRCSGCHIVFKYKS VDDAQRRHKQNCKFLNAIEDYSVNEQFGKL DVAEKEILAADLIPPRLSVKPSAPPAEPLT QQVSECKVCFDREKSVCFMPCRHLAVCTEC SRRCKRCCVCNAKIMQRIETLPQ'
AcOrf-72	CDS	73460..73642	/gene='AcOrf-72'; /codon_start=1; /product='AcOrf-72'; /translation='MTKKLLTYCKVKLVKG FSKKFASLFCRCVVSHLSDEDDSDGDRYYQ YNNNCNFIYINIVK'
AcOrf-73	CDS	complement(73651..73950)	/gene='AcOrf-73'; /codon_start=1; /product='AcOrf-73'; /translation='MNTSVDVVTKLIHLQN NVLDIMREVDQYLNSDTPDYTIESLNAPGK QFDFLDEMLTKKLIESNAIVFDEKSKNLKI IHNNINMCLNWCINLITIKHYVQ'
AcOrf-74	CDS	complement(73947..74744)	/gene='AcOrf-74'; /codon_start=1; /product='AcOrf-74'; /translation='MKINLCNIQFQSLINL LNLQATTMSLLNSNKIKADLIPDEDDPKKI TLRLNSVPEEHTDDNSSIDLPLTTPKQKDD FMNAIKSFETLNIEPDIVKTEQADAPATSG DNNRKVVDANVDEYTVDGLKLKSKYVAYYK CLKILVDFLVMYVSKEVSMKEYEQVYTLGR QLYEVLRSIFVDEPFKLWLERNTHEFDNNK DKILETLQSELKLALADKDKLKTCTFKDII TNLLNTKLDCKYDCADEYIKPNCIVDTYNC CNLVFKKET'
AcOrf-75	CDS	complement(74762..75163)	/gene='AcOrf-75'; /codon_start=1; /product='AcOrf-75'; /translation='MSNLMKNFFTELVKST TFTTKVSVVKTTLSNWLCEQVYPDKDFSLK LKRVVNMFLNNEIENNKIYKLVETVDSSNK LSRRQVDFLIHALLNNVSVTFTLHRFVDDN VLTQDELSFLANFLVTKMDEAYQLPAY'
AcOrf-76	CDS	complement(75179..75433)	/gene='AcOrf-76'; /codon_start=1; /product='AcOrf-76'; /translation='MNLYLLLGALAIFSLV YDKKENSIFLYLLILFLVFIIVSPAIISKN TESTVEDIPSHKAKSVRKKLEIEQALDAIL NKNTSSID'
Ac-vlf-1	CDS	complement(75449..76588)	/gene='Ac-vlf-1'; /codon_start=1; /product='Ac-vlf-1'; /translation='MNGFNVRNENNFNSWK IKIQSAPRFESVFDLATDRQRCTPDEVKNN SLWSKYMFPKPFAPTTLKSYKSRFIKIVYC SVDDVHLEDMSYSLDKEFDSIENQTLLIDP QELCRRMLELRSVTKETLQLTINFYTNMMN LPEYKIPRMVMLPRDKELKNIREKEKNLML KNVIDTILNFINDKIKMLNSDYVHDRGLIR GAIVFCIMLGTGMRINEARQLSVDDLNVLI KRGKLHSDTINLKRKRSRNNTLNNIKMKPL ELAREIYSRNPTILQISKNTSTPFKDFRRL LEESGVEMERPRSNMIRHYLSSNLYNSGVP LQK…
AcOrf-78	CDS	complement(76594..76923)	/gene='AcOrf-78'; /codon_start=1; /product='AcOrf-78'; /translation='MNLDVPYYRLGNHEKV EYIPLKLALNDDTASEPQQFSEPVHKMPIN DMVGYDNTTSNVSAGIIILISVVAFIALFL LLYVIYYFVILREQQQYSDSIDTDSPFVFN KFD'
AcOrf-79	CDS	complement(76926..77240)	/gene='AcOrf-79'; /codon_start=1; /product='AcOrf-79'; /translation='MATTLYTNKVWCVYIL RQDNGKLYTGITSNLNRRIKQHSNKQGAKC LRNATNLRLVYHSASAYDYKTAARMEYNLK RKCSKYFKLRLIKAKPLLLHKFLLANKL'
Ac-gp41	CDS	complement(77243..78472)	/gene='Ac-gp41'; /codon_start=1; /product='Ac-gp41'; /translation='MTDERGNFYYNTPPPL RYPSNPATAIFTSAQTYNAPGYVPPATVPT TVATRDNRMDYTSRSNSTNSVAIAPYNKSK EPTLDAGESIWYNKCVDFVQKIIRYYRCND MSELSPLMILFINTIRDMCIDTNPISVNVV KRFESEETMIRHLIRLQKELGQSNAAESLS SDSNIFQPSFVLNSLPAYAQKFYNGGADML GKDALAEAAKQLSLAVQYMVAEAVTCNIPI PLPFNQQLANNYMTLLLKHATLPPNIQSAV ESRRFPHINMINDLINAVIDDLFAGGGDYY HYVLNEKNRARVMSLKENVAFLAPLSASAN IFNYM…
AcOrf-81	CDS	complement(78462..79124)	/gene='AcOrf-81'; /codon_start=1; /product='AcOrf-81'; /translation='MSKKETPTLLDSISKK ISTTETLQRLRNKNLTTLNKIKYDSELLLH YLYDDHHNKNSDYANNNINVIKISKVKVKK TGASILAHYFAQIHVSTGYSFEFHPGSQPR TFQTIHTDGLIIKVLILCDECCKKELRDYI KGENSFNVAFRNCESILCRRVSFQTVLLTC AILLLLFNVEKFSMINLLIILLILLSLFCH NNYIISNPYIEFCNHKSTNKKYDR'
Ac-tlp	CDS	complement(79012..79554)	/gene='Ac-tlp'; /codon_start=1; /product='Ac-tlp'; /translation='MASMSNITPDIIVNAQ INSEDENVLDFIIEDEYYLKKRGVGAHIIK VASSPQLRLLYKNAYSTVSCGNYGVLCNLV QNGEYDLNAIMFNCAEIKLNKGQMLFQTKI WRSDNSKTDAAVHTSSPKRTVETENDDDGE AASAAAIDEQEGNADVVGLDFEENIDDGDA PTPKKQKLDNAKQD'
Ac-p95	CDS	79520..82063	/gene='Ac-p95'; /codon_start=1; /product='Ac-p95'; /translation='MMSGVMLLMLAIFLII AFTLMYLAIYFEFDETTFTKRLQVMTEYVK RTNADEPTPDVIGYVSDIMQNTYIVTWFNT VDLSTYHESVHDDRIEIFDFLNQKFQPVDR IVHDRVRANDENPNEFILSGDKADVTMKCP AYFNFDYAQLKCVPVPPCDNKSAGLYPMDE RLLDTLVLNQHLDKDYSTNAHLYHPTFYLR CFANGAHAVEECPDNYTFDAETGQCKVNEL CENRPDGYILSYFPSNLLVNQFMQCVNGRH VVGECPANKIFDRNLMSCVEAHPCAFNGAG HTYITADIGDTQYFKCLNNNESQLITCINR IRNSDNQ…
AcOrf-84	CDS	82801..83367	/gene='AcOrf-84'; /codon_start=1; /product='AcOrf-84'; /translation='MIASINNRTKLNFFHL LVTMFRIYPNNTTVPGCLVGDIIQVRYKDV SHIRFLSDYLSLMPNVAIVNEYGPNNQLVI KRKNKSLKSLQDLCLDKIAVSLKKPFRQLK SLNAVCLMRDIIFSLGLPIIFNPALLQRKV PQRSVGYFMNSKLERFANCDRGHVVEEKQL QSNLYIDYFCMICGLNVFKIKE'
AcOrf-85	CDS	83570..83731	/gene='AcOrf-85'; /codon_start=1; /product='AcOrf-85'; /translation='MKLLTILILFYSFFMN LQALPDYHQANRCVLLGTRIGWNDDNSQDP NVYWKWC'
Ac-PNK|PNL	CDS	complement(83767..85851)	/gene='Ac-PNK|PNL'; /codon_start=1; /product='Ac-PNK|PNL'; /translation='MLHVSRLLANGGVKNL CDKFKVKIKNYTEHDLMVLNYESFERDRDH PVVVECRGLILNSRTYAVVSRSFDRFFNFQ ELLQNIGGEDAHHKLFQSKENFKFYEKIDG SLIKIYKYNGEWHASTRGSAFAENLCVSDV TFKRLVLQALQLDEAHNQFQALCNEYLDCA STHMFELTSKHNRIVTVYDEQPTLWYLASR NNETGDYFYCSNLPFCKYPKCYEFTSVQEC VEHAAQLKNLEEGFVVYDKNNAPLCKIKSD VYLNMHKNQSRAENPTKLAQLVINGEHDDF LALFPHLKSVIKPYVDARNTFTNESTINIM…
Ac-p15	CDS	85992..86372	/gene='Ac-p15'; /codon_start=1; /product='Ac-p15'; /translation='MNTRGCVNNNKMIFMN ALGLQPQSKLKIIAHKILEKCKRDAYTRFK GVKAIKNELKTYNLTLQQYNEALNQCALND SRWRDTNNWHHDIEEGVKINKRHIYRVNFN SKTQEIEEYYYIKVECYVNS'
Ac-CG30	CDS	complement(86373..87167)	/gene='Ac-CG30'; /codon_start=1; /product='Ac-CG30'; /translation='MEFVKLQCNICFSVAE IKNYFLQPIDRLTIIPVLELDTCKHQLCSM CIRKIRKRKKVPCPLCRVESLHFNVYSVNR NVVDVIKCSASSVAQWNKINANFDAASLAS VLFEKSLLDDAEDNNANADDTMLSEAQAIL KKLQVDIAEQTQLNIKQQLDLDKLQQTSVS MQEKLDKIKSDYNNMHKSFKELQLKRITTE KALKSLNDDYAKLASKNAKLSSENKVLSNK NIELIKHKNLLQNEYTTLQSYKCITNATIT TNVTINVD'
Ac-vp39	CDS	complement(87170..88213)	/gene='Ac-vp39'; /codon_start=1; /product='Ac-vp39'; /translation='MALVPVGMAPRQMRVN RCIFASIVSFDACITYKSPCSPDAYHDDGW FICNNHLIKRFKMSKMVLPIFDEDDNQFKM TIARHLVGNKERGIKRILIPSATNYQDVFN LNSMMQAEQLIFHLIYNNENAVNTICDNLK YTEGFTSNTQRVIHSVYATTKSILDTTNPN TFCSRVSRDELRFFDVTNARALRGGAGDQL FNNYSGFLQNLIRRAVAPEYLQIDTEELRF RNCATCIIDETGLVASVPDGPELYNPIRSS DIMRSQPNRLQIRNVLKFEGDTRELDRTLS GYEEYPTYVPLFLGYQIINSENNFLRNDFI PRANP…
Ac-lef4	CDS	88232..89626	/gene='Ac-lef4'; /codon_start=1; /product='Ac-lef4'; /translation='MDYGDFVIEKEISYSI NFSQDLLYKILNSYIVPNYSLAQQYFDLYD ENGFRTRIPIQSACNNIISSVKKTNSKHKK FVYWPKDTNALVPLVWRESKEIKLPYKTLS HNLSKIIKVYVYQHDKIEIKFEHVYFSKSD IDLFDSTMANKISKLLTLLENGDASETLQN SQVGSDEILARIRLEYEFDDDAPDDAQLNV MCNIIADMEALTDAQNISPFVPLTTLIDKM APRKFEREQKIVYGDDAFDNASVKKWALKL DGMRGRGLFMRNFCIIQTDDMQFYKTKMAN LFALNNIVAFQCEVMDKQKIYITDLLQVFK YKYNN…
AcOrf-91	CDS	complement(89623..90294)	/gene='AcOrf-91'; /codon_start=1; /product='AcOrf-91'; /translation='MWYIIVIIIIIILNLF IIILLTLKILDDIQELYPNPPIVPPPTSPP IVPLPTPPPTPTPSPPSPTPPPTPIPPTPT PTPPPTPIPPTPTPTPPPSPIPPTPTPSPP PSPIPPTPTPSPPPSPIPPTPTPSPPPSPS PLGEPMYYPSNIDTNEALINFLRPLCATDR TRATYAVPWNCNGIFHCNYFSIPFYILSCH NNAYSFVNDGCIDFNSSDCPLYPLNVL'
Ac-p33	CDS	complement(90332..91111)	/gene='Ac-p33'; /codon_start=1; /product='Ac-p33'; /translation='MIPLTPLFSRYKDSYL LYSFRLIDLLRASKSTHLTKLLSSQATYLY HFACLMKYKDIQKYEVQQLIEWAINASPDM DLQQFRIEFMDKTTELNLRSCQPKSFTYTF TTIWDTMHFLSLIIDDMVYTRDKSSLDFVM QQLKTMKVLFYNVFFILQCAMCRDHYMNVK GFIIYHIELIEIALDKEKYGTDITFVDSYQ QETAGADVAVVSNNMLMKNLMAYVSMTFHN HINDYKWIQRNKKPPAHYERMTWGEYKKLL NLQ'
AcOrf-93	CDS	91110..91595	/gene='AcOrf-93'; /codon_start=1; /product='AcOrf-93'; /translation='MATSKTIVLYLCQAPA TASLYVSADTDADEPIIYFENITECLTDDQ CDKFTYFAELKQEQALFMKKVYKHLVLKNE GAFNKHHVLFDAMIMYKTYVHLVDESAFGS NVINYCEQFITAIFEIFTLSSKIVVAVPVN WENDNLSVLLKHLHNLNLIGIEIVN'
Ac-odv-e25	CDS	91604..92290	/gene='Ac-odv-e25'; /codon_start=1; /product='Ac-odv-e25'; /translation='MWGIVLLIVLLILFYL YWTNALNFNSLTESSPSLGQSSDSVELDEN KQLNVKLNNGRVANLRIAHGDNKLSQVYIA EKPLSIDDIVKEGSNKVGTNSVFLGTVYDY GIKSPNAASTSSNVTMTRGAANFDIKEFKS MFIVFKGVTPTKTVEDNGMLRFEVDNMIVC LIDPNTAPLSEREVRELRKSNCTLVYTKNA AAQQVLLENNFTVINAEQTAYLKNYKSYRE MN'
Ac-helicase	CDS	complement(92327..95992)	/gene='Ac-helicase'; /codon_start=1; /product='Ac-helicase'; /translation='MIDNILQFFLKNVPQD KTYEINNLQDANHLIIRNTRTGTRRLFEYV NNFQQFLNTIRNNFNGPCAKHDMGASCEDT EEPAEKHAAQTLDGHDWVLESNDFCIFVKP FILKKHYDIIQKYINFEDFFKSTDPGYINK CVQAGDYYYWPNWPKKQAFSFNGWQLFLNI KFGIVIEPTIPIIHNKKLGPVDLFVFDPKC FLNVELSLRTNHDPPQTLFVNGKTKFDDSH EDLFILKMADGTVATCKVNGELVNSDKNFF NYIRDDINLEECITVPKYKHIVNVNLKSLR VFENNNFDKNDVDLSDTRSRKPRIVPII…
Ac-PIF-4	CDS	95979..96500	/gene='Ac-PIF-4'; /codon_start=1; /product='Ac-PIF-4'; /translation='MLSIMLAIVFVLFVLI YLIISIKNHHPFLHRIETLIQDFNNTLLFG AYVQIYDLSTPARTERLFIIAPENVVLYNF NKTLYYYLDSANVFCPNEFSVTTFTQSTIK TINETGIYATACTPVSSLTLIEHFATLKNN VPDHTLVLDVVDQQIQFSILDIINYLIYNG YVDLLAE'
Ac-38K	CDS	complement(96654..97616)	/gene='Ac-38K'; /codon_start=1; /product='Ac-38K'; /translation='MASSLQSKWICLRLND AIIKRHVLVLSEYADLKYLGFEKYKFFEYV IFQFCNDPQLCKIIENNYNYCMQIFKAPAD DMRDIRHNIKRAFKTPVLGHMCVLSNKPPM YSFLKEWFLLPHYKVVSLKSESLTWGFPHV VVFDLDSTLITEEEQVEIRDPFVYDSLQEL HEMGCVLVLWSYGSRDHVAHSMRDVDLEGY FDIIISEGSTVQEERSDLVQNSHNAIVDYN LKKRFIENKFVFDIHNHRSDNNIPKSPKIV IKYLSDKNVNFFKSITLVDDLPTNNYAYDF YVKVKRCPTPVQDWEHYHNEIIQNIMDYEQ YFIK'
Ac-lef5	CDS	97551..98348	/gene='Ac-lef5'; /codon_start=1; /product='Ac-lef5'; /translation='MSFDDGVVKAQTDPFA LKRGGHNVQKWTSYALFKLFKEFRINKNYS KLIDFLTENFPNNVKNKTFNFSSTGHLFHS LHAYVPSVSDLVKERKQIRLQTEYLAKLFN NTINDFKLYTELYEFIERTEGVDCCCPCQL LHKSLLNTKNYVENLNCKLFDIKPPKFKKE PFDNILYKYSLNYKSLLLKKKEKHTSTGCT RKKKIKHRQILNDKVIYLQNSNKNKLFELS GLSLKSCRHDFVTVESQTRAGDEIASFIRY CRLCGMSGC'
Ac-p6.9	CDS	complement(98345..98512)	/gene='Ac-p6.9'; /codon_start=1; /product='Ac-p6.9'; /translation='MVYRRRRRSSTGTTYG STRRRRSSGYRRRPGRPRTYRRSRSRSSTG RRSYRTRYY'
Ac-p40	CDS	complement(98554..99639)	/gene='Ac-p40'; /codon_start=1; /product='Ac-p40'; /translation='MSAIALYLEINKLRLK IDEPMQLAIWPQLFPLLCDEHQSVQLNTDV LINFMMHVARKSQNTILNNNAAIASQYAAG NADVVAAPASAQPTPRPVINLFARANAAAP AQPSEELINMRRYRNAARKLIHHYSLNSTS STEYKISDVVMTMIFLLRSEKYHSLFKLLE TTFDDYTCRPQMTQVQTDTLLDAVRSLLEM PSTTIDLTTVDIMRSSFARCFNSPIMRYAK IVLLQNVALQRDKRTTLEELLIERGEKIQM LQPQQYINSGTEIPFCDDAEFLNRLLKHID PYPLSRMYYNAANTMFYTTMENYAVSNCKF NIEDYNN…
Ac-p12	CDS	complement(99659..100027)	/gene='Ac-p12'; /codon_start=1; /product='Ac-p12'; /translation='MIASINDTDMDTDDNM SQARRNRRNRPPARPSAQTQMAAVDMLQTI NTAASQTAASLLINDITPNKTESLKILSTQ SVGARSLLEPMQANASTIKLNRIETVNVLD FLGSVYDNTIQVIVTE'
Ac-p45	CDS	complement(100008..101171)	/gene='Ac-p45'; /codon_start=1; /product='Ac-p45'; /translation='MCAYRLQYSLRFNIYD RFENVCFEAQLLQDEIDSLCFLFSKYFNQS LIVDSKGLTFFTEFNKCIVSIKSSFENQAN NTDNIHNVKNIFSIFLRDEFIKQVPHFRTI MQYLQKYYNPTPAPDVDAIMCQSCKPANKI QCFECKCKYLASSLSTLDAGLQNGWDIFLR PMFGMPLMLYVLLRTDYKNESDIINENNLI TQIFVQFFYNLICDKAYSLYTKRDMCVPFV KECKKATVGLRQEDHERVLSILSAQCNGCS TVANGDRLLLPFKNFMIEMGRNTKMKKVNK IASTVLIGFYLRHYLESLPNKAYPVAELEL RNVCRFI…
Ac-vp80	CDS	101197..103272	/gene='Ac-vp80'; /codon_start=1; /product='Ac-vp80'; /translation='MNDSNSLLITRLAAQI LSRNMQTVDVIVDDKTLSLEEKIDTLTSMV LAVNSPPQSPPRVTSSDLAASIIKNNSKMV GNDFEMRYNVLRMAVVFVKHYPKYYNETTA GLVAEIESNLLQYQNYVNQGNYQNIEGYDS LLNKAEECYVKIDRLFKESIKKIMDDTEAF EREQEAERLRAEQTAANALLERRAQTSADD VVNRADANIPTAFSDPLPGPSAPRYMYESS ESDTYMETARRTAEHYTDQDKDYNAAYTAD EYNSLVKTVLLRLIEKALATLKNRLHITTI DQLKKFRDYLNSDADAGEFQIFLNQEDCVI LKNLS…
Ac-he65	CDS	complement(103300..104961)	/gene='Ac-he65'; /codon_start=1; /product='Ac-he65'; /translation='MVYICIDTGSHAKGYA VESSDTDYHIYTKCDRETFEKFIDNKELLK NRHAKDESGNDVKYVDLYTGLIGILTGKSP ELSMFSKREDFKDKYGIENLQLYEFVTKLM TVSMVKIIYTLMRYKILNNAKGLLQLMFNY VYVEYYLDYKRAPKSTKILNMLFNVGDEIK ITMDKNNQLVVNDLNVLDLNKNNGGYKIDE TLTLFVKNVKLLKLYVKLMQRGEYQQEWTE YFQQWKQQLQDRLHHVPEPPERTDIRHNIV MYALNERGPVMPEDENKIVYQIYPSVSHLD QGKKGTLADKEIIVQEKLDGCNFRIICNQN KITYG…
AcOrf-106	CDS	105308..106039	/gene='AcOrf-106'; /codon_start=1; /product='AcOrf-106'; /translation='MTSNNFVDVDTFARQL ITDKCSALIKSADLLPANILEIVEKARDKY FEEPTQKNYEYIKKLFLRTKYMDDSIDYKD FNRRILLIVFKFALNKSTNYFPSYKEIIEV AIKRLNKINPDLKSSPRAMLQHYNECLENL DNPVTDEHHLLTFGKEVATKIFIEAFEYSY TNTNAISMDKTDEFDFIKPALKPLPDARPP SLLANVMNERKRKLQNTNSTAKCLLPAPPP QLRKLEKKNHLLPLFSL'
AcOrf-108	CDS	complement(106040..106357)	/gene='AcOrf-108'; /codon_start=1; /product='AcOrf-108'; /translation='MKPTAADIISRATGGR AGNNIVDIIQAHNSPTEGDQLGQFVNRNRS LIKEFVLVVCGFLIFVMIVLFFMLLVVILL NQETITVQKQKYETTLLENYDIRNRNATI'
AcOrf-109	CDS	complement(106369..107541)	/gene='AcOrf-109'; /codon_start=1; /product='AcOrf-109'; /translation='MECPFQIQVCISDRFF AFPHNLVEPQSDVGNKLIENLIVYVPTDDD RLYIDKKQFPKFNSVLVYRHEHDVNIDSRS PKKTASATIVYWNPLVPITEIGAGETRVFS VLLTNNLFYCNTMIVHHENPKCPIEFTYPE TDMQSACSALLKNRNGQSVPPPIKSNLRPI ACEIPLSHFKELVESNDFLLCFNLETSTMV KILSLKRIFCIFQYRKQPARYVINLPHEEI DNLYNKLNWERTRRLMKGDVPSNCATVNRS SLKYIKQAQSLLGIPDYSQTVVDFVKMFQK IIFPYQLVPNVIIKLNNFDQMVSSAPNKAE P…
AcOrf-110	CDS	complement(107577..107747)	/gene='AcOrf-110'; /codon_start=1; /product='AcOrf-110'; /translation='MKYFLSATFLIIVFMY LMYFCISIVVNNAHVQQDLFYHYNYVPDTL LNTVRVHKLK'
Ac112-ac113	CDS	108169..108945	/gene='Ac112-ac113'; /codon_start=1; /product='Ac112-ac113'; /translation='MTKRQFALLFVWHHDN QFVCNTDEYPFWHNIEYHARRYKCIVLYCV ENDGSLQLPVCKNINLINYKKAYPHYYGNC VDSIVKRAGKIDYMKVTAMLNPHLLDVAYN YLLLMDMDCVVQSVQWKQLSTDTYCFEPFY DSQIKWLYAPKSGQSFDSYLENYATLIRVK QVQQHRKELILHCVDFLTMKANDNFMVFKN YINMIIKVYLQFYNYRFPINFEDNTMKPCV NLTFRRGGSWKTQLQPVCNYVYKSKNMPKF IK'
AcOrf-114	CDS	complement(109459..110733)	/gene='AcOrf-114'; /codon_start=1; /product='AcOrf-114'; /translation='MSKYALLQKMIINELL FLNDNVNYATNKLFSKDQANGELHKLLAML LNYKKSNENAPNIKFDLKNLSFMLENKDKI DIIQFDDIKNYVQPAIVNLFESHNRSLNNY STELSTLLEDGNENLVPNITDIDNIKLSHM QLARLLCYTAVVESRNSKPWKAIFNNDTNV LTDSFFNHIMNILNMIKTNQGSLAHNVSVV YHIENIQMNLQNKLKPRSITIETVDKDKFE NKHSDIEVCYVMNNSLHPQDVNSQQTLMCS SFVELNVLPFCLYNDTLPDDQSMSVFNLYK FEQTKNKSVSKPSRLGNVMFVNSLIDKPIT R…
Ac-PIF-3	CDS	complement(110755..111369)	/gene='Ac-PIF-3'; /codon_start=1; /product='Ac-PIF-3'; /translation='MLNFWQILILLVIILI VYMYTFKFVQKFILQDAYMHINELEAPPLN FTFQRNRGVDCSLNRLPCVTDQQCRDNCVI SSAANELTCQDGFCNASDALVNAQAPDLIE CDPALGLVHVFSAGGDFVVSQTCVSTYRDL VDDTGTPRPYLCNDGRLNMNLNTVQFSPDA CDCSSGYEKMLFRQTALARTIPVCIPNRMA NLYRRVYN'
AcOrf-116	CDS	complement(111377..111547)	/gene='AcOrf-116'; /codon_start=1; /product='AcOrf-116'; /translation='MYFTSRFLSALGTSNT LAVRCMTVKMNAVDAELYRPRFIFCATSHF VRHTTLFTLS'
AcOrf-117	CDS	111483..111770	/gene='AcOrf-117'; /codon_start=1; /product='AcOrf-117'; /translation='MHLTANVLLVPNALKK RDVKYIYNTYLKNYSVIEGVMCCNGDCLAV VVLDRNQLQNTDMEVLESLEYTSDNIELLC EKICVIVDNYDKYYQKNCV'
AcOrf-118	CDS	complement(111804..112277)	/gene='AcOrf-118'; /codon_start=1; /product='AcOrf-118'; /translation='MHFTYWRMSEYFCTYE IFAANAIMCALMPCLAIFFIIELLCKNFNT MYNVMYVVLFAIFQLFEKGFDIAKTIADKW HIRKILLFVNNAYQHLTLYVEKYQSINYAI KIAAIYYNIYVLYYSVVFLHCLLFFNVHSK IIIKLFVVLGIDVALYSLIIK'
Ac-PIF-1	CDS	112272..113864	/gene='Ac-PIF-1'; /codon_start=1; /product='Ac-PIF-1'; /translation='MHFAIILLFLLVIIAI VYTYVDLIDVHHEEVRYPITVFDNTRAPLI EPPSEIVIEGNAHECHKTLTPCFTHGDCDL CREGLANCQLFDEDTIVKMRGDDGQEHETL IRAGEAYCLALDRERARSCNPNTGVWLLAE TETGFALLCNCLRPGLVTQLNMYEDCNVPV GCAPHGRIDNINSASIRCVCDDGYVSDYNA DTETPYCRPRTVRDVMYDESFFPRAPCADG QVRLDHPALNDFYRRHFRLEDICVIDPCSV DPISGQRTSGRLFHQPTVNGVGINGCNCPA DDGLLPVFNRHTADTGMVRQSDRTVANACL QPF…
AcOrf-120	CDS	113869..114117	/gene='AcOrf-120'; /codon_start=1; /product='AcOrf-120'; /translation='MSILKVVEACDLAHTF LKLGYLFRAKTCLDIALDNLELLRRKTNIK EVAVMLNKKTTECLQLKRKIDKKIAQRVLI KIYTIK'
AcOrf-121	CDS	114220..114396	/gene='AcOrf-121'; /codon_start=1; /product='AcOrf-121'; /translation='MMSSSQIIVCNKINIF VCKYNLLQINFTLNQSVFVFVVRSSNLVFQ PLGMVKMRRSNC'
AcOrf-122	CDS	complement(114286..114474)	/gene='AcOrf-122'; /codon_start=1; /product='AcOrf-122'; /translation='MKLIILLFVVAAFVTL AMGKKSLKDPLTITTAHFDHPEGLKHKIRR PYNKHEDRLIQCKIYL'
Ac-PK2	CDS	complement(114537..115184)	/gene='Ac-PK2'; /codon_start=1; /product='Ac-PK2'; /translation='MKPEQLVYLNPRQHRI YFASPLNEYMLSDYLKQRNLQTFAKTNIKV PADFGFYISKFVDLVSAVKAIHSVNIVHHN INPEDIFMTGPDFDLYVGGMFGSLYKTFIK NNPQNITLYAAPEQIKKVYTPKNDMYSLGI VLFELIMPFKTALERETTLTNFRNNVQQMP ASLSQGHPKLTEIVCKLIQHDYSQRPDAEW LLKEMEQLLLEYTTCSKKL'
AcOrf-124	CDS	115366..116109	/gene='AcOrf-124'; /codon_start=1; /product='AcOrf-124'; /translation='MGLFACCTKYTRLSTD TKMKFPYVALSYINVTLCTYTAMLVGYMVT FNDSSELKYLQYWLLLSFLMSVVLNAPTLW TMLKTTEAHEVIYEMKLFHAMYFSNVLLNY VVFLDNQMGTNFVFVNNLIHCCVLFMIFVE LLILLGHTMGTYTDYQYVKSCYMVILFVSV MSVTIVMGLECLKTKLIDNSLMFNAFVCAL YIVIAIMWSLKNNLTSYYVSNLQSIQVVPF SYNDPPPPFSNIVMDDIKNKK'
Ac-lef7	CDS	complement(116126..116806)	/gene='Ac-lef7'; /codon_start=1; /product='Ac-lef7'; /translation='MSSVTKRPRAKRIRLP LEIIDTILQYLDPILHAKVVGLTTRVKCRL LRDNNVEDYLKLTPASYHPTTDQFICNYLG ITNQPMAPYLVPLLSFGKASCVFFNKCIPE DVRIVTLNWPLPLLENFLSKQFLWYKLARK LIEHERRMDRCVTPSTVQINLYDDNEDYLN CFNCFNCCKDNLVSFNCCIVDCNINDMNRC PDLQIDVYLDDNIISLYLYFLFRIYRIVKE '
Ac-ChiA	CDS	complement(116855..118510)	/gene='Ac-ChiA'; /codon_start=1; /product='Ac-ChiA'; /translation='MLYKLLNVLWLVAVSN AIPGTPVIDWADRNYALVEINYEATAYENL IKPKEQVDVQVSWNVWNGDIGDIAYVLFDE QQVWKGDAESKRATIKVLVSGQFNMRVKLC NEDGCSVSDPVLVKVADTDGGHLAPLEYTW LENNKPGRREDKIVAAYFVEWGVYGRNFPV DKVPLPNLSHLLYGFIPICGGDGINDALKT ISGSFESLQRSCKGREDFKVAIHDPWAAVQ KPQKSVSAWNEPYKGNFGQLMAAKLANPHL KILPSIGGWTLSDPFYFMHDVEKRNVFVDS VKEFLQVWKFFDGVDVDWEFPGGKGANPSL GDAER…
Ac-v-cath	CDS	118556..119527	/gene='Ac-v-cath'; /codon_start=1; /product='Ac-v-cath'; /translation='MNKILFYLFVYGVVNS AAYDLLKAPNYFEEFVHRFNKDYGSEVEKL RRFKIFQHNLNEIINKNQNDSAKYEINKFS DLSKDETIAKYTGLSLPIQTQNFCKVIVLD QPPGKGPLEFDWRRLNKVTSVKNQGMCGAC WAFATLASLESQFAIKHNQLINLSEQQMID CDFVDAGCNGGLLHTAFEAIIKMGGVQLES DYPYEADNNNCRMNSNKFLVQVKDCYRYIT VYEEKLKDLLRLVGPIPMAIDAADIVNYKQ GIIKYCFNSGLNHAVLLVGYGVENNIPYWT FKNTWGTDWGEDGFFRVQQNINACGMRNEL A…
Ac-gp64	CDS	complement(119752..121344)	/gene='Ac-gp64'; /codon_start=1; /product='Ac-gp64'; /translation='MLLVNQSHQGFNKEHT SKMVSAIVLYVLLAAAAHSAFAAEHCNAQM KTGPYKIKNLDITPPKETLQKDVEITIVET DYNENVIIGYKGYYQAYAYNGGSLDPNTRV EETMKTLNVGKEDLLMWSIRQQCEVGEELI DRWGSDSDDCFRDNEGRGQWVKGKELVKRQ NNNHFAHHTCNKSWRCGISTSKMYSRLECQ DDTDECQVYILDAEGNPINVTVDTVLHRDG VSMILKQKSTFTTRQIKAACLLIKDDKNNP ESVTREHCLIDNDIYDLSKNTWNCKFNRCI KRKVEHRVKKRPPTWRHNVRAKYTEGDTAT KGDLM…
Ac-p24	CDS	121473..122069	/gene='Ac-p24'; /codon_start=1; /product='Ac-p24'; /translation='MNTDAQSTSNTRNFMY SPDSSLEVVIITNSDGDHDGYLELTAAAKV MSPFLSNGSSAVWTNAAPSHKLIKNNKNYI HVFGLFKYLSNYNLNNKKRPKEYYTLKSII SDLLMGAQGKVFDPLCEVKTQLCAIQESLN EAISILNVHSNDAAANPPAPDINKLQELIQ DLQSEYNKKITFTTDTILENLKNIKDLMCL NK'
Ac-gp16	CDS	122097..122417	/gene='Ac-gp16'; /codon_start=1; /product='Ac-gp16'; /translation='MNFWATFSICLVGYLV YAGHLNNELQEIKSILVVMYESMEKHFSNV VDEIDSLKTDTFMMLSNLQNNTIRTWDAVV KNGKKISNLDEKINVLLTKNGVVNNVLNVQ '
Ac-pp34	CDS	122476..123444	/gene='Ac-pp34'; /codon_start=1; /product='Ac-pp34'; /translation='MKPTNNVMFDDASVLW IDTDYIYQNLKMPLQAFQQLLFTIPSKHRK MINDAGGSCHNTVKYMVDIYGAAVLVLRTP CSFADQLLSTFIANNYLCYFYRRRRSRSRS RSRSRSRSPHCRPRSRSPHCRPRSRSRSRS RSRSRSSSPRRGRRQIFDALEKIRHQNDML MSNVNQINLNQTNQFLELSNMMTGVRNQNV QLLAALETAKDVILTRLNTLLAEITDSLPD LTSMLDKLAEQLLDAINTVQQTLRNELNNT NSILTNLASSVTNINGTLNNLLAAIENLVG GGGGGNFNEADRQKLDLVYTLVNEIKNILT GTLTK…
AcOrf-132	CDS	123447..124106	/gene='AcOrf-132'; /codon_start=1; /product='AcOrf-132'; /translation='MSDKTPTKKGGSHAMT LRERGVTKPPKKSEKLQQYKKAIAAEQTLR TTADVSSLQNPGESAVFQELERLENAVVVL ENEQKRLYPILDTPLDNFIVAFVNPTYPMA YFVNTDYKLKLECARIRSDLLYKNKNEVAI NRPKISSFKLQLNNVILDTIETIEYDLQNK VLTITAPVQDQELRKSIIYFNILNSDSWEV PKYMKKLFDEMQLEPPVILPLGL'
Ac-AN	CDS	124134..125393	/gene='Ac-AN'; /codon_start=1; /product='Ac-AN'; /translation='MFASLTSEQKLLLKKY KFNNYVKTIELSQAQLAHWRSNKDIQPKPL DRAEILRVEKATRGQSKNELWTLLRLDRNT ASASSNSSGNMLQRPALLFGNAQESHVKET NGIMLDHMREIIESKIMSAVVETVLDCGMF FSPLGLHAASPDAYFSLADGTWIPVEIKCP YNYRDTTVEQMRVELGNGNRKYRVKHTALL VNKKGTPQFEMVKTDAHYKQMQRQMYVMNA PMGFYVVKFKQNLVVVSVPRDETFCNKELS TENNAYVAFAVENSNCARYQCADKRRLSFK THSCNHNYSGQEIDAMVDRGIYLDYGHLKC AYCDFSSDS…
Ac-p94	CDS	complement(125444..127855)	/gene='Ac-p94'; /codon_start=1; /product='Ac-p94'; /translation='MINYYVYATDDSLSTN SDYYFNKNALQTLEQFQNEIENISSCDKVL YLHWSAYCRQKEIGDVKSRYLRRNGEGTDT RPSEFIKWIHKNINLLDGKLKLLYMVTDGQ ISKNEANVCKNLLNEKPFSFERIVFYAINN NTEQIDLSVASAFVNNSDCKIYRNDEMVEW VNLTKEFNYDIITTENFISKKDELLSFVRF KFINSMPTDANVLNEVDKLKRLRQRLFSEI KQTNNSSMNFDQIKNKNEFVNTFKSTEFYK TLYNADVLNFDKIIDSTISTAINYLHNRNK SYAFDVMKNLHYQNKLASVDAETDDVVAND DDEAYDY…
Ac-p35	CDS	128066..128965	/gene='Ac-p35'; /codon_start=1; /product='Ac-p35'; /translation='MCVIFPVEIDVSQTII RDCQVDKQTRELVYINKIMNTQLTKPVLMM FNISGPIRSVTRKNNNLRDRIKSKVDEQFD QLERDYSDQMDGFHDSIKYFKDEHYSVSCQ NGSVLKSKFAKILKSHDYTDKKSIEAYEKY CLPKLVDERNDYYVAVCVLKPGFENGSNQV LSFEYNPIGNKVIVPFAHEINDTGLYEYDV VAYVDSVQFDGEQFEEFVQSLILPSSFKNS EKVLYYNEASKNKSMIYKALEFTTESSWGK SEKYNWKIFCNGFIYDKKSKVLYVKLHNVT SALNKNVILNTIK'
Ac-p26	CDS	129618..130340	/gene='Ac-p26'; /codon_start=1; /product='Ac-p26'; /translation='MELYNIKYAIDPTNKI VIEQVDNVDAFVHILEPGQEVFDETLSQYH QFPGVVSSIIFPQLVLNTIISVLSEDGSLL TLKLENTCFNFHVCNKRFVFGNLPAAVVNN ETKQKLRIGAPIFAGKKLVSVVTAFHRVGE NEWLLPVTGIREASQLSGHMKVLNGVRVEK WRPNMSVYGTVQLPYDKIKQHALEQENKTP NALESCVLFYKDSEIRITYNKGDYEIMHLR MPGPLIQPNTIYYS'
Ac-p10	CDS	130413..130697	/gene='Ac-p10'; /codon_start=1; /product='Ac-p10'; /translation='MSKPNVLTQILDAVTE TNTKVDSVQTQLNGLEESFQLLDGLPAQLT DLNTKISEIQSILTGDIVPDLPDSLKPKLK SQAFELDSDARRGKRSSK'
Ac-p74-pif	CDS	complement(130709..132646)	/gene='Ac-p74-pif'; /codon_start=1; /product='Ac-p74-pif'; /translation='MAVLTAVDLTNASRYA IHMHRLEFISRWRTRFPHILIDYTLRPASS DDDYYVPPKLADKALAVKLAFSKRGCESMS CYPFHETGVVSNTTPFMYTQTSETSVGYAQ PACYHLDRAAAMREGAETQVQSAEFRYTLD NKCILVDSLSKMYFNSPYLRTEEHTIMGVD DVPAFNVRPDPDPLFPERFKGEFNEAYCRR FGRELFNGGCSFRWWESLIGFVLGDTIFVT FKMLANNIFSELRDFDYKAPSSILPPRPNV DSNAILAQWRSVRDNATDLEFEKLFNKNPT LNDLGMIVNGSPVQITYTAETGFTKTPIAY…
Ac-ME53	CDS	complement(132779..134128)	/gene='Ac-ME53'; /codon_start=1; /product='Ac-ME53'; /translation='MNRFFRENNIFDAPRT GGKGRAKSLPAPAANSPPSPVRPPPKSNIK PPTRISPPKQPTRTSPAKPLEHSSIVSKKP VVNRKDGYFVPPEFGNKFEGLPAYSDKLDF KQERDLRMHFMSDLERDIMKATLKFSTNYI MGYINSKDMRMTGKFASRPVKYKKTMEHMS DSRCTTCNYRFKDNTREWFLYVVVHIEKPL DDPDRIDICCQKCYLYHNVPKTSYEIYPSI NLVDLSYLARERFFYQYIFPVSLEHTTEVK ELRIDDHNCKVFEIIRRIIRNHKEPNERIQ TIDLSTTGGLVLRETYTNIVLQRYRSMCTR PDVVD…
Ac-IE-0	CDS	134406..135191	/gene='Ac-IE-0'; /codon_start=1; /product='Ac-IE-0'; /translation='MIRTSSHVLNVQENIM TSNCASSPYSCEATSACAEAQQVMIDNFVF FHMYNADIQIDAKLQCGVRSAAFAMIDDKH LEMYKHRIENKFFYYYDQCADIAKPDRLPD DDGACCHHFIFDAQRIIQCIKEIESAYGVR DRGNVIVFYPYLKQLRDALKLIKNSFACCF KIINSMQMYVNELISNCLLFIEKLETINKT VKVMNLFVDNLVLYECNVCKEISTDERFLK PKECCEYAICNACCVNMWKTATTHAKCPAC RTSYK'
Ac-p49	CDS	135206..136639	/gene='Ac-p49'; /codon_start=1; /product='Ac-p49'; /translation='MSGGGNLLTLERDHFK YLFLTSYFDLKDNEHVPSEPMAFIRNYLNC TFDLLDDAVLMNYFNYLQSMQLKHLVGSTS TNIFKFVKPQFRFVCDRTTVDILEFDTRMY IKPGTPVYATNLFTSNPRKMMAFLYAEFGK VFKNKIFVNINNYGCVLAGSAGFLFDDAYV DWNGVRMCAAPRLDNNMHPFRLYLLGEDMA KHFVDNNILPPHPSNAKTRKINNSMFMLKN FYKGLPLFKSKYTVVNSTKIVTRKPNDIFN EIDKELNGNCPFIKFIQRDYIFDAQFPPDL LDLLNEYMTKSSIMKIITKFVIEENPAMSG EMSREII…
Ac-odv-e18	CDS	136641..136913	/gene='Ac-odv-e18'; /codon_start=1; /product='Ac-odv-e18'; /translation='MIYTDPTTGATTSTDA PSTNYLNRLTPNMFLTILAVVVIIALIIIF VQSSSNGNSSGGNVPPNALGGFVNPLNATM RANPFMNTPQRQML'
Ac-odv-ec27	CDS	136929..137801	/gene='Ac-odv-ec27'; /codon_start=1; /product='Ac-odv-ec27'; /translation='MKRIKCNKVRTVTEIV NSDEKIQKTYELAEFDLKNLSSLESYETLK IKLALSKYMAMLSTLEMTQPLLEIFRNKAD TRQIAAVVFSTLAFIHNRFHPLVTNFTNKM EFVVTETNDTSIPGEPILFTENEGVLLCSV DRPSIVKMLSREFDTEALVNFENDNCNVRI AKTFGASKRKNTTRSDDYESNKQPNYDMDL SDFSITEVEATQYLTLLLTVEHAYLHYYIF KNYGVFEYCKSLTDHSLFTNKLRSTMSTKT SNLLLSKFKFTIEDFDKINSNSVTSGFNIY NFNK'
AcOrf-145	CDS	137816..138103	/gene='AcOrf-145'; /codon_start=1; /product='AcOrf-145'; /translation='MFLLIIFLILIKVLIF KKMNQIHLKCHSDKICPKGYFGLNADPYDC TAYYLCPHKVQMFCELNHEFDLDSASCKPI VYDHTGSGCTARMYRNLLL'
AcOrf-146	CDS	complement(138098..138703)	/gene='AcOrf-146'; /codon_start=1; /product='AcOrf-146'; /translation='MNVNLYCPNGEHDNNI SFIMPSKTNAVIVYLFKLDIEHPPTYNVNA KTRLVSGYENSRPININLRSITPSLNGTRG AYVISCIRAPRLYRDLFAYNKYTAPLGFVV TRTHAELQVWHILSVRKTFEAKSTRSVTGM LAHTDNGPDKFYAKDLMIMSGNVSVHFINN LQKCRAHHKDIDIFKHLCPELQIDNSVVQL ETRSS'
Ac-IE-1	CDS	138769..140517	/gene='Ac-IE-1'; /codon_start=1; /product='Ac-IE-1'; /translation='MTQINFNASYTSASTP SRASFDNSYSEFCDKQPNDYLSYYNHPTPD GADTVISDSETAAASNFLASVNSLTDNDLV ECLLKTTDNLEEAVSSAYYSESLEQPVVEQ PSPSSAYHAESFEHSAGVNQPSATGTKRKL DEYLDNSQGVVGQFNKIKLRPKYKKSTIQS CATLEQTINHNTNICTVASTQEITHYFTND FAPYLMRFDDNDYNSNRFSDHMSETGYYMF VVKKSEVKPFEIIFAKYVSNVVYEYTNNYY MVDNRVFVVTFDKIRFMISYNLVKETGIEI PHSQDVCNGETAAQNCKKCHFVDVHHTFKA ALTSY…
Ac-odv-e56	CDS	complement(140579..141709)	/gene='Ac-odv-e56'; /codon_start=1; /product='Ac-odv-e56'; /translation='MSFFSNLRAVNKLYPN QASFITDNTRLLTSTPAGFTNVLNAPSVRN IGNNRFQPGYQLSNNQFVSTSDINRITRNN DVPNIRGVFQGISDPQINSLSQLRRVDNVP DFNYHTKQTRSNAVKQNFPETNVRTPEGVQ NALQQNPRLHSYMQSLKVGGTGILLATGGY FLFSAATLVQDIINAINNTGGSYYVQGKDA GEIAEACLLLQRTCRQDPNLNQSDVTICPF DPLLPNNPPELTNMCQGFNYEVEKTVCRGS DPSADPDSPQYVDISDLPAGQTLMCIEPYS FGDLVGDLGLDWLLGDEGLVGKSSNVSDSV…
AcOrf-149	CDS	complement(141738..142061)	/gene='AcOrf-149'; /codon_start=1; /product='AcOrf-149'; /translation='MNIIINMLGFNIFIET VYKFSDHTMERYHPYQRAPWSASIFKKNYN NVKVASYVEIPYTTNNADVEITYTTNAPSR PESKARRRLDFTNMTPLPCCIDDGSFAKPL L'
AcOrf-150	CDS	142027..142326	/gene='AcOrf-150'; /codon_start=1; /product='AcOrf-150'; /translation='MLKPNMLIIIFIIVCL FSIIIFTVLKSKRGDDDESDDGFSCYNKPI GVNFPHPTRCDAFYMCVGLNQKLELICPEG FEFDPDVKNCVPISDYGCTANQN'
Ac-ie-2|ie-n	CDS	complement(142428..143654)	/gene='Ac-ie-2|ie-n'; /codon_start=1; /product='Ac-ie-2|ie-n'; /translation='MSRQINAATPSSSRRH RLSLSRRRINFTTSPEAQPSSSSRSQPSSS SRSHRRQERRQEQRVSEENVQIIGNVNEPL TRTYHRQGVTYYVHGQVNISNDDPLLSQED DVILINSENVDRERFPDITAQQYQDNIASE TAAQRALQRGLDLEAQLMNEIAPRSPTYSP SYSPNYVIPQSPDLFASPQSPQPQQQQQQQ SEPEEEVEVSCNICFTTFKDTKNVNSSFVT SIHCNHAVCFKCYVKIIMDNSVYKCFCSAT SSDCRVYNKHGYVEFMPINVTRNQDSIKQH WRELLENNTVNNHTTDLNYVEQLQKE…
AcOrf-152	CDS	complement(143680..143958)	/gene='AcOrf-152'; /codon_start=1; /product='AcOrf-152'; /translation='MNFFAMQKSSLLPDTP YTVQSLQIVDYFIRIVYTVRYAPNILLHYQ LFCITKKFIFAWQVPPPLLSYQSCSTDKQY KYSCRSTRKHSSSLTA'
Ac-pe38	CDS	144097..145062	/gene='Ac-pe38'; /codon_start=1; /product='Ac-pe38'; /translation='MPRDTNNRHRSTPYER PTLEDLRRQLQDNLDSINRRDRMQEEQEEN LRYQVRRRQRQNQLRSIQMEQQRMMAELNN EPVINFKFECSVCLETYSQQSNDTCPFLIP TTCDHGFCFKCVINLQSNAMNIPHSTVCCP LCNTQVKMWRSLKPNAVVTCKFYKKTQERV PPVQQYKNIIKVLQERSVISVEDNDNNCDI NMENQAKIAALEAELEEEKNHSDQVASENR QLIEENTRLNEQIQELQHQVRTLVPQRGIT VNQQIGRDDSAPAELNERFRSLVYSTISEL FIENRVHSIQNYVYAGTSAASSCDVNVTVN FGFEN'
AcOrf-154	CDS	145162..145407	/gene='AcOrf-154'; /codon_start=1; /product='AcOrf-154'; /translation='MDSSNCIKIDVKYDMP LHYQCDNNADKDVVNAYDTIDVDPNKRFII NHNHEQQQVNETNKQVVDKTFINDTATYNS CIIKI'
Ac-ptp	Gene	503..1009	/gene='Ac-ptp'
Ac-bro	Gene	complement(1006..2028)	/gene='Ac-bro'
Ac-ctl	Gene	complement(2085..2246)	/gene='Ac-ctl'
AcOrf-4	Gene	complement(2296..2751)	/gene='AcOrf-4'
AcOrf-5	Gene	2780..3109	/gene='AcOrf-5'
Ac-lef2	Gene	3090..3722	/gene='Ac-lef2'
Ac-ORF603	Gene	complement(3760..4365)	/gene='Ac-ORF603'
Ac-Polyhedrin	Gene	complement(6622..7359)	/gene='Ac-Polyhedrin'
Ac-ORF1629	Gene	complement(16920..18551)	/gene='Ac-ORF1629'
Ac-pk-1	Gene	18550..19368	/gene='Ac-pk-1'
AcOrf-11	Gene	complement(19532..20554)	/gene='AcOrf-11'
AcOrf-12	Gene	20591..21244	/gene='AcOrf-12'
AcOrf-13	Gene	complement(21271..22254)	/gene='AcOrf-13'
Ac-lef-1	Gene	complement(22146..22946)	/gene='Ac-lef-1'
Ac-egt	Gene	23059..24579	/gene='Ac-egt'
Ac-odv-e26	Gene	24725..25402	/gene='Ac-odv-e26'
AcOrf-17	Gene	25371..26000	/gene='AcOrf-17'
AcOrf-18	Gene	complement(26030..27091)	/gene='AcOrf-18'
AcOrf-19	Gene	27093..27419	/gene='AcOrf-19'
Ac-arif-1	Gene	complement(27645..28898)	/gene='Ac-arif-1'
Ac-pif-2	Gene	28935..30083	/gene='Ac-pif-2'
Ac-F	Gene	30147..32219	/gene='Ac-F'
Ac-pkip-1	Gene	complement(32268..32777)	/gene='Ac-pkip-1'
Ac-dbp	Gene	complement(32817..33767)	/gene='Ac-dbp'
AcOrf-26	Gene	33843..34232	/gene='AcOrf-26'
Ac-iap-1	Gene	34234..35094	/gene='Ac-iap-1'
Ac-lef6	Gene	35099..35620	/gene='Ac-lef6'
AcOrf-29	Gene	complement(35680..35895)	/gene='AcOrf-29'
AcOrf-30	Gene	complement(35949..37340)	/gene='AcOrf-30'
Ac-sod	Gene	37454..37909	/gene='Ac-sod'
Ac-fgf	Gene	complement(38675..39220)	/gene='Ac-fgf'
Ac-pnk	Gene	complement(39367..39915)	/gene='Ac-pnk'
AcOrf-34	Gene	complement(39928..40575)	/gene='AcOrf-34'
Ac-v-ubi	Gene	40596..40829	/gene='Ac-v-ubi'
Ac-39K|pp31	Gene	complement(40876..41703)	/gene='Ac-39K|pp31'
Ac-lef11	Gene	complement(41697..42035)	/gene='Ac-lef11'
Ac-nudix	Gene	complement(41998..42648)	/gene='Ac-nudix'
Ac-p43	Gene	complement(42712..43803)	/gene='Ac-p43'
Ac-p47	Gene	complement(43811..45016)	/gene='Ac-p47'
Ac-lef12	Gene	45015..45560	/gene='Ac-lef12'
Ac-gta	Gene	45644..47164	/gene='Ac-gta'
AcOrf-43	Gene	47178..47411	/gene='AcOrf-43'
AcOrf-44	Gene	47392..47787	/gene='AcOrf-44'
AcOrf-45	Gene	47789..48367	/gene='AcOrf-45'
Ac-odv-e66	Gene	48352..50466	/gene='Ac-odv-e66'
Ac-ets	Gene	complement(50572..50838)	/gene='Ac-ets'
Ac-etm	Gene	complement(50912..51253)	/gene='Ac-etm'
Ac-pcna	Gene	complement(51277..52134)	/gene='Ac-pcna'
Ac-lef8	Gene	complement(52157..54787)	/gene='Ac-lef8'
AcOrf-51	Gene	54814..55770	/gene='AcOrf-51'
AcOrf-52	Gene	complement(55761..56345)	/gene='AcOrf-52'
AcOrf-53	Gene	56347..56766	/gene='AcOrf-53'
Ac-lef10	Gene	56763..56999	/gene='Ac-lef10'
AcOrf-54	Gene	56857..57954	/gene='AcOrf-54'
AcOrf-55	Gene	58046..58267	/gene='AcOrf-55'
AcOrf-56	Gene	58269..58523	/gene='AcOrf-56'
AcOrf-57	Gene	58708..59193	/gene='AcOrf-57'
AcOrf-58	Gene	complement(59209..59727)	/gene='AcOrf-58'
AcOrf-60	Gene	complement(59739..60002)	/gene='AcOrf-60'
Ac-FP	Gene	complement(60149..60793)	/gene='Ac-FP'
Ac-lef9	Gene	60820..62370	/gene='Ac-lef9'
AcOrf-63	Gene	62431..62898	/gene='AcOrf-63'
Ac-gp37	Gene	complement(62919..63827)	/gene='Ac-gp37'
Ac-DNA-pol	Gene	complement(63965..66919)	/gene='Ac-DNA-pol'
AcOrf-66	Gene	66928..69354	/gene='AcOrf-66'
Ac-lef3	Gene	complement(69357..70514)	/gene='Ac-lef3'
AcOrf-68	Gene	70530..70934	/gene='AcOrf-68'
Ac-Mtase	Gene	70912..71700	/gene='Ac-Mtase'
Ac-hcf-1	Gene	71746..72618	/gene='Ac-hcf-1'
Ac-IAP2	Gene	72652..73401	/gene='Ac-IAP2'
AcOrf-72	Gene	73460..73642	/gene='AcOrf-72'
AcOrf-73	Gene	complement(73651..73950)	/gene='AcOrf-73'
AcOrf-74	Gene	complement(73947..74744)	/gene='AcOrf-74'
AcOrf-75	Gene	complement(74762..75163)	/gene='AcOrf-75'
AcOrf-76	Gene	complement(75179..75433)	/gene='AcOrf-76'
Ac-vlf-1	Gene	complement(75449..76588)	/gene='Ac-vlf-1'
AcOrf-78	Gene	complement(76594..76923)	/gene='AcOrf-78'
AcOrf-79	Gene	complement(76926..77240)	/gene='AcOrf-79'
Ac-gp41	Gene	complement(77243..78472)	/gene='Ac-gp41'
AcOrf-81	Gene	complement(78462..79124)	/gene='AcOrf-81'
Ac-tlp	Gene	complement(79012..79554)	/gene='Ac-tlp'
Ac-p95	Gene	79520..82063	/gene='Ac-p95'
AcOrf-84	Gene	82801..83367	/gene='AcOrf-84'
AcOrf-85	Gene	83570..83731	/gene='AcOrf-85'
Ac-PNK|PNL	Gene	complement(83767..85851)	/gene='Ac-PNK|PNL'
Ac-p15	Gene	85992..86372	/gene='Ac-p15'
Ac-CG30	Gene	complement(86373..87167)	/gene='Ac-CG30'
Ac-vp39	Gene	complement(87170..88213)	/gene='Ac-vp39'
Ac-lef4	Gene	88232..89626	/gene='Ac-lef4'
AcOrf-91	Gene	complement(89623..90294)	/gene='AcOrf-91'
Ac-p33	Gene	complement(90332..91111)	/gene='Ac-p33'
AcOrf-93	Gene	91110..91595	/gene='AcOrf-93'
Ac-odv-e25	Gene	91604..92290	/gene='Ac-odv-e25'
Ac-helicase	Gene	complement(92327..95992)	/gene='Ac-helicase'
Ac-PIF-4	Gene	95979..96500	/gene='Ac-PIF-4'
Ac-38K	Gene	complement(96654..97616)	/gene='Ac-38K'
Ac-lef5	Gene	97551..98348	/gene='Ac-lef5'
Ac-p6.9	Gene	complement(98345..98512)	/gene='Ac-p6.9'
Ac-p40	Gene	complement(98554..99639)	/gene='Ac-p40'
Ac-p12	Gene	complement(99659..100027)	/gene='Ac-p12'
Ac-p45	Gene	complement(100008..101171)	/gene='Ac-p45'
Ac-vp80	Gene	101197..103272	/gene='Ac-vp80'
Ac-he65	Gene	complement(103300..104961)	/gene='Ac-he65'
AcOrf-106	Gene	105308..106039	/gene='AcOrf-106'
AcOrf-108	Gene	complement(106040..106357)	/gene='AcOrf-108'
AcOrf-109	Gene	complement(106369..107541)	/gene='AcOrf-109'
AcOrf-110	Gene	complement(107577..107747)	/gene='AcOrf-110'
Ac112-ac113	Gene	108169..108945	/gene='Ac112-ac113'
AcOrf-114	Gene	complement(109459..110733)	/gene='AcOrf-114'
Ac-PIF-3	Gene	complement(110755..111369)	/gene='Ac-PIF-3'
AcOrf-116	Gene	complement(111377..111547)	/gene='AcOrf-116'
AcOrf-117	Gene	111483..111770	/gene='AcOrf-117'
AcOrf-118	Gene	complement(111804..112277)	/gene='AcOrf-118'
Ac-PIF-1	Gene	112272..113864	/gene='Ac-PIF-1'
AcOrf-120	Gene	113869..114117	/gene='AcOrf-120'
AcOrf-121	Gene	114220..114396	/gene='AcOrf-121'
AcOrf-122	Gene	complement(114286..114474)	/gene='AcOrf-122'
Ac-PK2	Gene	complement(114537..115184)	/gene='Ac-PK2'
AcOrf-124	Gene	115366..116109	/gene='AcOrf-124'
Ac-lef7	Gene	complement(116126..116806)	/gene='Ac-lef7'
Ac-ChiA	Gene	complement(116855..118510)	/gene='Ac-ChiA'
Ac-v-cath	Gene	118556..119527	/gene='Ac-v-cath'
Ac-gp64	Gene	complement(119752..121344)	/gene='Ac-gp64'
Ac-p24	Gene	121473..122069	/gene='Ac-p24'
Ac-gp16	Gene	122097..122417	/gene='Ac-gp16'
Ac-pp34	Gene	122476..123444	/gene='Ac-pp34'
AcOrf-132	Gene	123447..124106	/gene='AcOrf-132'
Ac-AN	Gene	124134..125393	/gene='Ac-AN'
Ac-p94	Gene	complement(125444..127855)	/gene='Ac-p94'
Ac-p35	Gene	128066..128965	/gene='Ac-p35'
Ac-p26	Gene	129618..130340	/gene='Ac-p26'
Ac-p10	Gene	130413..130697	/gene='Ac-p10'
Ac-p74-pif	Gene	complement(130709..132646)	/gene='Ac-p74-pif'
Ac-ME53	Gene	complement(132779..134128)	/gene='Ac-ME53'
Ac-IE-0	Gene	134406..135191	/gene='Ac-IE-0'
Ac-p49	Gene	135206..136639	/gene='Ac-p49'
Ac-odv-e18	Gene	136641..136913	/gene='Ac-odv-e18'
Ac-odv-ec27	Gene	136929..137801	/gene='Ac-odv-ec27'
AcOrf-145	Gene	137816..138103	/gene='AcOrf-145'
AcOrf-146	Gene	complement(138098..138703)	/gene='AcOrf-146'
Ac-IE-1	Gene	138769..140517	/gene='Ac-IE-1'
Ac-odv-e56	Gene	complement(140579..141709)	/gene='Ac-odv-e56'
AcOrf-149	Gene	complement(141738..142061)	/gene='AcOrf-149'
AcOrf-150	Gene	142027..142326	/gene='AcOrf-150'
Ac-ie-2|ie-n	Gene	complement(142428..143654)	/gene='Ac-ie-2|ie-n'
AcOrf-152	Gene	complement(143680..143958)	/gene='AcOrf-152'
Ac-pe38	Gene	144097..145062	/gene='Ac-pe38'
AcOrf-154	Gene	145162..145407	/gene='AcOrf-154'
p10 promoter	Misc. feature	7551..7672
polyhedrin promoter	Misc. feature	complement(7404..7529)
broken_pol	Misc. feature	16324..16890
end of E2	Misc. feature	4411..4428
BACMID regioin	Misc. feature	4411..16920
Source	Source	1..145465	/organism='fb_dual_polh_1605_c onsensus'; /note='Annotations transferred from Autographa californicanucleopolyhedroviru s strain E2 (KM667940)'
