# Supplementary material for: Empirical estimates of the mutation rate for an alphabaculovirus
Source: PLoS Genet. 2022 Jun 6;18(6):e1009806. doi: 10.1371/journal.pgen.1009806 (PMC9203023; doi:10.1371/journal.pgen.1009806)
Supplement: S2 File — (ZIP) [file pgen.1009806.s017.zip › Bacmid sequence and annotation files/FastBacDual_polh_1805_annotated.fa]

>FastBacDual_polh_1805_annotated fb_dual_polh_1605_consensus.
GAATTCTACCCGTAAAGCGAGTTTAGTTTTGAAAAACAAATGACATCATTTGTATAATGA
CATCATCCCCTGATTGTGTTTTACAAGTAGAATTCTATCCGTAAAGCGAGTTCAGTTTTG
AAAACAAATGAGTCATACCTAAACACGTTAATAATCTTCTGATATCAGCTTATGACTCAA
GTTATGAGCCGTGTGCAAAACATGAGATAAGTTTATGACATCATCCACTGATCGTGCGTT
ACAAGTAGAATTCTACTCGTAAAGCCAGTTCGGTTATGAGCCGTGTGCAAAACATGACAT
CAGCTTATGACTCATACTTGATTGTGTTTTACGCGTAGAATTCTACTCGTAAAGCGAGTT
CGGTTATGAGCCGTGTGCAAAACATGACATCAGCTTATGAGTCATAATTAATCGTGCGTT
ACAAGTAGAATTCTACTCGTAAAGCGAGTTGAAGGATCATATTTAGTTGCGTTTATGAGA
TAAGATTGAAAGCACGTGTAAAATGTTTCCCGCGCGTTGGCACAACTATTTACAATGCGG
CCAAGTTATAAAAGATTCTAATCTGATATGTTTTAAAACACCTTTGCGGCCCGAGTTGTT
TGCGTACGTGACTAGCGAAGAAGATGTGTGGACCGCAGAACAGATAGTAAAACAAAACCC
TAGTATTGGAGCAATAATCGATTTAACCAACACGTCTAAATATTATGATGGTGTGCATTT
TTTGCGGGCGGGCCTGTTATACAAAAAAATTCAAGTACCTGGCCAGACTTTGCCGCCTGA
AAGCATAGTTCAAGAATTTATTGACACGGTAAAAGAATTTACAGAAAAGTGTCCCGGCAT
GTTGGTGGGCGTGCACTGCACACACGGTATTAATCGCACCGGTTACATGGTGTGCAGATA
TTTAATGCACACCCTGGGTATTGCGCCGCAGGAAGCCATAGATAGATTCGAAAAAGCCAG
AGGTCACAAAATTGAAAGACAAAATTACGTTCAAGATTTATTAATTTAATTAATATTATT
TGCATTCTTTAACAAATACTTTATCCTATTTTCAAATTGTTGCGCTTCTTCCAGCGAACC
AAAACTAATGCTTCGCTTGCTCCGTTTAGCTTGTAGCCGATCAGTGGCGTTGTTCCAATC
GACGGTAGGATTAGGCCGGATATTCTCCACCACAATGTTGGCAACGTTGATGTTACGTTT
ATGCTTTTGGTTTTCCACGTACGTCTTTTGGCCGGTAATAGCCGTAAACGTAGTGCCGTC
GCGCGTCACGCACAACACCGGATGTTTGCGCTTGTCCGCGGGGTATTGAACCGCGCGATC
CGACAAATCCACCACTTTGGCAACTAAATCGGTGACCTGCGCGTCTTTTTTCTGCATTAT
TTCGTCTTTCTTTTGCATGGTTTCCTGGAAGCCGGTGTACATGCGGTTTAGATCAGTCAT
GACGCGCGTGACCTGCAAATCTTTGGCCTCGATCTGCTTGTCCTTGATGGCAACGATGCG
TTCAATAAACTCTTGTTTTTTAACAAGTTCCTCGGTTTTTTGCGCCACCACCGCTTGCAG
CGCGTTTGTGTGCTCGGTGAATGTCGCAATCAGCTTAGTCACCAACTGTTTGCTCTCCTC
CTCCCGTTGTTTGATCGCGGGATCGTACTTGCCGGTGCAGAGCACTTGAGGAATTACTTC
TTCTAAAAGCCATTCTTGTAATTCTATGGCGTAAGGCAATTTGGACTTCATAATCAGCTG
AATCACGCCGGATTTAGTAATGAGCACTGTATGCGGCTGCAAATACAGCGGGTCGCCCCT
TTTCACGACGCTGTTAGAGGTAGGGCCCCCATTTTGGATGGTCTGCTCAAATAACGATTT
GTATTTATTGTCTACATGAACACGTATAGCTTTATCACAAACTGTATATTTTAAACTGTT
AGCGACGTCCTTGGCCACGAACCGGACCTGTTGGTCGCGCTCTAGCACGTACCGCAGGTT
GAACGTATCTTCTCCAAATTTAAATTCTCCAATTTTAACGCGAGCCATTTTGATACACGT
GTGTCGATTTTGCAACAACTATTGTTTTTTAACGCAAACTAAACTTATTGTGGTAAGCAA
TAATTAAATATGGGGGAACATGCGCCGCTACAACACTCGTCGTTATGAACGCAGACGGCG
CCGGTCTCGGCGCAAGCGGCTAAAACGTGTTGCGCGTTCAACGCGGCAAACATCGCAAAA
GCCAATAGTACAGTTTTGATTTGCATATTAACGGCGATTTTTTAAATTATCTTATTTAAT
AAATAGTTATGACGCCTACAACTCCCCGCCCGCGTTGACTCGCTGCACCTCGAGCAGTTC
GTTGACGCCTTCCTCCGTGTGGCCGAACACGTCGAGCGGGTGGTCGATGACCAGCGGCGT
GCCGCACGCGACGCACAAGTATCTGTACACCGAATGATCGTCGGGCGAAGGCACGTCGGC
CTCCAAGTGGCAATATTGGCAAATTCGAAAATATATACAGTTGGGTTGTTTGCGCATATC
TATCGTGGCGTTGGGCATGTACGTCCGAACGTTGATTTGCATGCAAGCCGAAATTAAATC
ATTGCGATTAGTGCGATTAAAACGTTGTACATCCTCGCTTTTAATCATGCCGTCGATTAA
ATCGCGCAATCGAGTCAAGTGATCAAAGTGTGGAATAATGTTTTCTTTGTATTCCCGAGT
CAAGCGCAGCGCGTATTTTAACAAACTAGCCATCTTGTAAGTTAGTTTCATTTAATGCAA
CTTTATCCAATAATATATTATGTATCGCACGTCAAGAATTAACAATGCGCCCGTTGTCGC
ATCTCAACACGACTATGATAGAGATCAAATAAAGCGCGAATTAAATAGCTTGCGACGCAA
CGTGCACGATCTGTGCACGCGTTCCGGCACGAGCTTTGATTGTAATAAGTTTTTACGAAG
CGATGACATGACCCCCGTAGTGACAACGATCACGCCCAAAAGAACTGCCGACTACAAAAT
TACCGAGTATGTCGGTGACGTTAAAACTATTAAGCCATCCAATCGACCGTTAGTCGAATC
AGGACCGCTGGTGCGAGAAGCCGCGAAGTATGGCGAATGCATCGTATAACGTGTGGAGTC
CGCTCATTAGAGCGTCATGTTTAGACAAGAAAGCTACATATTTAATTGATCCCGATGATT
TTATTGATAAATTGACCCTAACTCCATACACGGTATTCTACAATGGCGGGGTTTTGGTCA
AAATTTCCGGACTGCGATTGTACATGCTGTTAACGGCTCCGCCCACTATTAATGAAATTA
AAAATTCCAATTTTAAAAAACGCAGCAAGAGAAACATTTGTATGAAAGAATGCGTAGAAG
GAAAGAAAAATGTCGTCGACATGCTGAACAACAAGATTAATATGCCTCCGTGTATAAAAA
AAATATTGAACGATTTGAAAGAAAACAATGTACCGCGCGGCGGTATGTACAGGAAGAGGT
TTATACTAAACTGTTACATTGCAAACGTGGTTTCGTGTGCCAAGTGTGAAAACCGATGTT
TAATCAAGGCTCTGACGCATTTCTACAACCACGACTCCAAGTGTGTGGGTGAAGTCATGC
ATCTTTTAATCAAATCCCAAGATGTGTATAAACCACCAAACTGCCAAAAAATGAAAACTG
TCGACAAGCTCTGTCCGTTTGCTGGCAACTGCAAGGGTCTCAATCCTATTTGTAATTATT
GAATAATAAAACAATTATAAATGTCAAATTTGTTTTTTATTAACGATACAAACCAAACGC
AACAAGAACATTTGTAGTATTATCTATAATTGAAAACGCGTAGTTATAATCGCTGAGGTA
ATATTTAAAATCATTTTCAAATGATTCACAGTTAATTTGCGACAATATAATTTTATTTTC
ACATAAACTAGACGCCTTGTCGTCTTCTTCTTCGTATTCCTTCTCTTTTTCATTTTTCTC
CTCATAAAAATTAACATAGTTATTATCGTATCCATATATGTATCTATCGTATAGAGTAAA
TTTTTTGTTGTCATAAATATATATGTCTTTTTTAATGGGGTGTATAGTACCGCTGCGCAT
AGTTTTTCTGTAATTTACAACAGTGCTATTTTCTGGTAGTTCTTCGGAGTGTGTTGCTTT
AATTATTAAATTTATATAATCAATGAATTTGGGATCGTCGGTTTTGTACAATATGTTGCC
GGCATAGTACGCAGCTTCTTCTAGTTCAATTACACCATTTTTTAGCAGCACCGGATTAAC
ATAACTTTCCAAAATGTTGTACGAACCGTTAAACAAAAACAGTTCACCTCCCTTTTCTAT
ACTATTGTCTGCGAGCAGTTGTTTGTTGTTAAAAATAACAGCCATTGTAATGAGACGCAC
AAACTAATATCACAAACTGGAAATGTCTATCAATATATAGTTGCTGATGGGTACCTTCTA
GAATTCCGGAGCGGCCGCTGCAGATCCCCCGGGCTGCAGGGGGGGGGGGGCGCTGAGGTC
TGCCTCGTGAAGAAGGTGTTGCTGACTCATACCAGGCCTGAATCGCCCCATCATCCAGCC
AGAAAGTGAGGGAGCCACGGTTGATGAGAGCTTTGTTGTAGGTGGACCAGTTGGTGATTT
TGAACTTTTGCTTTGCCACGGAACGGTCTGCGTTGTCGGGAAGATGCGTGATCTGATCCT
TCAACTCAGCAAAAGTTCGATTTATTCAACAAAGCCGCCGTCCCGTCAAGTCAGCGTAAT
GCTCTGCCAGTGTTACAACCAATTAACCAATTCTGATTAGAAAAACTCATCGAGCATCAA
ATGAAACTGCAATTTATTCATATCAGGATTATCAATACCATATTTTTGAAAAAGCCGTTT
CTGTAATGAAGGAGAAAACTCACCGAGGCAGTTCCATAGGATGGCAAGATCCTGGTATCG
GTCTGCGATTCCGACTCGTCCAACATCAATACAACCTATTAATTTCCCCTCGTCAAAAAT
AAGGTTATCAAGTGAGAAATCACCATGAGTGACGACTGAATCCGGTGAGAATGGCAAAAG
CTTATGCATTTCTTTCCAGACTTGTTCAACAGGCCAGCCATTACGCTCGTCATCAAAATC
ACTCGCATCAACCAAACCGTTATTCATTCGTGATTGCGCCTGAGCGAGACGAAATACGCG
ATCGCTGTTAAAAGGACAATTACAAACAGGAATCGAATGCAACCGGCGCAGGAACACTGC
CAGCGCATCAACAATATTTTCACCTGAATCAGGATATTCTTCTAATACCTGGAATGCTGT
TTTCCCGGGGATCGCAGTGGTGAGTAACCATGCATCATCAGGAGTACGGATAAAATGCTT
GATGGTCGGAAGAGGCATAAATTCCGTCAGCCAGTTTAGTCTGACCATCTCATCTGTAAC
ATCATTGGCAACGCTACCTTTGCCATGTTTCAGAAACAACTCTGGCGCATCGGGCTTCCC
ATACAATCGATAGATTGTCGCACCTGATTGCCCGACATTATCGCGAGCCCATTTATACCC
ATATAAATCAGCATCCATGTTGGAATTTAATCGCGGCCTCGAGCAAGACGTTTCCCGTTG
AATATGGCTCATAACACCCCTTGTATTACTGTTTATGTAAGCAGACAGTTTTATTGTTCA
TGATGATATATTTTTATCTTGTGCAATGTAACATCAGAGATTTTGAGACACAACGTGGCT
TTCCCCCCCCCCCCTGCAGGAATTAAGTCTTCGAACCAATACGCAAACCGCCTCTCCCCG
CGCGTTGGCCGATTCATTAATGCAGCTGGCACGACAGGTTTCCCGACTGGAAAGCGGGCA
GTGAGCGCAACGCAATTAATGTGAGTTAGCTCACTCATTAGGCACCCCAGGCTTTACACT
TTATGCTTCCGGCTCGTATGTTGTGTGGAATTGTGAGCGGATAACAATTTCACACAGGAA
ACAGCTATGACCATGATTACGCCAAGCGCGCAATTAACCCTCACTAAAGGGAACAAAAGC
TGGAGCTCCACCGCGGTGGCGGCCGCTCTAGAACTAGTGGATCCCCCGGGCTGCAGGAAT
TCACATAACAGGAAGAAAAATGCCCCGCTGTGGGCGGACAAAATAGTTGGGAACTGGGAG
GGGTGGAAATGGAGTTTTTAAGGATTATTTAGGGAAGAGTGACAAAATAGATGGGAACTG
GGTGTAGCGTCGTAAGCTAATACGAAAATTAAAAATGACAAAATAGTTTGGAACTAGATT
TCACTTATCTGGTTCGGATCTCCTAGGCTCAAGCAGTGATCAGATCCAGACATGATAAGA
TACATTGATGAGTTTGGACAAACCACAACTAGAATGCAGTGAAAAAAATGCTTTATTTGT
GAAATTTGTGATGCTATTGCTTTATTTGTAACCATTATAAGCTGCAATAAACAAGTTAAC
AACAACAATTGCATTCATTTTATGTTTCAGGTTCAGGGGGAGGTGTGGGAGGTTTTTTAA
AGCAAGTAAAACCTCTACAAATGTGGTATGGCTGATTATGATCCTCTAGTACTTCTCGAC
AAGCTTGTCGAGACTGCAGGTAAATCAACAACGCACAGAATCTAGCGCTTAATAAATGTA
CTAATAACAATGTATCGTGTTTTAATACGCCGGACCAGTGAACAGAGGTGCGTCTGGTGC
AAACTCCTTTACTTTGAACACCAGGGAAACTTCAAGGAGAATTTCCTCCTCTTCAGCAGA
GTCGGTACCGATGTAAACGATGGGCTTGTAGAAGTTCTCCCAGATGACACGATCGATGAA
CTGTTCGAACGAGTTGGTGTACTCAGAGTGAAGGTTCATTATTGGGCAGCCGCCGCCCTT
CTTAGCCAGGCTGATGCGGTACTCGTTGTTGCTGCCCACCCATGAAGGCTCGACGATCCT
AATCACGTCATGAGGTACATAGTCGGGGTCGCAACGCAGAGCGTGTTGGGCCAGGAATTT
GTAACAACGGTTGGGTCTAGTGGGACGCATGTTGACAACAAGGAAAACATCCATCACTTC
TTGGTCGTTAACAATGGGGAAGCTGTCTTCCATGAAGCGGGTCCAAGTTTCCCTGTAGAA
CTCTTTTCCTTTCCATCCAACGACAAGCTTCATCGTGTCGGGTTTAACATTACGGATTTC
CTTGAAGAGAGTGAGTTTTTGGTTCTTGCCGGGTCCCAGGAAAGGATCCTCAGCCACTAG
GTAGTTGTCTAGGGGGTCGAGGGTAGCCTCTTCGATCTCATGTTCGGCGAAGTGCTTCTT
GCGCTTAGCGTTCTTGATAACGGCACCTAAATTTTTGTAGTACTTGTTGTCGTACACGTA
GGTACGCCCGATGGTGGGACGGTATGAATAATCCGGCATATTTATAGGTTTTTTTAGAAT
TCCGCGCGCTTCGGACCGGGATCCGCGCCCGATGGTGGGACGGTATGAATAATCCGGAAT
ATTTATAGGTTTTTTTATTACAAAACTGTTACGAAAACAGTAAAATACTTATTTATTTGC
GAGATGGTTATCATTTTAATTATCTCCATGATCTATTAATATTCCGGAGTATACGGACCT
TTAATTCAACCCAACACAATATATTATAGTTAAATAAGAATTATTATCAAATCATTTGTA
TATTAATTAAAATACTATACTGTAAATTACATTTTATTTACAATCACTCGACGAAGACTT
GATCACCCGGGATCTCGAGCCATGGTGCTAGCAGCTGATGCATAGCATGCGGTACCGGGA
GATGGGGGAGGCTAACTGAAACACGGAAGGAGACAATACCGGAAGGAACCCGCGCTATGA
CGGCAATAAAAAGACAGAATAAAACGCACGGGTGTTGGGTCGTTTGTTCATAAACGCGGG
GTTCGGTCCCAGGGCTGGCACTCTGTCGATACCCCACCGAGACCCCATTGGGACCAATAC
GCCCGCGTTTCTTCCTTTTCCCCACCCCAACCCCCAAGTTCGGGTGAAGGCCCAGGGCTC
GCAGCCAACGTCGGGGCGGCAAGCCCTGCCATAGCCACTACGGGTACGTAGCCAACCACT
AGAACTATAGCTAGAGTCCTGGGCGAACAAACGATGCTCGCCTTCCAGAAAACCGAGGAT
GCGAACCACTTCATCCGGGGTCAGCACCACCGGCAAGCGCCGCGACGGCCGAGGTCTACC
GATCTCCTGAAGCAAGGGCAGATCCGTGCACAGCACCTTGCCGTAGAAGAACAGCAAGGC
CGCCAATGCCTGACGATGCGTGGAGACCGAAACCTTGCGCTCGTTCGCCAGCCAGGACAG
AAATGCCTCGACTTCGCTGCTGCCCAAGGTTGCCGGGTGACGCACACCGTGGAAACGGAT
GAAGGCACGAACCCAGTTGACATAAGCCTGTTCGGTTCGTAAACTGTAATGCAAGTAGCG
TATGCGCTCACGCAACTGGTCCAGAACCTTGACCGAACGCAGCGGTGGTAACGGCGCAGT
GGCGGTTTTCATGGCTTGTTATGACTGTTTTTTTGTACAGTCTATGCCTCGGGCATCCAA
GCAGCAAGCGCGTTACGCCGTGGGTCGATGTTTGATGTTATGGAGCAGCAACGATGTTAC
GCAGCAGCAACGATGTTACGCAGCAGGGCAGTCGCCCTAAAACAAAGTTAGGTGGCTCAA
GTATGGGCATCATTCGCACATGTAGGCTCGGCCCTGACCAAGTCAAATCCATGCGGGCTG
CTCTTGATCTTTTCGGTCGTGAGTTCGGAGACGTAGCCACCTACTCCCAACATCAGCCGG
ACTCCGATTACCTCGGGAACTTGCTCCGTAGTAAGACATTCATCGCGCTTGCTGCCTTCG
ACCAAGAAGCGGTTGTTGGCGCTCTCGCGGCTTACGTTCTGCCCAAGTTTGAGCAGCCGC
GTAGTGAGATCTATATCTATGATCTCGCAGTCTCCGGCGAGCACCGGAGGCAGGGCATTG
CCACCGCGCTCATCAATCTCCTCAAGCATGAGGCCAACGCGCTTGGTGCTTATGTGATCT
ACGTGCAAGCAGATTACGGTGACGATCCCGCAGTGGCTCTCTATACAAAGTTGGGCATAC
GGGAAGAAGTGATGCACTTTGATATCGACCCAAGTACCGCCACCTAACAATTCGTTCAAG
CCGAGATCGGCTTCCCGGCCGCGGAGTTGTTCGGTAAATTGTCACAACGCCGCGAATATA
GTCTTTACCATGCCCTTGGCCACGCCCCTCTTTAATACGACGGGCAATTTGCACTTCAGA
AAATGAAGAGTTTGCTTTAGCCATAACAAAAGTCCAGTATGCTTTTTCACAGCATAACTG
GACTGATTTCAGTTTACAACTATTCTGTCTAGTTTAAGACTTTATTGTCATAGTTTAGAT
CTATTTTGTTCAGTTTAAGACTTTATTGTCCGCCCACACCCGCTTACGCAGGGCATCCAT
TTATTACTCAACCGTAACCGATTTTGCCAGGTTACGCGGCTGTCGACCTCGAGGGGGGGC
CCGGTACCCAATTCGCCCTATAGTGAGTCGTATTACGCGCGCTCACTGGCCGTCGTTTTA
CAACGTCGTGACTGGGAAAACCCTGGCGTTACCCAACTTAATCGCCTTGCAGCACATCCC
CCTTTCGCCAGCTGGCGTAATAGCGAAGAGGCCCGCACCGATCGCCCTTCCCAACAGTTG
CGCAGCCTGAATGGCGAATGGGACGCGCCCTGTAGCGGCGCATTAAGCGCGGCGGGTGTG
GTGGTTACGCGCTTCGAAGACGCTCGACAGCGACACACTTGCATCGGATGCAGCCCGGTT
AACGTGCCGGCACGGCCTGGGTAACCAGGTATTTTGTCCACATAACCGTGCGCAAAATGT
TGTGGATAAGCAGGACACAGCAGCAATCCACAGCAGGCATACAACCGCACACCGAGGTTA
CTCCGTTCTACAGGTTACGACGACATGTCAATACTTGCCCTTGACAGGCATTGATGGAAT
CGTAGTCTCACGCTGATAGTCTGATCGACAATACAAGTGGGACCGTGGTCCCAGACCGAT
AATCAGACCGACAACACGAGTGGGATCGTGGTCCCAGACTAATAATCAGACCGACGATAC
GAGTGGGACCGTGGTCCCAGACTAATAATCAGACCGACGATACGAGTGGGACCGTGGTTC
CAGACTAATAATCAGACCGACGATACGAGTGGGACCGTGGTCCCAGACTAATAATCAGAC
CGACGATACGAGTGGGACCATGGTCCCAGACTAATAATCAGACCGACGATACGAGTGGGA
CCGTGGTCCCAGTCTGATTATCAGACCGACGATACGAGTGGGACCGTGGTCCCAGACTAA
TAATCAGACCGACGATACGAGTGGGACCGTGGTCCCAGACTAATAATCAGACCGACGATA
CGAGTGGGACCGTGGTCCCAGTCTGATTATCAGACCGACGATACAAGTGGAACAGTGGGC
CCAGAGAGAATATTCAGGCCAGTTATGCTTTCTGGCCTGTAACAAAGGACATTAAGTAAA
GACAGATAAACGTAGACTAAAACGTGGTCGCATCAGGGTGCTGGCTTTTCAAGTTCCTTA
AGAATGGCCTCAATTTTCTCTATACACTCAGTTGGAACACGAGACCTGTCCAGGTTAAGC
ACCATTTTATCGCCCTTATACAATACTGTCGCTCCAGGAGCAAACTGATGTCGTGAGCTT
AAACTAGTTCTTGATGCAGATGACGTTTTAAGCACAGAAGTTAAAAGAGTGATAACTTCT
TCAGCTTCAAATATCACCCCAGCTTTTTTCTGCTCATGAAGGTTAGATGCCTGCTGCTTA
AGTAATTCCTCTTTATCTGTAAAGGCTTTTTGAAGTGCATCACCTGACCGGGCAGATAGT
TCACCGGGGTGAGAAAAAAGAGCAACAACTGATTTAGGCAATTTGGCGGTGTTGATACAG
CGGGTAATAATCTTACGTGAAATATTTTCCGCATCAGCCAGCGCAGAAATATTTCCAGCA
AATTCATTCTGCAATCGGCTTGCATAACGCTGACCACGTTCATAAGCACTTGTTGGGCGA
TAATCGTTACCCAATCTGGATAATGCAGCCATCTGCTCATCATCCAGCTCGCCAACCAGA
ACACGATAATCACTTTCGGTAAGTGCAGCAGCTTTACGACGGCGACTCCCATCGGCAATT
TCTATGACACCAGATACTCTTCGACCGAACGCCGGTGTCTGTTGACCAGTCAGTAGAAAA
GAAGGGATGAGATCATCCAGTGCGTCCTCAGTAAGCAGCTCCTGGTCACGTTCATTACCT
GACCATACCCGAGAGGTCTTCTCAACACTATCACCCCGGAGCACTTCAAGAGTAAACTTC
ACATCCCGACCACATACAGGCAAAGTAATGGCATTACCGCGAGCCATTACTCCTACGCGC
GCAATTAACGAATCCACCATCGGGGCAGCTGGTGTCGATAACGAAGTATCTTCAACCGGT
TGAGTATTGAGCGTATGTTTTGGAATAACAGGCGCACGCTTCATTATCTAATCTCCCAGC
GTGGTTTAATCAGACGATCGAAAATTTCATTGCAGACAGGTTCCCAAATAGAAAGAGCAT
TTCTCCAGGCACCAGTTGAAGAGCGTTGATCAATGGCCTGTTCAAAAACAGTTCTCATCC
GGATCTGACCTTTACCAACTTCATCCGTTTCACGTACAACATTTTTTAGAACCATGCTTC
CCCAGGCATCCCGAATTTGCTCCTCCATCCACGGGGACTGAGAGCCATTACTATTGCTGT
ATTTGGTAAGCAAAATACGTACATCAGGCTCGAACCCTTTAAGATCAACGTTCTTGAGCA
GATCACGAAGCATATCGAAAAACTGCAGTGCGGAGGTGTAGTCAAACAACTCAGCAGGCG
TGGGAACAATCAGCACATCAGCAGCACATACGACATTAATCGTGCCGATACCCAGGTTAG
GCGCGCTGTCAATAACTATGACATCATAGTCATGAGCAACAGTTTCAATGGCCAGTCGGA
GCATCAGGTGTGGATCGGTGGGCAGTTTACCTTCATCAAATTTGCCCATTAACTCAGTTT
CAATACGGTGCAGAGCCAGACAGGAAGGAATAATGTCAAGCCCCGGCCAGCAAGTGGGCT
TTATTGCATAAGTGACATCGTCCTTTTCCCCAAGATAGAAAGGCAGGAGAGTGTCTTCTG
CATGAATATGAAGATCTGGTACCCATCCGTGATACATTGAGGCTGTTCCCTGGGGGTCGT
TACCTTCCACGAGCAAAACACGTAGCCCCTTCAGAGCCAGATCCTGAGCAAGATGAACAG
AAACTGAGGTTTTGTAAACGCCACCTTTATGGGCAGCAACCCCGATCACCGGTGGAAATA
CGTCTTCAGCACGTCGCAATCGCGTACCAAACACATCACGCATATGATTAATTTGTTCAA
TTGTATAACCAACACGTTGCTCAACCCGTCCTCGAATTTCCATATCCGGGTGCGGTAGTC
GCCCTGCTTTCTCGGCATCTCTGATAGCCTGAGAAGAAACCCCAACTAAATCCGCTGCTT
CACCTATTCTCCAGCGCCGGGTTATTTTCCTCGCTTCCGGGCTGTCATCATTAAACTGTG
CAATGGCGATAGCCTTCGTCATTTCATGACCAGCGTTTATGCACTGGTTAAGTGTTTCCA
TGAGTTTCATTCTGAACATCCTTTAATCATTGCTTTGCGTTTTTTTATTAAATCTTGCAA
TTTACTGCAAAGCAACAACAAAATCGCAAAGTCATCAAAAAACCGCAAAGTTGTTTAAAA
TAAGAGCAACACTACAAAAGGAGATAAGAAGAGCACATACCTCAGTCACTTATTATCACT
AGCGCTCGCCGCAGCCGTGTAACCGAGCATAGCGAGCGAACTGGCGAGGAAGCAAAGAAG
AACTGTTCTGTCAGATAGCTCTTACGCTCAGCGCAAGAAGAAATATCCACCGTGGGAAAA
ACTCCAGGTAGAGGTACACACGCGGATAGCCAATTCAGAGTAATAAACTGTGATAATCAA
CCCTCATCAATGATGACGAACTAACCCCCGATATCAGGTCACATGACGAAGGGAAAGAGA
AGGAAATCAACTGTGACAAACTGCCCTCAAATTTGGCTTCCTTAAAAATTACAGTTCAAA
AAGTATGAGAAAATCCATGCAGGCTGAAGGAAACAGCAAAACTGTGACAAATTACCCTCA
GTAGGTCAGAACAAATGTGACGAACCACCCTCAAATCTGTGACAGATAACCCTCAGACTA
TCCTGTCGTCATGGAAGTGATATCGCGGAAGGAAAATACGATATGAGTCGTCTGGCGGCC
TTTCTTTTTCTCAATGTATGAGAGGCGCATTGGAGTTCTGCTGTTGATCTCATTAACACA
GACCTGCAGGAAGCGGCGGCGGAAGTCAGGCATACGCTGGTAACTTTGAGGCAGCTGGTA
ACGCTCTATGATCCAGTCGATTTTCAGAGAGACGATGCCTGAGCCATCCGGCTTACGATA
CTGACACAGGGATTCGTATAAACGCATGGCATACGGATTGGTGATTTCTTTTGTTTCACT
AAGCCGAAACTGCGTAAACCGGTTCTGTAACCCGATAAAGAAGGGAATGAGATATGGGTT
GATATGTACACTGTAAAGCCCTCTGGATGGACTGTGCGCACGTTTGATAAACCAAGGAAA
AGATTCATAGCCTTTTTCATCGCCGGCATCCTCTTCAGGGCGATAAAAAACCACTTCCTT
CCCCGCGAAACTCTTCAATGCCTGCCGTATATCCTTACTGGCTTCCGCAGAGGTCAATCC
GAATATTTCAGCATATTTAGCAACATGGATCTCGCAGATACCGTCATGTTCCTGTAGGGT
GCCATCAGATTTTCTGATCTGGTCAACGAACAGATACAGCATACGTTTTTGATCCCGGGA
GAGACTATATGCCGCCTCAGTGAGGTCGTTTGACTGGACGATTCGCGGGCTATTTTTACG
TTTCTTGTGATTGATAACCGCTGTTTCCGCCATGACAGATCCATGTGAAGTGTGACAAGT
TTTTAGATTGTCACACTAAATAAAAAAGAGTCAATAAGCAGGGATAACTTTGTGAAAAAA
CAGCTTCTTCTGAGGGCAATTTGTCACAGGGTTAAGGGCAATTTGTCACAGACAGGACTG
TCATTTGAGGGTGATTTGTCACACTGAAAGGGCAATTTGTCACAACACCTTCTCTAGAAC
CAGCATGGATAAAGGCCTACAAGGCGCTCTAAAAAAGAAGATCTAAAAACTATAAAAAAA
ATAATTATAAAAATATCCCCGTGGATAAGTGGATAACCCCAAGGGAAGTTTTTTCAGGCA
TCGTGTGTAAGCAGAATATATAAGTGCTGTTCCCTGGTGCTTCCTCGCTCACTCGAGGGC
TTCGCCCTGTCGCTCGACTGCGGCGAGCACTACTGGCTGTAAAAGGACAGACCACATCAT
GGTTCTGTGTTCATTAGGTTGTTCTGTCCATTGCTGACATAATCCGCTCCACTTCAACGT
AACACCGCACGAAGATTTCTATTGTTCCTGAAGGCATATTCAAATCGTTTTCGTTACCGC
TTGCAGGCATCATGACAGAACACTACTTCCTATAAACGCTACACAGGCTCCTGAGATTAA
TAATGCGGATCTCTACGATAATGGGAGATTTTCCCGACTGTTTCGTTCGCTTCTCAGTGG
ATAACAGCCAGCTTCTCTGTTTAACAGACAAAAACAGCATATCCACTCAGTTCCACATTT
CCATATAAAGGCCAAGGCATTTATTCTCAGGATAATTGTTTCAGCATCGCAACCGCATCA
GACTCCGGCATCGCAAACTGCACCCGGTGCCGGGCAGCCACATCCAGCGCAAAAACCTTC
GTGTAGACTTCCGTTGAACTGATGGACTTATGTCCCATCAGGCTTTGCAGAACTTTCAGC
GGTATACCGGCATACAGCATGTGCATCGCATAGGAATGGCGGAACGTATGTGGTGTGACC
GGAACAGAGAACGTCACACCGTCAGCAGCAGCGGCGGCAACCGCCTCCCCAATCCAGGTC
CTGACCGTTCTGTCCGTCACTTCCCAGATCCGCGCTTTCTCTGTCCTTCCTGTGCGACGG
TTACGCCGCTCCATGGGTATTTTCAGTGTTGCCACCATCGTCTGCAGCTGGCTGACGTAC
CAGGAGTCAGAGAGCGGAACCAGCCGGTGAGTCTGCTGACCGGCGGGCATTCTCCCCGCC
GTCCTGGCAGCTTTTTCGGTCCGTTGTTTCAGGGTCGCAAGCTGCACAAACGGATACGGA
GGCGCAAGCGAAAAATCCCCCCGCGTCAGCGCCAGTGCTTCATTAATGCGTGCTCCGGTG
TTCCACAGTGTGGCCAGCAGCATCTTGCGGTGCAGATCCGGGACGTAATGGAGCAGGGCA
CTCACTTCCGGAGCCAGCAGATATTTTGGCAGTTCATCATGGACCATCGACATCTGGCGA
AGTGCCAGAGCTGCCGGATAATCAATGGCAACAGGCAGCGATGCAGGCTGCCCGGCAGAA
TACACTGCCGGTACCATGACTGCAGACTGGCTGTGTATAACGGAGCCTGACATTTATATT
CCCCAGAACATCAGGTTAATGGCGTTTTTGATGTCATTTTCGCGGTGGCTGAGATCAGCC
ACTTCTTCCCCGATAACGGAGACCGGCACACTGGCCATATCGGTGGTCATCATGCGCCAG
CTTTCATCCCCGATATGCACCACCGGGTAAAGTTCACGGGAGACTTTATCTGACAGCAGA
CGTGCACTGGCCAGGGGGATCACCATCCGTCGCCCGGGCGTGTCAATAATATCACTCTGT
ACATCCACAAACAGACGATAACGGCTCTCTCTTTTATAGGTGTAAACCTTAAACTGCATT
TCACCAGTCCCTGTTCTCGTCAGCAAAAGAGCCGTTCATTTCAATAAACCGGGCGACCTC
AGCCATCCCTTCCTGATTTTCCGCTTTCCAGCGTTCGGCACGCAGACGACGGGCTTCATT
CTGCATGGTTGTGCTTACCAGACCGGAGATATTGACATCATATGCCTTGAGCAACTGATA
GCTGTCGCTGTCAACTGTCACTGTAATACGCTGCTTCATAGCACACCTCTTTTTGACATA
CTTCGGGTATACATATCAGTATATATTCTTATACCGCAAAAATCAGCGCGCAAATACGCA
TACTGTTATCTGGCTTTTAGTAAGCCTTATGTATTTTACCTTTCGTTATGTTAACCAATA
AAAATTAAAATCTGACTTATAAAAACAAAGCGTAATTACCGCATTCCCGTTTCGTATGGA
TCTGATCCTTTCCTGGGACCCGGCAAGAACCAAAAACTCACTCTCTTCAAGGAAATCCGT
AATGTTAAACCCGACACGATGAAGCTTGTCGTTGGATGGAAAGGAAAAGAGTTCTACAGG
GAAACTTGGACCCGCTTCATGGAAGACAGCTTCCCCATTGTTAACGACCAAGAAGTGATG
GATGTTTTCCTTGTTGTCAACATGCGTCCCACTAGACCCAACCGTTGTTACAAATTCCTG
GCCCAACACGCTCTGCGTTGCGACCCCGACTATGTACCTCATGACGTGATTAGGATCGTC
GAGCCTTCATGGGTGGGCAGCAACAACGAGTACCGCATCAGCCTGGCTAAGAAGGGCGGC
GGCTGCCCAATAATGAACCTTCACTCTGAGTACACCAACTCGTTCGAACAGTTCATCGAT
CGTGTCATCTGGGAGAACTTCTACAAGCCCATCGTTTACATCGGTACCGACTCTGCTGAA
GAGGAGGAAATTCTCCTTGAAGTTTCCCTGGTGTTCAAAGTAAAGGAGTTTGCACCAGAC
GCACCTCTGTTCACTGGTCCGGCGTATTAAAACACGATACATTGTTATTAGTACATTTAT
TAAGCGCTAGATTCTGTGCGTTGTTGATTTACAGACAATTGTTGTACGTATTTTAATAAT
TCATTAAATTTATAATCTTTAGGGTGGTATGTTAGAGCGAAAATCAAATGATTTTCAGCG
TCTTTATATCTGAATTTAAATATTAAATCCTCAATAGATTTGTAAAATAGGTTTCGATTA
GTTTCAAACAAGGGTTGTTTTTCCGAACCGATGGCTGGACTATCTAATGGATTTTCGCTC
AACGCCACAAAACTTGCCAAATCTTGTAGCAGCAATCTAGCTTTGTCGATATTCGTTTGT
GTTTTGTTTTGTAATAAAGGTTCGACGTCGTTCAAAATATTATGCGCTTTTGTATTTCTT
TCATCACTGTCGTTAGTGTACAATTGACTCGACGTAAACACGTTAAATAAAGCTTGGACA
TATTTAACATCGGGCGTGTTAGCTTTATTAGGCCGATTATCGTCGTCGTCCCAACCCTCG
TCGTTAGAAGTTGCTTCCGAAGACGATTTTGCCATAGCCACACGACGCCTATTAATTGTG
TCGGCTAACACGTCCGCGATCAAATTTGTAGTTGAGCTTTTTGGAATTATTTCTGATTGC
GGGCGTTTTTGGGCGGGTTTCAATCTAACTGTGCCCGATTTTAATTCAGACAACACGTTA
GAAAGCGATGGTGCAGGCGGTGGTAACATTTCAGACGGCAAATCTACTAATGGCGGCGGT
GGTGGAGCTGATGATAAATCTACCATCGGTGGAGGCGCAGGCGGGGCTGGCGGCGGAGGC
GGAGGCGGAGGTGGTGGCGGTGATGCAGACGGCGGTTTAGGCTCAAATGTCTCTTTAGGC
AACACAGTCGGCACCTCAACTATTGTACTGGTTTCGGGCGCCGTTTTTGGTTTGACCGGT
CTGAGACGAGTGCGATTTTTTTCGTTTCTAATAGCTTCCAACAATTGTTGTCTGTCGTCT
AAAGGTGCAGCGGGTTGAGGTTCCGTCGGCATTGGTGGAGCGGGCGGCAATTCAGACATC
GATGGTGGTGGTGGTGGTGGAGGCGCTGGAATGTTAGGCACGGGAGAAGGTGGTGGCGGC
GGTGCCGCCGGTATAATTTGTTCTGGTTTAGTTTGTTCGCGCACGATTGTGGGCACCGGC
GCAGGCGCCGCTGGCTGCACAACGGAAGGTCGTCTGCTTCGAGGCAGCGCTTGGGGTGGT
GGCAATTCAATATTATAATTGGAATACAAATCGTAAAAATCTGCTATAAGCATTGTAATT
TCGCTATCGTTTACCGTGCCGATATTTAACAACCGCTCAATGTAAGCAATTGTATTGTAA
AGAGATTGTCTCAAGCTCGGATCCCGCACGCCGATAACAAGCCTTTTCATTTTTACTACA
GCATTGTAGTGGCGAGACACTTCGCTGTCGTCGACGTACATGTATGCTTTGTTGTCAAAA
ACGTCGTTGGCAAGCTTTAAAATATTTAAAAGAACATCTCTGTTCAGCACCACTGTGTTG
TCGTAAATGTTGTTTTTGATAATTTGCGCTTCCGCAGTATCGACACGTTCAAAAAATTGA
TGCGCATCAATTTTGTTGTTCCTATTATTGAATAAATAAGATTGTACAGATTCATATCTA
CGATTCGTCATGGCCACCACAAATGCTACGCTGCAAACGCTGGTACAATTTTACGAAAAC
TGCAAAAACGTCAAAACTCGGTATAAAATAATCAACGGGCGCTTTGGCAAAATATCTATT
TTATCGCACAAGCCCACTAGCAAATTGTATTTGCAGAAAACAATTTCGGCGCACAATTTT
AACGCTGACGAAATAAAAGTTCACCAGTTAATGAGCGACCACCCAAATTTTATAAAAATC
TATTTTAATCACGGTTCCATCAACAACCAAGTGATCGTGATGGACTACATTGACTGTCCC
GATTTATTTGAAACACTACAAATTAAAGGCGAGCTTTCGTACCAACTTGTTAGCAATATT
ATTAGACAGCTGTGTGAAGCGCTCAACGATTTGCACAAGCACAATTTCATACACAACGAC
ATAAAACTCGAAAATGTCTTATATTTCGAAGCACTTGATCGCGTGTATGTTTGCGATTAC
GGATTGTGCAAACACGAAAACTCACTTAGCGTGCACGACGGCACGTTGGAGTATTTTAGT
CCGGAAAAAATTCGACACCACAACTATGCACGTTCGTTTGACTGGTACGCCGTCGGCGTG
TTAACATACAAGTTGCTAACCGGCGGCCGACACCCATTTGAAAAAAGCGAAGACGAAATG
TTGGACTTGAATAGCATGAAGCGTCGTCAGCAATACAATGACATTGGCGTTTTAAAACAC
GTTCGTAACGTTAACGCTCGTGACTTTGTGTACTGCCTAACAAGATACAACATAGATTGT
AGACTCACAAATTACAAACAAATTATAAAACATGAGTTTTTGTCGTAAAAATGCCACTTG
TTTTACGAGTAGAATTCTACGTGTAACACACGATCTAAAAGATGATGTCATTTTTTATCA
ATGACTCATTTGTTTTAAAACAGACTTGTTTTACGAGTAGAATTCTACGTGTAAAGCATG
ATCGTGAGTGGTGTTAATAAAATCATAAAAATTATTGTAAATGTTTATTATTTAAAAACG
ATTCAAATATATAATAAAAACAATCTACATCTATTTCTTCACAATCCATAACACACAACA
GGTCCATCAATGAGTTTTTGTCTTTATCCGACATACTATGTGCATGTAACAAATCAAATA
CATCTTTTAAATTTTTATACACATCTTTACATTGTCTACCAAAATCTTTAATAACCCTAT
AACAAGGAAAAGACTTTTCTTCTTGCGTGGTTTTGCCGCGCAGATATTGAAATAAAATGT
GCATGCACGACAACTTGTGTTTACTAAAATGCTCCTTGCCTATACCGCAAAACCGGCCAT
ACATTTCGGCGATTACACGCGGACAATTGTACGATTCGTCTACGTGTAAACGATCATCAT
AATCACTCTTGCGCAAACGAATAAATTTTTTCACCGCTTCCGACAAACGAGGCACCAATT
CGGCGGGCACGCTTCGATACATTATTCTGTGCACATAAGTTACCACACAAAATTTATTGT
ACCACCATCCGACAACGTCGTTATTAGGGTTGAACACGTTGGCGATGCGCAGCAGTTTCC
CGTTTCTCATGAAATATTCAAAGCGGCCCAAAATAATTTGCAAGCAATCCAACATGTCTT
GAGAAATTTCTCGTTCAAAATTGTTCAAAGAGAATATCTGCCATCCGTTTTGAACGCGCA
CGCTGACGGGAACCACCGCATCGATTTGCTCCAACACTTCACGGACGTTATCGTCGATGC
CCATCGTTTCGCTGGTGCTGAACCAATGGGAAAGGCTCTTGATGGAATCGCCCGCGTCTA
TCATCTTGACCGCTTCGTCAAAGGTGCAACTGCCGCTCTTCAAACGCCGCATAGCGGTCA
CGTCCCGCTCTATGCACGACATACCGTTTACGTACGATTCTGATAGGTATTCCTGAACTA
TACGGTAATGGTGATACGACTCGCCATACACGTCGTGCACCTCATTGTATTTAGCATAAT
AATTGTAAATTATTAACTTTGCAGCGAGAGACATGTTGTCAGTAAAGCGGTGCTAGGCTC
AATAATACTGATGTACAGGCACGCGTGCTATTTATATATAATTTCGCAAGGAGGGGAGCT
GTTATCGGTTGCTATTATTAAAGAATGGCCGTCTGTTTTTATCACAAGCTTGGCAGCCTC
AACCATGAAGCGTCGTCATTGTAAATTAAATTCTCTGCCTCAAGAATTATTTGACAAGAT
TGTCGAGTATTTATCTTTATCTGATTACTGCAATTTGGTGCTTGTCTGTAAAAGACCTTC
TAGTAAATATAACGTGATATTTGATAGTACTAATCACCAACATTTGAAAGGCGTGTACAA
AAAGACAGACGTGCAAATAACAAGCTACAACGAATACATCAACTGTATTTGCAACGAACT
GAGACAAGACGAATTCTATGCCAAATCATCATGGATTGCGAGTATTTGCGGTCACCAGAG
AGCGACAATTTTTAGTGTAACAAATAAACAAGTAGAAATGAAATATCATTTGTATAATAT
AGCAATTGTGGAAAGTGAAGATTGCAACGGATTTTACCCATTTGAGCCAACGCGCGATTG
TTTAATATGCAAACAAAAAAACCAATGTCCTCGTAATTCATTTATTGTTTCGTTGTGTAA
ATATTTAGAAAAACAAAATGTACAATCAAACTTTATATATTATTTATACGAAATAAATAC
ATAATAATAACTATTATACATGTTTTTATTTTACAATACTTCCTGTATAACCTCTCTAAC
TACATTAGGAGTACAATCCACGTCAATTACACGTTTAGCTATTTTTCTAATTTTGTAATG
TTTATCGTAGAGTTTTTCGTTAATACATTGAATAGCCAACAAGGGATTTGGGTGCACACC
GTCATAGAGTACTTCCATGTCGTCTTCAAAGCGCATTTTTCGCTTGCGAAAATGCCGCTC
TTGGCCCAAAACAAAAGCGAGTTTGATGCGGTCGTCGATGCGTTCCGAAAATACGGCCAA
ATGCTGGTGTTTGGTGATGTCGCGCGGAAACGTCACCGTGCCATTTTTGCTTTCCGCCAC
GACGGCGGTTTTCAATTTTTCGGCCGACTGCAGCATGTTAAGTTTGGCGTCGAGTTCGTG
CAAACGCAATTCAAACTGCTCAAACCTGTTGCCCACCTCGTTCTTGAACGTCTCGTGGGT
GACCATAAATTTTTCGCTGTTTGCATTCAGTTTCTTTACATGTTTTAAAACAGATTCAAT
CTTGTCGCGCAAATCATCACGCTCGCCTTCAGTTTGAATGTGCAGCAACGCGTTGCTTTT
GTTGGCAAAATTTAACCGCATCAAAATTTCCAACAACCCGTGCTTGGTCGCGAACAATGC
GCCCAACGAGTTGAGATCGCGTTTGGATCTCTGTTTGTGAAAAACAATTTCGTTTAAATG
GTAAACTTGATCGCCGTCCCAATTGCAATCAAGTATGTCGTCGTGCGCAATTTCAAGACC
TTTGCAAAAATCTATCACATTGTAGCATTTTGCGTTCGTGTCGCTGTGCACGTATCTGTA
CTTGAAACTGTGCGTGTTGCATTTGAATGAGTCCCATTTAACGATGTGCGACCATTGTTG
GGCGTTTATGTGGTACTTTTTGTAGTCGTCTGCATTGAACCGATCTTCGGCGGCGATGGC
GTCGTTGTCGTTGTCACCGGACCACATCCACCAGTTCCATAACCAGGATAGCATTGCTTT
AGCTTGTCTAGCAATTCCTTTGTTATACAACGAGAAAATTTCGTTCCCTTATAATTATAG
CTGTACGGTGCGCGTATTTGTTTGTTAACGTTACAAAAAATATCCCTGTCCACGTCCGGC
CAATACTGCAACGTGAGCGCGTCCAAGTTTGAATCTTGCATATGCGGAACGTACAAACGT
ACGGCCTCTCTCACACAATGCGCAAAACTGCCCGGCTGAATGTAATCACTGTCCAACTTT
GCAGGTTTCTCGAAAGCCTTGTACCGATGCACGCGAACATTTTGAGCGGACGTGATTTTA
AACTTGTCGGTGAATTTTAACCACAAATGAAATCCACGGTTGCCGGTATACATGACTCTT
GACACGTTCTCTTCCGTGTAAAACAACAGAAACGCCGTGGCGCCAATGTAAATTTTCAGC
ATTAAATCGTGTTCGTCAACATAATTTTTGTAATCGGCGTCTACGACCCATTCCCTGCCG
CCGCCGTCGTCCAACGGTTTGACGTGCACGTCGGACACTTTGTTTTGCACAATATAACTA
TACAATTGTGCGGAGGTATCAAAATATCTGTCGGCGTGAATCCAGCGCGCGTTGACCGTC
ATGAACGCGTACTTGCGGCTGTCGTTGTACGCAATGGCGTCCCACATCATGTCGACGCGC
TTCTGCGTATAATTGCACACTAACATGTTGCCCTTTGAACTTGACCTCGATTGTGTTAAT
TTTTGGCTATAAAAAGGTCACCCTTTAAAATTTGTTACATAATCAAATTACCAGTACAGT
TATTCGGTTTGAAGCAAAATGACTATTCTCTGCTGGCTTGCACTGCTGTCTACGCTTACT
GCTGTAAATGCGGCCAATATATTGGCCGTGTTTCCTACGCCAGCTTACAGCCACCATATA
GTGTACAAAGTGTATATTGAAGCCCTTGCCGAAAAATGTCACAACGTTACGGTCGTCAAG
CCCAAACTGTTTGCGTATTCAACTAAAACTTATTGCGGTAATATCACGGAAATTAATGCC
GACATGTCTGTTGAGCAATACAAAAAACTAGTGGCGAATTCGGCAATGTTTAGAAAGCGC
GGAGTGGTGTCCGATACAGACACGGTAACCGCCGCTAACTACCTAGGCTTGATTGAAATG
TTCAAAGACCAGTTTGACAATATCAACGTGCGCAATCTCATTGCCAACAACCAGACGTTT
GATTTAGTCGTCGTGGAAGCGTTTGCCGATTATGCGTTGGTGTTTGGTCACTTGTACGAT
CCGGCGCCCGTAATTCAAATCGCGCCTGGCTACGGTTTGGCGGAAAACTTTGACACGGTC
GGCGCCGTGGCGCGGCACCCCGTCCACCATCCTAACATTTGGCGCAGCAATTTCGACGAC
ACGGAGGCAAACGTGATGACGGAAATGCGTTTGTATAAAGAATTTAAAATTTTGGCCAAC
ATGTCCAACGCGTTGCTCAAACAACAGTTTGGACCCAACACACCGACAATTGAAAAACTA
CGCAACAAGGTGCAATTGCTTTTGCTAAACCTGCATCCCATATTTGACAACAACCGACCC
GTGCCGCCCAGCGTGCAGTATCTTGGCGGAGGAATCCATCTTGTAAAGAGCGCGCCGTTG
ACCAAATTAAGTCCGGTCATCAACGCGCAAATGAACAAGTCAAAAAGCGGAACGATTTAC
GTAAGTTTTGGGTCGAGCATTGACACCAAATCGTTTGCAAACGAGTTTCTTTACATGTTA
ATCAATACGTTCAAAACGTTGGATAATTACACCATATTATGGAAAATTGACGACGAAGTA
GTAAAAAACATAACGTTGCCCGCCAACGTAATCACGCAAAATTGGTTTAATCAACGCGCC
GTGCTGCGTCATAAAAAAATGGCGGCGTTTATTACGCAAGGCGGACTACAATCGAGCGAC
GAGGCCTTGGAAGCCGGGATACCCATGGTGTGTCTGCCCATGATGGGCGACCAGTTTTAC
CATGCGCACAAATTACAGCAACTCGGCGTAGCCCGCGCCTTGGACACTGTTACCGTTTCC
AGCGATCAACTACTAGTGGCGATAAACGACGTGTTGTTTAACGCGCCTACCTACAAAAAA
CACATGGCCGAGTTATATGCGCTCATCAATCATGATAAAGCAACGTTTCCGCCTCTAGAT
AAAGCCATCAAATTCACAGAACGCGTAATTCGATATAGACATGACATCAGTCGTCAATTG
TATTCATTAAAAACAACAGCTGCCAATGTACCGTATTCAAATTACTACATGTATAAATCT
GTGTTTTCTATTGTAATGAATCACTTAACACACTTTTAATTACGTCAATAAATGTTATTC
ACCATTATTTACCTGGTTTTTTTGAGAGGGGCTTTGTGCGACTGCGCACTTCCAGCCTTT
ATAAACGCTCACCAACCAAAGCAGGTCATTATTGTGCCAGGACGTTCAAAGGCGAAACAT
CGAAATGGAGTCTGTTCAAACGCGCTTATGTGCCAGTAGCAATCAATTTGCTCCGTTCAA
AAAGCGCCAGCTTGCCGTGCCGGTCGGTTCTGTGAACAGTTTGACACACACCATCACCTC
CACCACCGTCACCAGCGTGATTCCAAAAAATTATCAAGAAAAACGTCAGAAAATATGCCA
CATAATATCTTCGTTGCGTAACACGCACTTGAATTTCAATAAGATACAGTCTGTACATAA
AAAGAAACTGCGGCATTTGCAAAATTTGCTAAGAAAAAAGAACGAAATTATTGCCGAGTT
GGTTAGAAAACTTGAAAGTGCACAGAAGAAGACAACGCACAGAAATATTAGTAAACCAGC
TCATTGGAAATACTTTGGAGTAGTCAGATGTGACAACACAATTCGCACAATTATTGGCAA
CGAAAAGTTTGTAAGGAGACGTTTGGCCGAGCTGTGCACATTGTACAACGCCGAGTACGT
GTTTTGCCAAGCACGCGCCGATGGAGACAAAGATCGACAGGCACTAGCGAGTCTGCTGAC
GGCGGCGTTTGGTTCGCGAGTCATAGTTTATGAAAATAGTCGCCGGTTCGAGTTTATAAA
TCCGGACGAGATTGCTAGTGGTAAACGTTTAATAATTAAACATTTGCAAGATGAATCTCA
AAGTGATATTAACGCCTATTAATTTGAAAGGTGAGGAAGAGCCCAATTGCGTTGAGCGCA
TTACCATAATGCCATGTATTTTAATAGATACTGAGATCTGTTTAAATGTCAGATGCCGTT
CTCCTTTTGCCAAATTCAAAGTATTGATTATTGTAGATGGCTTTGATAGCGCTTATATTC
AGGCTACCTTTTGTAGCATTAGCGATAGTGTAACAATTGTTAACAAATCTAACGAAAAGC
ATGTAACGTTTGACGGGTTTGTAAGGCCGGACGATGAAGGTACAACAATGCCTTATGTCA
TTGGACCATTATATTCTGTCGACGCTGCTGTCGCCGACCGTAAAGTGAAGGACGTGGTGG
ATTCAATTCAAAACCAACAGACAATGTTAAAAGTATTTATTAACGAGGCTAATGTGTATA
ACAAATGGAATATGCTTAAAGGTTTAATTTATAATAATAACAATGAATCTGTTTTAGTAA
ATAATGTAGTAAAATTTATAAAGGTAGATAAAAATTATAATATTAATAAAAAAAATAATG
TTACTAAATGGGTTCCTGCGTTAAATTATTTTACGGGTAGACAGCTATTAACTATTTTAT
TTATTTTTAAATTTAAATAAATGTATTGTTAGAAAATTGTGTTGTTTTATTAGTATAACG
AAAAAATACATGACATAAACCGCTTCCAATTTTGGTCACACAAACTCTTGTGTGGATAGT
TTACGTAATGAGTTAAATAGGCGGGCAGTTGTCCGCTAAACGTGTCGGTGGTCAAGTAGA
TGTGCATTAATTTACGACAACCCAAAGCGGGGCCGCTTATGTCAAGTATTTTTTTCACAA
AATTGGTAATGGTTTCGTTTTGTTCCTTGTACAAACACATGTCGGTGTGATCGTTGACGC
ACGAGTTGTACGATTCCGCCGGCAGGTTGGCAAACAAGCGCTTGAGATGCTTGAGTCTGC
GTTCAATTTTATAATCAAACTTGTTGGTGAAAATGTCTTTCAGCAAGCACATTAACTGGT
CGTTCAAAACGCGCTGCAACGACGACACCAACACATGATATTCGTTTCCAAAAAGCGAAA
AATTTTTGATGCAGCGGTCCGCGTTGAAGGGTCGTTTCATAATGCGCACGTTGACAAAAA
ACACGTTGAAAGACAGCGGGGCTGTGGTTATTTTAACGCCGTTGTCGGTATACTCGTCGA
CGCCGTCTGCGCTTGTTATGTCAATTTGTAGCGCAAATCTAACCAAATCAAACTCATCGT
TGTACTGTGTCTTTATGCATTTTATATGGCGGTTTAAGTGCAAGTTGATTTGGCCGTTTA
ATCTATAGGCTCCGTTTTGATAACATTTCAGCACTACCAACGGATCCGACATGTAAACTT
GACGCGTTAGCACGTCCAATTCAGCGTAATGTTGGTCGACGCATTTTTGTAAATTAGTTT
GCAGGTTGCAAAACATTTTTGCGCAAAAGCCGTAATAGTCAAAATCTATGCATTTTAATG
CGCTTCTGTCGTCGTCAATATGGCATGTCACGGCTGCGCCTCCAGTTAACACGAATAAAC
CGCCGTTTTCGCAAACTACGGCTTCGAAACAATCTTTGATAAATGCCAACTTTGCTTTAG
CCACAATTTTATCGCGCAGGCGATCTTCAATATCCTTTGTCGTAATATAAGGTAGGACGC
CAAGATTTAGTTGATTCAACAAACGTTCCATAATGAATAGCGGCGACGCAACACGACTAC
ACTGTTCAAATGCGCACGCAAAACAAACCCTTGCAACTTTATTTGCCAATCGTAATCACA
GTAGTTTTTACGAGTACGCCATCGCGTTTGTAAGCACATTGCTTTTTAAAAATAATTTAA
ATTTAATGACCGCGTGCAATTTGATCAACTCGTTGATCAACTTTGAACTCAACATGTTTG
GTAAAAGTTTATTGCTAAATGGATTTGTTAATTTCTGCATTGCTAACAGCGACGGGGTTA
CGATTCAACATAAAATGTTAACCAACGTGTTAAGTTTTTTGTTGGAAAAATATTATTAAA
AATAAATAAATAAACTTGTTCAGTTCTAATTATTGTTTTATTTTTTATAAAATAATACAA
TTTTATTTATACATTAATACTTTGGTATTTATTAATACAATTATTTACAATACTTTATTT
ACACTATAATACTTTATTTACATTAGTACTAAATTAATACTAAATTACGCTAATACTAAA
TTAATACTTTATATAATCAAAAATAATACTTTATATAATACTTTCTAATCATCATAAACG
GGTAATAGTTTTTTCTCTTGAAATTTACGCTGCAACTCTTCGCTAAAACACATGGGCGGT
GGAGTGGGAGCGGGTGGAGTAGGAGTCCTTACGGGTTTGATGGGCGACAGTTCTCTGGAC
TTGCGGAACAGCTTGGGCGAAAGCGTCGGCGTGCGCCGACTAATGATTTCTTCATCCGGC
AACGGAGGCTCGCACATTGTGCACGCGTCCGGTGAGGTACACAAAACTTTCTTGGGCACG
CTGTACACCGGCTTGGGCACGCTATATGTGTTGCCAAAATAGAACTCGTTGTGGTTGCCG
AACGGAGACGATGGGTGTGAAGACGGCGATGGCTGTGAAGACAAGTCCGAAGGCGCGATA
AAAGATGAAAGTGTTTCTGAAACCGAAGTGGTGGTAGAAGTGGTAGAAGGCGGGTGCGTT
ACGGCAACCACGCTGCTGCTATTTCTGCCTTCGGAGACCACTTCCAGCAATCTAGAGTTA
CTCTCTCGTTCTTCGCGGCGATAGTCAATGTCGCAATAATGTTCATAAGATGCCTTTTCG
GCTTCGGCGCGCCTTTTCATGTATATGTTGTGACGCATCTCCTTTAACTGCACGTACAAA
TTCCAGCATTGCACAGCCAGTATCGTAAGCACGCCCATTATGATTACGGGATAATTTTGA
TTAAACACGGTCGGCTCGTGATCGCTTACAATCGCTCGGCACATGATGCATTTTTTGTAA
ATGTTCACATACACACAGTTTTGGCTCAAGGTTTCGGTATTTGCGTAGTCAATTTCCAGA
TACACGATAGAGTTCCAGCACATTGATTCCAAATCGTAGTGACGATATAAAACATCTAGC
GCCGGTAGATGACCATTTTTGAACACGTAGATTTGAAACGCGGCAAACAGCATCCAACAC
AGCCCAGTGATCACGTTTACCATAATACACGTGATAGCGACGTAAAAGTTTTCTTTCGCA
TTGAAATTTACATTTGTGTTTGAAGAGCTGCTGCGATTTTTCGTCCACACGATAATCTTC
CATATAAAATAAAACATGTAAAATAATATCCACATGCCGAACGCCAGCATTATCGGTATA
GATAGATTGATAACCGATTGCTTTCCTTCAATTTCCAGCAAAAACGCGTATCTGCTGTCT
ATCACTCCCATTATAGATAACACAAACACTATCAGATATGCTAATAATAATGAGGCATTA
AGCCCGAATTGTAAAACTGCAGTGATTTTATTTAACATTTTGAATATTTAATTCAACAAC
TAAGTAATGGCAATATGTATCGAGTACTGATCGTGTTTTTCCTGTTCGTGTTTCTTTATA
TAGTGTACCAGCCCTTTTATCAGGCATACTTGCATATCGGACATGCCCAACAAGATTACA
ATGACACGTTGGACGATAGGATGGATTACATTGAATCCGTAATGCGTAGAAGGCACTACG
TGCCGATTGAAGCGTTGCCCGCAATCAGGTTTGATACTAATCTCGGCACGTTGGCCGGTG
ACACGATTAAATGCATGTCGGTGCCTTTGTTTGTTAGTGACATTGACCTGCCGATGTTTG
ATTGTAGTCAGATATGCGATAACCCGTCTGCGGCGTATTTCTTTGTCAACGAAACGGATG
TGTTTGTGGTCAACGGCCACAGACTGACGGTGGGCGGATACTGCTCCACTAATAGTTTGC
CCCGCAACTGTAATCGCGAGACGAGCGTCATTTTAATGAGTCTCAATCAGTGGACGTGCA
TAGCCGAGGACCCGCGTTACTATGCGGGCACAGATAACATGACGCAACTCGCAGGCAGAC
AACACTTTGACCGCATTATGCCCGGACAGAGTGATAGGAACGTCCTGTTTGACCGATTAC
TAGGCCGAGAGGTGAACGTGACCACTAACACGTTTCGCCGCAGCTGGGACGAGTTGCTGG
AGGACGGCACTAGGCGGTTCGAAATGCGCTGCAACGCCCGAGATAACAACAATAATCTCA
TGTTTGTTAATCCGCTTAATCCCCTCGAGTGTCTCCCGAACGTGTGCACTAACGTTAGCA
ACGTGCACACCAGTGTTAGACCCGTATTTGAAACGGGAGAGTGTGACTGCGGCGACGAAG
CGGTCACGCGTGTTACGCACATTGTGCCGGGGGACAGGACCTCTATGTGTGCCAGCATTA
TAGATGGCCTGGATAAAAGTACGGCATCATATAGATATCGCGTAGAGTGCGTTAATCTGT
ACACCTCTATTCTAAATTATTCTAATAACAAATTGTTATGTCCCAGTGACACTTTTGATA
GTAACACGGACGCAGCTTTTGCCTTTGAAGTGCCCGGCTCCTACCCTTTATCGCGCAACG
GCATCAACGAGCCAACTTATCGCTTTTATCTTGATACCAGATCTCGAGTTAATTACAATG
ACGTCAGAGGGCAGTTATCTTAATTGTGATAACACAAACAATAAGTCATTTAAATGTTAC
GTCAGTAGTTAGTATATAAGCCGTACATGTTGGCTTGCAAATTCAGTCAATATCAGGCTT
TTATCATGGACGGTGTAAAGCTGCTAGGGACGTGCGCGCTAATAATTTTGTTATCGACGA
CGAGTACAGTTGTCGGGCGTGACCGTATCACGTTTACGCCGATAGAAGATAGCGCAGGCC
TCATGTTTGAACGCATGTACGGCTTGCGACATCATACAGACGACAGATTTGTGTTTGTGA
AAAAATTCAATTTTGTTTCGGTGCTGCAAGAGCTCAATAATATCAAATCTAAAATTGAAT
TATATGAAGCGCAAGTTTCAACTTGCACAAACGTCAGACAAATAAAACAGAACAGATCGA
GTATCATCAAAGCTCGCATTGAAAATCAGCTGCAGTTTTTGACGCAACTAAACAAAAATC
TCATCACATACTCTGTGGAAAGCAGCATTTTAAGCAACGACGTGCTGGACAACATCGATC
TGGAATATGACGACAGCGGTGAGTTTGACGTTTACGACGAATACGAACAGCCTTCGCATT
GGAGCAACATGACTGTATCCGACGCGCAAGCTTTGCTCCGAAACCCGCCCAAAGACAGAG
TAATGTTTTTGGACACGGTTACCACCAGCGACGTGAGCAGCAAATACGAAGAATACATAA
ACTGCATTGTGAGCAACCGTACCGTTGAAAACGAGTGCATGTTTTTAGCCAACATGATGA
ACGTGCTCAACGACAAATTGGACGACGCAGCAGCTTTGGCCAAGATGCTGGAGCGAATAG
TAAAACAAACGCGAAAGAACAAACTCAACATCTCCAACACGGTTATAGACGACGACACGC
TGCTAACGGAAATGAAAAAATTAACACAAACTTTATACAACCAAAACCGCGTGTGGGTAG
TGGATTTTAACAAGGACATGAATAGTTATTTCGATTTGTCGCAAGCGTATAAATTGCATT
TATATGTTGATTTAAACACGGTCATTATGTTTATTACCATGCCATTGTTAAAATCCACCG
CCGTTTCGTTTAATTTGTATCGCGTCATGACGGTGCCTTTTTGCAGGGGCAAAATGTGTC
TGCTTATCATTTCGGGCAATGAATACTTTGGGATTACAGACAGCAAAAACTATTATGTGC
CCGTATCTGATAACTTTAGACAAGATTGCCAAGAGTTTACGGGCTACAATGAGTTTTTGT
GTCCCGAAACTGAGCCGATTGCCACTATGAACTCGAAAGTGTGCGAGATTGAAATGTTTA
TGGGTCGATATAGCGACGACGTGGACAACATGTGCGACATTAGGGTGGCCAATTATAATC
CCAAAAAAGCTTACGTGAACACTTTAATAGACTACCGAAAATGGTTGTACATTTTTCCAA
ACACGACCGTGTCCGTCCACTATTATTGTCACGACGCGCTTGTAGAAGTTGATACAAAAG
TTTCGCCCGGCGTTGGTGTTATGTTTTCGACTATGGCGCAAACGTGTTCGATTAGAATAA
CGTATGATGTGACCATAACTGTAGATTCGCGATTTTATGTCAGCCATTCAACTACATACT
GGCCTAAAAAGAAATTTAATTTTAACAACTACATCGACCAAATGTTGCTTGAAAAAGCGA
CCACCAGTTTTATACCGACTGTTGACAATTTTACCCGGCCCGTTTTATTGCAACTTCCTC
ATAAATTTCACATTAAAGATTACACATCGACGCCCCATCATTTTTTCCATCAGTCTAAAA
TTTACACCAACAGCGCGGCGCCCGACGAAGACTCGCAAGACGACAGTAATACCACCGTGG
TAATTATCGCTATTGTCGCTGCAATGATCCTATTCTGTGGATTATTGTTATTTTTGTTTT
GCTGTATAAAAAAACGGTGTCATCAATCAAATAACGTGGTTGTGCAATACAAAAATAACA
ATGAATTTGTCACAATTTGCAATAATTTAGAAGACAATCGAGCATACATTAATTTACCTA
ATGAATACGATAGCGATGATATGCCAAAACCATTGTACCCTTTACTTGGCTTTAATGATG
ATTTGTTAAAAGATGATAAACCTGTGTTGTACCCTATGATTATAGAAAGAATAAAATAAA
ACATGTATAATTGAAATAAATATATTATTTAATAAAATGTTTTTTATTTATATACTATTT
TCTATTACATATTCCAATGCACACAAATGTTTAATGGCTATCAGTTTTAATTTTACTAAT
TCGTCTAAACAAAAATTATTCACTTGCTGTTTTTCATCCATTTGACATATGGCGTTTATA
AATAATTCGCTGTGTTTTATGAACGAATCGTAAACCGCTGCCTGGGCCTTCAGCACGGTC
GGCGCATTGTATTTTTGGGTAAAGTACGCAATATTTTTAGTCAAACACAGAGATTTTAAA
TCTTTTTCATTTATATCCAAGTCGGAACAATCGTATACAAAATCTAGCTTTTCACTTTCG
GGCGCGCCCAGATACTGGTTTACGAGTTCGAGCTGCTCCACTTGGCCTTTGATATCGGCC
GCTATGCACAACATTTTGTCGATTGCAGTTTCATTGTTTTTAACATAATAATTTTTAACT
TTTTTATTTTGCAATTTAATCAAACTATTTAAATTCGCTTGACCTTTCTTACAAAGCGCA
GTTAATATGCAAGACATTTTGACTTATAATAAAAAACAAAACTTTTATATATTCATTTAT
TGTTCAATAATAACAAATATTCCAGGCTTAAAAGCTAACGAATAGGGCTTTTCGGTAATT
TTCTTATTATTCATGTCCGTCATCTGCATCTCTTTGCCGTACTTGACGCCGTCAATGGTG
CCCATCATGTACATTTTAATCTCCTCCGAAGGTCCGTCTATTTTGTCCATTTCGAACAAT
CTATCAAAATCTTCAACGCTCATTCTCTGTATATCAAGAGGAACGTTTCTGATCTTTCCG
GTGGCGTAAATTGATCCGTTGTTGTCACGGTTGATTATGTAAAACCGACGAATCAACATG
TCGCGCTCGCTAGTTTTGTTCTTATCCGGCAAATGAATGCACACGTTTGGTTCCATCTTC
AAAGGAAAATCGCTTTGCAAGTGTTTTTGCAAAATGTTGCCAAATATATTGTTGTGTTTG
TGAATGTCTCCGTATTGAATGCTAAAAAACTGGCCAAAGTTGCTTTTGGCACGTTTTATG
GTTCCAAAGTCGGAAAACCAAAATCCGCAGGGCTTGCCCTGCACTCTTGGACCGATGGTG
TACGTAGTCTTGCCGTTGGCCGGCTCCAACACCACGATATTTTTATCGGGCTCGGGATAC
AACTTGTCTTCCCATTCGTGCAAACTGTTCAAATTAGACAGTCGACAAAATTCGTTTTTC
AAAAATCTGCCTTCGAAACAACTACAATTCAGTATTGAAAAGTTGCCTCGTTTCACATTA
ATCGCCATCTGCTCCTGCCACAACATCTTCGTCAACTCGTGTGGCTCCAATTGAATGGAC
GACGGCGTAAAATAGCACATTACGCCCGTTTCGTCGTGTTTCACGTTAAAAGCGCCGCTG
TTGTACGGCACCAGCTGCTGGTCCTCACCACCTTCCGATCTTTCCCGCTTCGGCTGGTTG
TCGTCGCTGCTCGAATATCCATCGCCAATCTTGCGTTTAGTTGCCATGCTACCGACGTGC
GCTGTCTGCTGTGGTTCAAGTCTAATTGAAGTGTTTCACAGAATATAAGATATATAATAA
ATATGGACGACTCTGTTGCCAGCATGTGCGTAGACAACGCGTTTGCGTACACTACTGACG
ATTTATTGAAAAATATTCCTTTTAGTCATTCCAAATGCGCCCCTTTCAAGCTACAAAATT
ACACCGTTTTGAAGCGGTTGAGCAACGGGTTTATCGACAAGTATGTGGACGTGTGCTCTA
TCAGCGAGTTGCAAAAGTTTAATTTTAAGATAGATCGGCTAACCAACTACATATCAAACA
TTTTCGAGTACGAGTTTGTAGTTTTAGAACACGATTTGTCCACAGTGCACGTCATTAACG
CCGAAACAAAAACCAAACTGGGCCATATAAACGTGTCGCTAAACCAAAACGACGCAAACG
TGCTCATTTTGACCGTAACTTTAACGAGCTAAAATGAACGAGGACACGCCCCCGTTTTAT
TTTATCAGCGTGTGTGACAACTTTCGCGACAACACCGCCGAACACGTATTCGACATGTTA
ATAGAAAGACATAGTTCGTTTGAAAATTATCCCATTGAAAACACGGCGTTTATTAACAGC
TTGATCGTTAACGGGTTTAAATACAATCAAGTTGACGATCACGTTGTGTGCGAGTATTGC
GAAGCAGAAATAAAAAATTGGTCCGAAGACGAGTGTATTGAATATGCACACGTAACCTTG
TCGCCGTATTGCGCGTATGCTAACAAGATCGCCGAGCGTGAATCGTTTGGCGACAACATT
ACCATCAACGCTGTACTAGTGAAAGAAGGCAAACCCAAGTGTGTGTACAGATGCATGTCC
AATTTACAGTCGCGTATGGATACGTTTGTTAACTTTTGGCCTGCCGCATTGCGTGACATG
ATTACAAACATTGCGGAAGCGGGACTTTTTTACACGGGTCGCGGAGACGAAACTGTGTGT
TTCTTTTGCGACTGTTGCGTACGTGATTGGCATACTAATGAAGACACCTGGCAGCGACAC
GCCGCCGAAAACCCGCAATGTTATTTTGTATTGTCGGTGAAAGGTAAAGAATTTTGTCAA
AACTCAATTACTGTCACTCACGTTGATAAACGTGACGACGACAATTTAAACGAAAACGCC
GACGACATTGAGGAAAAATATGAATGCAAAGTCTGTCTCGAACGCCAACGCGACGCCGTG
CTTATGCCGTGTCGGCATTTTTGCGTTTGCGTTCAGTGTTATTTTGGATTAGATCAAAAG
TGTCCGACGTGTCGTCAGGACGTCACCGATTTTATAAAAATATTTGTGGTGTAATAAAAT
GGTGTTCAACGTGTACTACAACGGCTATTATGTGGAAAAAAAATTCTCCAAGGAGTTTTT
AATTCATATTGCGCCTGATTTGAAAAACAGCGTCGACTGGAACGGCAGCACGCGCAAACA
GCTGCGCGTTCTAGACAAGCGCGCCTACAGGCAGGTGTTGCACTGCAACGGCAGATACTA
CTGGCCCGATGGCACAAAGTTTGTCTCTCATCCGTACAACAAATCTATTCGCACGCACAG
CGCAACAGTCAAACGGACCGACAGCTCGCATCGATTAAAAAGCCACGTGGTCGACAAACG
ACCGCGCCGCTCTTTAGATTCTCCTCGCTTGGACGGATATGTTTTGGCATCGTCGCCCAT
ACCACACAGCGACTGGAATGAAGAACTAAAGCTGTACGCCCAGAGCCACGGCTACGACGA
CTACGACGACAATTTAGAAGATGGCGAAATCGACGAACGTGACTCTTTAAAAAGTTTAAA
TAATCATCTAGACGACTTGAATGTATTAGAAAAACAATAAAACATGTATTAAAAATAATA
ATAATAAAACTATATTTTGTAATATATAATGTATTTTATTTAAAAATTGTCTATTCCGTA
GTTGAGAAAGTTTTGTCTTGACTTCATAACTCTCTTCTCCATATTCTGCAGCTCGTTTAC
GTTTTTTGTGACGCTTTTAATTTTCTCAAAATGCTGGCTGTCAATAGTTATTTTTTGCTT
TTGTCTATTAATTTCTTCCAATTGAGATTTTAAATCTCGCTGAGATTGAGATGCGTTGTA
ATTCCTTGAGAACATCTTGAGAAAACATACAGATGAGGTAAAACAGCATCTTTTATCCAA
ATTAGGAGTTAATTATTATTCATTTGTATCGCGACCATTTGCTCGTACACATCTTCCATA
AAATGGTTATTTTTATTGCGATAAGTGTTGGCATTGACATTTTGCAAATGTCGTAGGTTA
AAGGGGCAAATGGGCTGCGTGGCCGATAAAAGATTCCAGTTCAACAATCCCTCTTCGCCC
CCGTTTAACTTGAAAATGGCGCTACACGTTTCTACGCTATCGTGTTCCTGTTGAGTGGCG
CACGGTTCGACCAGTATCATCTTGTGATATGCGGTTTTGACATTCATGTGCAACGGAATA
ACTTGCGGGTCATCGCATTCGTCGGAATTAAGCTTTAAATGGCGTCCGTATGCTTTCCAA
AGTTTTTCGTCGTCGAACCGCGGCACTGCTTGCAAGTCGACGCGGGGAAACGGCGCTCTG
TACAAAACGCCTAAATTCAAAAACTGATTGCATTGTTGCAGCTCTGTCCAATCGACGCGA
TTTTTGTAATTTTGAAACAGCATCAGGTTGAACGCCGCGCTGGCGCGCACGTTTGTAATC
ACTGTGTAATTGATCAGCTTGTGCCAATACTGGGCATTGAAATTTTCTTCAAACTCATTT
CTAAACTCTGGATGCGCAAACATGTGTCTAATGTAGTACGCGGGCGGGGCGTTGAACGCA
GTCCATTTGTCAATACACTTCCAGTCCGAATGTAACGTGTTCACCAAACCGGGATATTCG
TCAAACACGAGCATGTGATCCGACCACGGTATGCTGTGGGCGATCAATTTTAGTTCTTGC
ACGCGGCCTTCGCGTAAGCAATACAAAATGAGCGCGTCGCTGATCTTGACACAGTCTTGC
ATGTACGCGGACAAATTAACGTTTTCCATACAGCTCACATTGTTTATTAGCGCCGTGTTC
AAGTGTTTGTATTTGGACACATAATCGTAGTTGATGTACTGTTTAATGGGTTCTTGAAAC
CATTCTTTTAGTAGTATGTGACTGGCCACTATGCGTTTCCAATTTAATTTGTGTGCGTAT
TTTTGCTGCACCGACAACGAGAGGTTATTGTAATTTTTGGATATTTCTTCCATGTCCAAC
AAGTCCCCAAACGCGAGTATAAAATCTTGCGTCAAAAATTTTTGCTCAGACACCAACGAC
CAGATCAAATGTGATTTAAACCTGTTGGCGATTGTTATCGACAACGGCGAAATTGAAATA
ATTTTCCAATCCAACTTGTTGCGAAACACGTGAATAAAATCGACGCGTCCGTAACATTCG
CGCGATATGCGCTTCCAAAACGTGTCATCTTGCAAATTAAGCAAATAGACACGATTGTTG
GGAGATTTGACGGCCAATTCAATTATTTTTATATATTCTTTTTGCTTTAAAGCGCGTTGT
AGCACTTGGGTTGGAGCCATGTCGACTGAAGCTCCACGCTGTTTGAAGCAAGGTGACCGT
TTTGGTCGGCATGTTCAAACGTCGATTACATGTTTGCTTTGCATCAAAATGGCGTAATTA
ATTAAGAAACAACATGAAAGCCATCTGCATCATTAGCGGCGATGTTCATGGAAAAATTTA
TTTTCAACAAGAATCAGCGAATCAACCGCTTAAAATTAGCGGCTATTTGTTAAATTTGCC
TCGAGGTTTGCACGGCTTTCACGTGCACGAATATGGCGACACGAGCAACGGTTGCACGTC
GGCCGGTGAGCACTTTAATCCCACCAATGAGGACCACGGCGCTCCCGATGCTGAAATTAG
GCATGTTGGCGACTTGGGCAACATAAAATCGGCTGGCTACAATTCACTGACCGAAGTAAA
CATGATGGACAACGTTATGTCTCTATATGGCCCGCATAATATTATCGGAAGAAGTTTGGT
CGTGCACACGGACAAAGACGATTTGGGCCTTACCGATCATCCGTTGAGCAAAACAACCGG
CAATTCTGGCGGCCGTTTGGGATGCGGAATAATTGCCATATGTAAATGATGTCATCGTTC
TAACTCGCTTTACGAGTAGAATTCTACGTGTAAAACATAATCAAGAGATGATGTCATTTG
TTTTTCAAAACTGAACTCAAGAAATGATGTCATTTGTTTTTCAAAACTGAACTGGCTTTA
CGAGTAGAATTCTACTTGTAACGCATGATCAAGGGATGATGTCATTTGTTTTTTAAAATT
GAACTGGCTTTACGAGTAGAATTCTACTTGTAACGCATGATCAAGGGATGATGTCATTTG
TTTTTTAAAATTGAACTGGCTTTACGAGTAGAATTCTACTTGTAAAACACAATCGAGAGA
TGATGTCATATTTTGCACACGGCTCTAATTAAACTCGCTTTACGAGTAAAATTCTACTTG
TAACGCATGATCAAGGGATGATGTCATTGGATGAGTCATTTGTTTTTCAAAACTAAACTC
GCTTTACGAGTAGAATTCTACTTGTAACGCACGATCAAGGGATGATGTCATTTATTTGTG
CAAAGCTGATGTCATCTTTTGCACACGATTATAAACACAATCAAATAATGACTCATTTGT
TTTCAAAACTGAACTCGCTTTACGAGTAGAATTCTACTTGTAAAACACAATCAAGGGATG
ATGTCATTTTAAAAATGATGTCATTTGTTTTTCAAAACTAAACTCGCTTTACGAGTAGAA
TTCTACGTGTAAAACACAATCAAGGGATGATGTCATTTACTAAAATAAAATAATTATTTA
AATAAAAATGTTTTTATTGTAAAATACACATTGATTACACGTGACATTTACGATGGCGAA
CAATAATTTCACTTTTTATATTAGGACACGACGTGTATATAGGAAAGCTTAAGCGTTTCA
ATAAAGCCATGGCGTACACGCTAAGCTTGCCCAGCTTGCGGCTCTTTGAAATCTGTAGTT
TTCGGGGAGTACCGTCGTTCTTCAGTGCCACATACGTCAACTTGCGATCGTACACTTTAT
AATACGTGTTGTAGTTATTTTTTTCCAGAAATTCCCTCATAAAGCAATCCTTGGATAAAG
TTTTTGATCCGTACAGTTGGCCACACCGGTCCATGCACAGGTACACACACGTGATGGCGT
TTTGAATGACGATGCGATTTCTGTCAACGGCAACGCGCTTGAATATGGTGTCGACGTTGT
CCGATTCAATGGTTCCGTAAACAGCTCCGTCTGGATTTACTGCCAAAAACTGCCGGTTAA
TAAACAGCTGGCCGGGAATAGACGTGCCCGTGATGTGTGTCAGCAGAGCTGAGCAGTCAG
CCATAGAGGCTAGAGCTACAAGTGCCAGCAAGCGATACATGATGAACTTTAATTCCCCAC
AGCAAACTGGCGCTTTTATATAAAAATTTGGGCCATTTTTGGCGATTAGATAATTTTTGA
AGATTAGATAATATTGAGATTAGTTAATAATTTGTGTGATTAGATAACTTTTTAGGGTAT
TGCGCATTATAAATCAAGGTCGAGTTGTATAAACTGCTCTGGCGTGTAAAACTGCAGACT
TAAGTTTTTTGCAAACACTCGGTCTGAATCGCTAAAATCTTTCTGACCGGTGGTTAGATT
AATTCGGCCAGCCGCGTCGCCCACATAAAAAGATTGTTCCTTGTCAATATGCGTAAACTG
TTTGGCCATCTCGCGCCACATTCCCGTGTCGGGCTTTCGATGCTCATCCTTGTTGGGCGA
CACATAAAACGATATGGGCACGCCAGTAGCTTTTTTAATATTCTCTAATTTATATAATAA
ATCGCTCGCTTTGATTTTGCCGGAACCTAAATGGGCTTGGTTCGTAAAAACAACTAAATC
GTAGCCTAATTCGTACAAACGCTTTAGCTTGTGTGCGCACGGAAGGAGCTGCCAGTCGTC
TGGGTTTTTTGGAAATTTGGACCGTGTCTTTGAGCTAATTAGCGTGCCGTCCAAATCAAA
AGCCGCAATTTTGGTTCTTTTAGCGCCGTCATGAACCGCGTACGCATACAAATCGGGCTG
CTGTAACGTCCACATGGTGAATGCATCTTACTCAAAGTCCATCAATTCGTACGCGTTTGT
GTCCAGGTCGGGCGTTGAAAAATTGTAGCTTGCCATTAGATCGGATAGCGATTCAAATTT
TGTAAGCGTTTGTAGCGCACGTTTGGCATCTTGTTTAAAATTACACGACGACAGACAGTA
AAAATATTCCTCGATAAGCATGACTACACCCATATCACTGTTTAAGTGCTCGACGTAGTT
GTTGCATGTTATGTCGCGTGTGCCGCGATACGCGTGATTTCGGTGAAAATCACACCACAA
CCAGTCGGCGTGCGTGTAACAAAGTCGACAGCGAAACAATTTATCGTTTTCCAAAAAATT
CAAGTACTCGACAGTTTTGCAGCTGAGATTGCGCGTTTGATTCACCTTAAAATCGTCGTC
AGCCTCTATAATCTCGGGCAACAGCTTGCCTTGTTGGCCCATCGTATCGATCACCTCGCC
CAAGTGGCCCGGTGTTATATTAAGTCGTTTGAAAGCATCTATCGCTTCTTGCACGTCGGC
CTGATAATTTTTGACCACGGGCGTGGAAATCAATTGCCGTTGAAGGGAAATAATTCGTGG
TGTGGGTATCGGCCGCCTGTTGCACAATTCCACCAGCGGTGGAGGCAAGGGCGCATTCAC
AGCAACCGTTGTCATTTATAAGTAATAGTGTAAAAATGCAAATATTCATCAAAACATTGA
CGGGCAAAACCATTACCGCCGAAACGGAACCCGCAGAGACGGTGGCCGATCTTAAGCAAA
AAATTGCCGATAAAGAAGGTGTGCCCGTAGATCAACAAAGACTTATCTTTGCGGGCAAAC
AACTGGAAGATTCCAAAACTATGGCCGATTACAATATTCAGAAGGAATCTACTCTTCACA
TGGTGTTACGATTACGAGGAGGGTATTAATAATAACAATAATAAAAACCATTAAATATAC
ATAAAAGTTTTTTATTTAATCTGACATATTTGTATCTTGTGTATTATCGCTAACCATTAA
AAGTGCTGGAGCCACAGTGTTGCGGCGAGTCTTTATAGAAGATCGTTGTTTGGCTGGAAC
TGAGCTTTTCCTTTTCCTGCTGCCGCTAATGGGAGTGGGCACGTACTCTGTAGTAGACGG
TGCAACGGGCAACTTGAGCGCTACCGTCTTAAATTTGGCCATACTTTTAGTGATGAAATC
GCGCGTTAACACTTCGTCGTAAATGTTACTTAGCAGAGGCGCAACATTGTGATTAAATGT
CTCGTTTAACAAGCTGTAAAACTCCGAATAAAGCTTATCGCGCATTTCGCAGCTCTCCTT
CAATTCTGCCAAATTTGCGTTGGTAAGCACCACAGTCTGTCTTTTTTTGCTCGCTGGAAT
TGCTGCGTTCTCGCTTGAAGACGACGATGTCGATCGGTCGGCCATTTTTTTGCCCAGCTT
TTCAGTGTGATCAAAAATGAACACAAAATCTGCCAATTCGGGCTTGTTTTTCACCAAATC
CCACATGGCCGGGCTACTAGGCCACTCGGGCTGCTTGATCTTAGTGTACCAACTGTTAAA
CAAAATGTATTTATTGTTGTTAATCACTTTCTTCTTGCGTTTGGACATTTTGCGTTCGTC
TTGCATGACAGGCACCACGTTAAGGATATAGTTAATGTTCTTTCTTTCCAAGAAATTTAC
AATAACGGCCAGCTGGTCCATGTTGGATTTGTTGTAAGAGCTCGATTCCAGTTTATTCAA
CAGCTTTTCATTTTTGCACACGGCCGCAGTCTCCGGAGATTGTTGCTCCGGCACGTTTAC
CATGTTTGCTTCTTGTAAACCTTTGAAACAACCCGTTTGTATTCTTGATGATATATTTTT
TTAATGCCCAACAACCTGGCAATTCGTTTGTGATGAAGACACACCTTACGCTTCGAACAT
TTGTCGGTGATTACTGTGAAATGGCCTAAATTAGCTCTTATATATTCTTTTATACGCTCA
AACGACACGATGTCCAACATGTGCGCGCAGACGTTTTCTGTGTTCATCGTGTGCTTGAGC
GTGTTGATGGCTTCCCTGAACAGCGCTTGTATTTCGCTGCGAGTCAAGCAGTCCGAATCA
CACCCGCCTAAGTGCGTGCAATTTTTGGGGGGCATCGTTGTCTATCTTTTTCAGAGTGGC
GTAGAAAAAGTCCTGCAATTGCCTATTATCAAAACGCGCCTTGACGCTGCGCACAAAATC
AAAAAATTCAATGTAATTGCTGTAATCGTACGTGATCAGTTGTTTGTCGTTCATATAATT
AAAGTATTTGTTGAGCGGCACGATGGCCAGGCTGCGCGCTATTTCGCAATTGAAGCGTCG
CGGTTTTAACATTATACGGTAGTCATTGCCAAACGTGCCCGGCAACAACTTCACGGTGTA
CGTGTTGGGTTTGGCGTTCACGTTAATCAAGTTGCCGCGCACGACGCCTACGTATATCAA
ATACTTGTAGGTGACGCCGTCATCTTTCCATTGTAACGTAAATGGCAACTTGTAGATGAA
CGCGCTGTCAAAAAACCGGCCAGTTTCTTCCACAAACTCGCGCACGGCTGTCTCGTAAAC
TTTTGCGTCGCAACAATCGCGATGACCTCGTGGTATGGAAATTTTTTCTAAAAAAGTGTC
GTTCATGTCGGCGGCGGGCGCGTTCGCGCTCCGGTACGCGCGACGGGCACACAGCAGGAC
AGCCTTGTCCGGCTCGATTATCATAAACAATCCTGCAGCGTTTCGCATTTTACATATTTG
ACACTTAAAAAATTGCGCACACGAGCACCATCGTTTGATACCTAATTGCAACTATTTACA
ATTTATCAGTTTACGTTGAACCCGTTTTAATTTTTTAGATCCGTCCTTGTTCAGTTGCAA
GTTGACTAAATGACAAAATTTTTCGGTTCTGCAAAACCGCCCTTGTCTGTTCCACCCGTT
GTATTTGAAAAAACTTTTTTTCACGCGGCGACAACTGCTTGTATAATATTGCCCAATGTA
AACATGCAAAATTTTGTTACTCTCGTCAAAACAGCGGTTGGCGTTCCATTCCATAATTTT
TTTATTATTTATCAACGATGGCCATTGTAAATTGTCGTCATTTATACGCATCATATGATT
TAACAAAAGCTTTTCGTATAGCGGAACTTCAATTCCCTTGGAACATTTTTCAAACGATAA
TTTAATTTGTTTCTCGGTTGGCAGCATTTCATGCTTGATTAACAATCGCCTGACTTTTAT
AGCCACGTTTATGTCTTTGCACAGCAAATGTGGGTTGTCGACAATGTAATAGTGCAAAGC
ATTTGTTACGGCAAATGCGTAGTTTGATTTGACGACGCCCTTTTTCTTGACGGGCATTGC
GGCTTTTAAAATTACTTGCAAGCATTGTACGAATACCTCTTTGTGTTTAAACAATAATAT
GGACAAACATCGGCGAAACAATTTGTAATAATTATGAAATCCCAAATTGCAGGTTTTAAA
CTTCTTTGTTACTTGTTTTATAATAAATAAAATTTGCTGACCCATGTCTGCGCCCACAAC
TTTAATTAACCATTTGTGCGCATATTGATTGTCTCGTTGTTCCCAACCGGAAAATTGATT
GATCTCGAGCCACCGGCATTGGTCGTTTGATACCGTCGTTAACGCCGACGCTCCTGCCTG
TTTGATTACGGGTTCTAAAAGACGAAACAGCAGCGTAAATTTGTTTTTGCGTCGGTAGTA
TTTTGGCAGGCAATAATCAAAAAAATCCGTAAGCAATTCTCTGCATCTATTAATATTCGT
TGCGTACGAATCGAGTTTTTCAAAAATTACTTTGTTTGTATGAAAATAACGTTTGGGCTT
CTCACAATAATAATCTTCGTTGTAGAACAGAAACGGTTTGCGAGAATTGGCACGTTTGTC
CATGATTGGCTCAGTGTAACGATTGATTCAAATCAAAATTGACAACACGTTTGCCGTAAT
GTGCACCGGTTCGCACACGTTTGCCGCGTATGTAATCCATGTTTATTTCGCTGTCGCAAT
TGATTACACGATTGTGTTGGGCGGCGCGTTTTATTGAATTTAGGCGACGCGTCGACAACT
CCAAAGGATTGTAAAGCGCAGATTTTTCCAGAGTAAACGAGTTTAAGTGGCCACCGTTGA
ACCATTCCAGAGCCACGATTGTGTACAGCAAAAAGAATATTTCTTTGTCGACGTTTTCAA
ACGCAAACTTGTTTTTTAGGCAATAGTAGTAAAATTTTAACGAATTGTATAAATAAAACA
TAAAATTGCCATTTTTAAAGTAAAATTCTACATCCGTGACGAACAAAAGGTTTACTATTT
TGTTCTCCAACAAGTGTGCCAATTTTCTTAAGTACACCATTGAATTTTTGTCGTCGTCCA
TCTCGATCAACAACACGTACGGCGTTTTGGAATTTAAAATTATTCTAAAATTTTCCTGTT
GCAACGATTCCACAGCGTCCGACCAATATGACGCTGCCACCTCTAGACAGATGTATTTCT
TGGAAAACACGTGTCGTTTGATAACCTCGCTGATGGACGTGATCGATTGTAAATACTTTT
CAAACGTCGCGTCTTCCCAACCACGCACCGACACGGGCGCTGTCGTGTCGGGCTGATGTT
TGAAATCCAAACCACTCTGAATTAACTTGGTTGTGATTCGTATGCTCAACTGTTGACCCA
ACGTGTAGTGATCTTCGTAGGCGCGCTCCCACATCACGTTACACACAAATTTGACGAGAT
CATCAACGTCTTTCTGTTGCAAAATTCGCCGCAAACGCGCCACATCGCCCTTGTACCACC
GATCTCGGCACACAAGCTGTAGCATTTTCAAATCGTGATCGCTCAAGCTATTAATTCTGG
TTAGATTTATATAGTCGTCAATATCCTCGGGCGTGGTTTGCGTCATGTCTGTAAAACGTG
CAAAATCAAATATTTTTATGTTGTAGTCGAATCTAACAAATCCATCGGCGTTCACTTGCA
CTTCGCGCTTTACAAAACGAGGTAGCGTGTAATCGAACCCGTTTAAATAGATTACGTACA
AAACCAGCACTTCATCTTCCAGTTTGCACGCTTGCGGCAAAAATTGTGTGGTGTGCTCCA
ACCGGGTGACAAACATGACTATGGAAAATGACGCGGAATTCAACAGACGACTAGAGTACG
TGGGCACGATCGCCACAATGATGAAACGAACATTGAACGTTTTACGACAGCAGGGCTATT
GCACGCAACAGGATGCGGATTCTTTGTGCGTGTCAGACGACACGGCGGCCTGGTTATGCG
GCCGTTTGCCGACCTGCAATTTTGTATCGTTCCGCGTGCACATCGACCAGTTTGAGCATC
CAAATCCGGCGTTGGAATATTTTAAATTTGAAGAAAGTCTGGCGCAACGCCAACACGTGG
GCCCGCGTTACACGTACATGAATTACACGCTTTTTAAAAACGTCGTGGCCCTCAAATTGG
TCGTGTACACGCGCACGCTACAAGCTAACATGTACGCGGACGGGTTGCCGTATTTTGTGC
AAAATTTTTCAGAAACAAGCTACAAACATGTTCGTGTGTATGTTAGAAAACTTGGTGCGA
TACAAGTAACAACATTACCAGTTTACGAACAAATTATTGAAGATACAATAAATGAACTCG
TCGTCAATCACGTTGATTAGATAATGTCCGTGTTAAATGTGATATCTTAGATTACGAGCG
CGCAATAACCATAGTTTAATCGAAGAGAATAGCCGTCGCCACAATGGATAATTACAAATT
GCAATTGCAAGAATTTTTTGACCAAGCGCCCGACAACGACGATCCCAACTTTGAACATCA
AACGCCCAATCTATTGGCGCATCAGAAAAAAGGCATACAGTGGATGATTAACAGAGAAAA
AAACGGCCGGCCCAACGGCGGCGTGCTTGCCGACGACATGGGACTCGGCAAAACGCTCTC
TGTGCTAATGTTAATCGCAAAAAACAACTCTCTACAATTGAAAACTCTAATAGTGTGTCC
TTTGTCTTTAATCAATCATTGGGTAACCGAAAACAAGAAGCATAATTTAAATTTTAACAT
TTTAAAGTATTACAAATCTTTGGATGCCGACACGTTTGAGCATTACCACATTGTGGTGAC
CACGTACGACGTTTTATTGGCACATTTCAAATTGATCAAACAAAATAAACAGTCAAGTCT
GTTTTCAACCCGCTGGCATCGAGTTGTTCTAGATGAAGCGCATATTATCAAAAACTGCAA
GACGGGCGTGCACAACGCCGCGTGCGCTTTGACCGCAACAAACCGATGGTGCATTACCGG
CACACCGATCCACAACAAGCATTGGGACATGTACTCGATGATTAATTTTTTGCAATGTCG
TCCTTTTAACAATCCAAGAGTGTGGAAAATGTTAAATAAAAACAACGACTCTACAAATCG
CATAAAAAGTATTATTAAAAAAATTGTTTTAAAACGCGACAAATCTGAAATTTCTTCTAA
CATTCCTAAACACACGGTTGAGTATGTACATGTTAATTTTAATGAAGAAGAAAAAACGTT
GTACGATAAATTAAAGTGTGAATCGGAAGAGGCGTATGTGAAGGCTGTGGCAGCGCGTGA
AAGCGAAAACGCACTAAGCCGATTGCAGCAAATGCAGCACGTGTTATGGCTAATACTGAA
ATTGAGGCAAATCTGCTGCCACCCGTATTTGGCCATGCACGGTAAAAATATTTTGGAAAC
AAACGACTGTTTTAAAATGGATTATATGAGCAGCAAGTGCAAACGAGTGCTCGATTTGGT
AGACGACATTTTGAACACAAGCGACGACAAGATAATATTGGTTTCGCAATGGGTGGAATA
TTTAAAAATATTTGAAAACTTTTTTAAACAAAAAAACATTGCTACGTTAATGTACACGGG
CCAATTAAAAGTGGAAGACAGGATTTTGGCCGAGACGACATTCAACGATGCTGCCAATAC
TCAACATCGAATTTTGCTGCTTTCCATTAAGTGCGGCGGCGTCGGGTTAAACTTAATAGG
CGGAAACCACATTGTAATGTTGGAGCCTCATTGGAACCCGCAAATTGAATTGCAGGCGCA
AGACCGAATCAGTCGTATGGGACAAACAAAAAACACGTACGTGTACAAGATGCTAAATGT
GGAAGACAACAGCATCGAAAAATACATTAAACAACGCCAAGACAAAAAGATTGCGTTTGT
CAACACGGTCTTTGAAGAGACTCTGCTCAATTACGAAGACATTAAAAAATTTTTCAACTT
GTAGCTGGTAAGTCGTCATGAACACCCGATATGCTACTTGCTATGTTTGCGACGAGTTGG
TGTACTTGTTTAAGAAAACGTTTAGTAACATGTCCCCTTCGGCCGCTGCGTTTTACCAAC
GGCGCATGGCCATTGTTAAAAACGGTATCGTGCTGTGCCCACGTTGTTCGTCGGAACTAA
AAATTGGCAACGGCGTTTCGATTCCAATTTACCCCCACCGCGCTCAACAACATGCACGAC
GGTCGCGTTAAGACGCAAGCGCTTCGAGTTTTGGCCCGCTCGCTACCTCCGCTGTACGAC
TCGACCGTCGATCGACACGGCTGCAAGGTGTTCACGGTGCGGCGCTACAACAGACGCGTA
ATCGACTTTGCGGGCATTCGCAACAAAACGCTGGAAATCATTAAAACGGATAGAAACTTG
CCGCTCAACACAGAATGCAATGTGAAAGTTGTCGACAGTGCATGCATGCGTTGCAGAAAA
AGTTTCGCAGTTTACCCCGCCGTTACCTATCTGCATTGCGGACATTCGTGTCTGTGCACC
GACTGCGACGAAACGGTAAACGTGGACAACACGTGTCCTAAATGTAAAAGCGGCATTAGA
TATAAATTAAAATACAAAACTTTGTAACATGTTGCCCTACGAAATGGTGATTGCCGTGTT
GGTTTACTTGTCGCCGGCGCAGATTCTAAATTTAAACCTTCCTTTTGCATACCAAAAAAG
TGTGCTGTTTGCCAGCAACTCTGCAAAAGTTAACGAACGCATCAGGCGGCGAGCGCGTGA
CGACAACGACGACGACCCCTATTTTTACTACAAACAGTTCATAAAGATTAATTTTTTAAC
TAAAAAAATAATAAATGTTTATAATAAAACTGAAAAGTGTATTAGAGCGACGTTTGATGG
TCGGTATGTGGTTACACGCGACGTTTTAATGTGCTTTGTAAACAAGAGTTATATGAAGCA
ATTGCTGCGCGAGGTTGACACTCGCATTACACTACAGCAACTTGTTAAAATGTATAGTCC
AGAATTTGGTTTTTATGTAAATAGCAAAATTATGTTTGTGTTAACTGAATCGGTGTTGGC
GTCTATTTGTTTAAAACACTCGTTCGGCAAATGCGAGTGGTTGGACAAAAATATAAAAAC
TGTGTGTTTACAATTAAGAAAAATTTGTATCAATAATAAGCAACATTCGACATGTCTATC
GTATTGATTATTGTCATAGTTGTAATATTTTTAATATGTTTTTTGTACCTATCAAATAGC
AATAATAAAAATGATGCCAATAAAAACAATGCTTTTATTGATCTCAATCCCTTGCCGCTC
AATGCTACAACCGCTACTACTACCACTGCCGTTGCTACCACCACTACCAACAACAACAAC
AGCATAGTGGCCTTTCGGCAAAACAACATTCAAGAACTACAAAACTTTGAACGATGGTTC
AAAAATAATCTCTCATATTCGTTTAGCCAAAAAGCTGAAAAGGTGGTAAATCCCAATAGA
AATTGGAACGACAACACGGTATTTGACAATTTGAGTCCGTGGACAAGCGTTCCGGACTTT
GGTACCGTGTGCCACACGCTCATAGGGTATTGCGTACGCTACAACAACACCAGCGACACG
TTATACCAGAACCCTGAATTGGCTTACAATCTCATTAACGGGCTGCGCATCATTTGCAGC
AAACTGCCCGATCCGCCGCCGCACCAACAAGCGCCCTGGGGCCCGGTCGCCGATTGGTAC
CATTTCACAATCACAATGCCCGAGGTGTTTATGAACATTACCATTGTGCTAAACGAAACG
CAGCATTACGACGAAGCTGCGTCCCTCACGCGTTACTGGCTCGGCTTGTATCTGCCCACG
GCCGTCAACTCGATGGGCTGGCACCGGACGGCAGGCAACTCAATGCGCATGGGTGTGCCC
TACACGTACAGTCAAATGTTGCGCGGATATTCATTGGCGCAAATTAGGCAAGAGCAGGGA
ATACAAGAAATCCTAAACACGATCGCGTTTCCGTACGTGACTCAAGGCAACGGCTTGCAC
GTCGATTCGATATACATCGATCACATTGACGTGCGCGCTTACGGCTATTTGATAAATTCA
TACTTTACGTTTGCCTATTACACGTACTATTTTGGAGACGAGGTAATCAACACGGTGGGT
TTGACGAGAGCCATCGAAAACGTGGGCAGTCCCGAGGGAGTTGTGGTGCCAGGCGTCATG
TCTCGAAACGGCACGTTGTACTCTAACGTGATAGGCAACTTTATTACGTATCCGTTGGCC
GTCCATTCGGCCGATTACTCCAAAGTGTTGACCAAACTTTCAAAAACATATTACGGTTCG
GTTGTGGGCGTAACGAATAGGTTGGCTTACTACGAATCCGATCCCACAAACAACATTCAA
GCGCCCCTGTGGACCATGGCGCGGCGCATTTGGAATCGGCGCGGCAGAATTATCAACTAT
AATGCCAACACGGTGTCGTTTGAGTCGGGTATTATTTTGCAAAGTTTGAACGGAATCATG
CGCATCCCGTCGGGCACCACGTCCACGCAGTCGTTCAGACCGACCATTGGCCAAACGGCT
ATAGCCAAAACCGACACGGCCGGCGCCATTTTGGTGTACGCCAAGTTTGCGGAAATGAAC
AATTTGCAATTTAAATCGTGCACGTTGTTCTACGATCACGGCATGTTCCAGCTATATTAC
AACATTGGCGTGGAACCAAACTCGCTCAACAACACAAACGGGCGGGTGATTGTGCTAAGC
AGAGACACGTCGGTCAACACCAACGATTTGTCATTTGAAGCGCAAAGAATTAACAACAAC
AACTCGTCGGAAGGCACCACGTTCAACGGTGTGGTCTGTCATCGCGTTCCTATCACAAAC
ATCAACGTGCCTTCTCTGACCGTTCGAAGTCCCAATTCTAGCGTCGAACTAGTCGAGCAG
ATAATTAGTTTTCAAACAATGTACACGGCCACGGCTTCGGCCTGTTACAAATTAAACGTC
GAAGGTCATTCGGATTCCCTGAGAGCTTTTAGAGTTAATTCCGACGAAAACATTTATGTA
AACGTGGGCAACGGCGTTAAAGCCCTGTTTAATTATCCCTGGGTAATGGTCAAAGAAAAT
AACAAAGTGTCTTTCATGTCGGCTAACGAAGACACTACTATACCATTTAGCGTTATAATG
AATTCCTTCACCTCTATCGGCGAACCAGCTTTGCAATACTCTCCATCAAATTGCTTTGTG
TATGGAAACGGTTTCAAATTGAACAACAGCACGTTTGATTTACAATTTATTTTTGAAATT
GTGTAATTATATTTAGGGAGAATGTGATATTCAAAAGACTGACTGTTAACACAAAAGACT
GATATTGTTGTTGTTACAAAATAGATAATAAAACAAAAAATAAATTAAATATTATTTATT
TATTAAACTGTTTAATTTTAATGCTAACGCGTACAAATCACGCTGTTCCGACGTGGACAT
GGAATTGCGCAGAAAAGTCTTGATAGTGTCGATTTCTTCGCCGTCATCCACTTCCATATA
TTTGATTTCTTCCTCGATTTGCATTTCCAAGTTTGCGTATTCTTGCAAATAATAATCTAG
TCGTTGGGCGACCTCGCCAATTTTAAATAATACATTATCCGACACCAAATGCCAGCGAGT
GACTGTGCGCTCCATCATCCTGGCACTTTTTAATGTGAATATTAAAAGGTTGTTGCATAT
ATATCGTTAAACGTTTATGTTTACTTTCACGTTAGCTCGTTTCATTGATGTAAACATTTA
GTTTTATAACAGCGTCGGTAATTTTATTTTTTAAAGTAAACAGACCAAAATCAAAGGTGT
CTTCGACAGGTACGATTATTTTCCCATTGACACTGTTTTCGTGCACAGATATAATTTTAT
CACCGTTTATTATTTTGCCCAAACACACGTACTCGTTTCTTCTCAAGCCAACTATTTCTA
AACAATTCACTTTTCTATTATCGTGTACGCAATTAAAAGTAAACGAAGCGCTACAATTGT
CGTATTCTATTACAATTCTGCGGCATTTATAAAATTTATTAATGTTGACGCAAATTCCAT
GCAGCGCATCCATTTCGTACTGCAAATGCGGCGCAATTAAAAAATTTCCTCGTCGTTGTT
AACAATCTTGGGCGCTAAAAAGCACGCCAACACGCCCACGTCTTTAATGCAATATTCCAA
TTTGAACGGCAGTTCCTCGGACATGTATATTGTCACGGTGGGCGCCAAAGGAGCGGCTTT
AGCAAAATGACACAAGTAATCGCCCGCAAAAGTGTGCGTTACGGTTTGCTTTGCTTTGAG
AACGGAAAAGTTTTCGTTGTCCGCGCTCATCTGCACGTCCGCCGAGCCAATGTCGCCATT
TGCTCTAAACTGCAGACCCTTCTTGGAACACGACACAATAATATCGTGGTCGAATTGCGT
CATGTCTTTGCACACCTGCGCAAACTCGACGCTCGACATGTGGACGACGCAATCGTAATC
GCTATCCGGAATTCCCAAATGTTCCACGTCGATGCACATCAACTTGAGCGTGTACGTGCA
GATTCTATTGTCGTTGTTGAACACGAACGCCATCACATCGCCCTGATCTTCCGCTTTCAT
CAGTACAGAGCTGCGCTCGTTAACGCATTTGACAATTTTACTTAAACTGTTTATGGACAC
GTTGAGCGTCACGTTGCGGTCACATCTATATTTTTTGAAACCCTCGGCGTGTAGTTGCAA
CGACACGAGCGCGACATGCGAGGTGTCCATAACCTGCATGCTTACGCCTCGATTATCACA
ATCAAAAGTAGCGTGCGGCAGCAGATCCTTAAAAGTTTCCACCAGCCTCTTCAAAACTGC
GCCGGTTTTAAATTCCGCTTCGAACATTTTTAGCAGTGATTCTAATTGCAGCTGCTCTTT
GATACAACTAATTTTACGACGACGATGCGAGCTTTTATTCAACCGAGCGTGCATGTTTGC
AATCGTGCAAGCGTTATCAATTTTTCATTATCGTATTGTTGCACATCAACAGGCTGGACA
CCACGTTGAACTCGCCGCAGTTTTGCGGCAAGTTGGACCCGCCGCGCATCCAATGCAAAC
TTTCCGACATTCTGTTGCCTACGAACGATTGATTCTTTGTCCATTGATCGAAGCGAGTGC
CTTCGACTTTTTCGTGTCCAGTGTGGCTTGTTTTAATAAATTCTTTGAAAATATTGTCGG
GTGTATTATTAAATAGCATGTATGGTATGTTGAAGATGGGATAACGCTTGGCGTGCGGGT
CGTCATGATTTCCACCGCGCACCACATATTTGCGCTCAATTTTATCAAAATTGGACTGGC
GAGACAAAAACGAGACGGGCGACAGGCATATTTGGGCGTGCGTACCATCTTCGGCCATCC
ACTCGGTCAGGTCTTCGCTGCGGTTAAACACACCTTTCTGACCGTGAATGCCACATATTT
TTATTCCTTCCAAATCGTTGGTGGACGTGACTATGACTATTTTAAGCATAACGTTGTCGC
CGTTAACCACCATGCTGGCGTCGAGTTTTTCAATTTTTTGATTTTTAATTTGTCTAAAGT
AAACGTACACTTTGTAAACGTTAAAATTGCCGTTGGTGCACGTTTCAATTTTGTACCGTC
GGCCGTCGTACACCCAATTAATCTTTGCGTTGCTCACCAACACACCGGCCATGTACAGCA
CAAGTCCGTCGTCTAGCGCAACGTAATTTTTGTCGCTACTATTCGTAAACTTTACTAAAC
ACGACTGCTTGGGGCCGACCACAAGCTTGCCCTTCAATTTGTTCACTTTGTTGTTGTATA
AACAAATGGGCAGCGCAATATGCGGAATGTACGGATCTTCGGCGGTCATGAGTTTATTGT
CTCGCACCAACGTCCACAATTTAAACATTTTATTGTTGAGCAAAATGGACTTGTTTACCG
CCACAGAGTAGCCATTTGGTAAACCCGATACGCAATTTTCCTCTTTGTACTCAAACACGG
GCATGGCATTCTTTAGATTGGTTAGGGACACAATCAATTTGGGTACGGGCGTGGTATGAA
ATAAATGTATAAAATTACGATAATAATACTGCTCCAACTTGGACATGAGCGATTTGACGT
CATCGTTTTCTACGATCGTACACTGAATAATGGGATTATAGTATATAGAATGTTTATAGT
GGTATTCGTAGGGTGTCAACAATACGTTAATGTCGGCTTCGTTGTTCACCCGCAACTTTT
TTTTGATGCATATCATTCCTTCGTGATGATTAACGTAAAGTATTCTGTCTGTAATCTTCA
ATTCGATGGGCGCCATGTTTCTTTTCATAGTGTACACGATAAACGACGTGTTTGATTTTA
AACATTTTAAATTTGTGGGTCTATCATTAAACGCGATCAGCAACGAGTCGTCTTGAACGT
CGTTGAGGTCGTCCACGAACGCGACCAGATTGTGTTTTAGCAAATATTGAAATTTTTGCG
CAACCATTTCGTAGTCCACGTTGGGCAAACATGCGTTGCGGCAAAGGAAAAACTTTTTGC
CCGCCACGGTCATTTCGCCGTGAAAAAAACTGCCAATAAATTTCACAAAATCCTTTTTTT
GCTTCAACATTTTCTGGCGCATGCTGTCGTTGGTGATTCGCGCCACCTCGTTGCCGACGC
GATATTTTAACACGGGCAACGAAATTTCAATATTGTTATTGCTGCTGTTGTCCTGTTGAT
TGGGAAAGACTTTGCGTTGCTTGCTAAAAGTTTTCGATACGCAATATATGAGACGCCCGT
TGACTATACAATCGACAATCTTTTTCGACTCTTTGTTGTACAAGACGCTTTGAATTTTAC
GACGCTTGTTCGCCACCGTGTACGCGTCGTCGTCGGCCGTCTTGTCGAGAACTCGTTGAT
AGTTTTGCAAAATTGTCGAAGTTAATAACAGTTCTATCAAATAGGCGTGCTTGTATACAA
TTTTGTTGGCCAAACTGTCTATAGAATAGTTTATGTCGTGATTCATAATAATTTTTATGT
GTTCCACGAGTTGTTGCTTGTGAAGCGTGTTGTATTCGAAGAGAAAATCGAGCGGTTTCC
ATTTGCCGCTGTTGGCCAGATATGTTTCCAGCACAGAATTTAAATCTTCCGTCACTACGT
AATCGCTAGCGTACACGTCTCGAGCAAACAGGACGTCGTCTTGTTTGTCGTAAACTAGTT
GGATTGCGCGATTGATGTGCTTCTCTTGATCCACGTTGCCGTACAAAAACATGCGTTTGC
AATGTTTGGCGTATAGCTTGTCGTAGAAATTGTGCACCAAAACGTTGTTGTTCATCATTA
TGTTGGGAAAACTCAAAAATCTGCCGTCCAGCATAAAAGTTCCGTTAATATTGTTGTTTG
CGTCGACATCGTCCGTTTCTCTAAATTGCTTGTCTAAGCGCGTGCCGAATATAACGGGCA
CACATTTATGCATTACGCAACTGAGCTGTTCATTAAGAGCGCAACACAAATAAGACTTGC
GTTCTTGAATAGCGCAAAAAAGCATACGTTCATTGCTGTTTGTAGCGCAATCAAAAGTAT
ATTTTAATTTGTATTTATTTTCAATTCTATCGTACAACTCGTTGAAATCTTGAACCACGT
CCGTCATCGTGAAGCGATTACTGCGCACTAATTATGTCTAAACGTGTTCGTGAACGGTCG
GTTGTTTCGGATGAAACGGCCAAACGCATTCGACAAAACGAACACTGTCATGCCAAAAAT
GAATCTTTTTTGGGGTTTTGCAACTTGGAAGAAATTGATTATTATCAATGTTTAAAAATG
CAATACGTTCCGGACCAAAAGTTTGACAACGATTTTATTTTAACAGTGTACAGAATGGCC
AACGTGGTGACGAAACAAGTTAGACCGTATAACAGTATCGACGAAAAGCACCATTACAAC
ACGGTGCGTAACGTGTTGATTTTAATAAAAAATGCGCGTTTAGTGCTTAGTAATAGTGTC
AAAAAGCAATACTATGACGATGTGTTAAAATTGAAAAAAAATACAGACTTGGAATCGTAC
GATCCATTGATTACGGTCTTTTTACAAATTGGCGAATCTGTAAATGAAGAAATACAAAAA
CTCAGAAAAGCTTTGGTCAATTTTTTTACTAATAAACCCGACAAGTCGGATATAAACAAC
CCAGATGTAGTTTCGTATCAATTTATTTTTGGCAGAGTACAAAAATTGTATAACAGGGCA
ATTAAACAAAAAACTAAAACTATAATTGTAAAACGTCCTACAACTATGAACAGAATTCAA
ATAGATTGGAAAACTCTTTCCGAAGACGAACAAAAAATGACTAGACAAGAAATTGCCGAA
AAAATTGTAAAGCCTTGTTTTGAGCAATTTGGCACTATATTACACATATACGTATGTCCT
TTAAAACACAACCGAATTATTGTCGAGTATGCAAACTCAGAGTCGGTACAAAAAGCCATG
ACTGTAAATGACGACACTCGATTTACAGTTACAGAGTTTTCCGTGGTTCAGTACTACAAC
GTGGCCAAAACAGAAATGGTGAACCAGCGAATTGACATAATAAGCAAGGACATTGAGGAT
TTAAGAAACGCTTTAAAATCTTACACATAAATTAAAATATCGAACAAAGGAAAAAAACAA
TTGTAACAAAAATAATTTACATTAAAATTTACAAGTTTTTTTCTAGTGTCGTACTTTTTT
ACAATGCGTCTGTTGTCCGTCGAGCATTGCAAACATATTGTGGACGGCGCAAAATAGCAA
ACAAAAGGCACGTCCGCGCTCTCCCACGCTATTCTAAAACGATGAATCCATATTAATTTT
TCATTGTCGCCAAACGTCGCTCCGCTGGCCTCCTTCCAATAACAAATACTCAGAAACACA
AACATGTACAATTGCTGTCGCGGCGTTAATTGTCGCTGTTTTTCCAAATAGTCTATTATG
GGAAACAAACACTTGTCACAACACAAATACTCGTTAATTGTCACAACCGACAAGCACATT
TGGCAAAATGCGTCGCAATTTTTGTACGGACGAGATTCTATGCGAAGTTCGTTGTCCATG
ACGTCTTGGGTCCACTTTTTCAACAAGACACTTTTATATTTGTGATTTGTACAACTTTGG
TACGTGTTAGAGTGTTTTTGATAAGCTTTGATAAGTTTAAAACTGTTGGAGTAAGGCCAC
GTCATTATGTTCTGCACCTTTTGTTTAAAAGACAGAAATTACTATATGTTCAAACTATTT
AAAGATTATTGGCCAACGTGCACGACAGAATGCCAGATATGTCTTGAGAAAATTGACGAT
AACGGGGGCATAGTGGCAATGCCCGACACTGGCATGTTAAACTTGGAAAAGATGTTTCAC
GAACAATGTATTCAGCGTTGGCGTCGCGAACATACTCGAGATCCCTTTAATCGTGTTATA
AAATATTATTTTAACTTTCCCCCAAAAACACTAGAGGAGTGCAACGTGATGCTTCGAGAA
ACTAAAGGGTTTATAGGCGATCACGAAATTGATCGCGTTTACAAACGCGTTTATCAACGC
GTTACACAGGAAGACGCCCTGGACATTGAACTCGATTTTAGGCATTTTTTTAAAATGCAA
TCATGACGAACGTATGGTTCGCGACGGACGTCAACCTGATCAATTGTGTACTGAAAGATA
ATTTATTTTTGATAGATAATAATTACATTATTTTAAATGTGTTCGACCAAGAAACCGATC
AAGTTAGACCTCTGTGCCTCGGTGAAATTAACGCCCTTCAAACCGATGCGGCCGCCCAAG
CCGATGCAATGCTGGATACATCCTCGACGAGCGAATTGCAAAGTAACGCGTCCACGTAAC
AATTATTCAGATCCCGATAACGAAAACGACATGTTGCACATGACCGTGTTAAACAGCGTG
TTTTTGAACGAGCACGCGAAATTGTATTATCGGCACTTGTTGCGCAACGATCAAGCCGAG
GCGAGAAAAACAATTCTCAACGCCGACAGCGTGTACGAGTGCATGTTAATTAGACCAATT
CGTACGGAACATTTTAGAAGCGTCGACGAGGCTGGCGAACACAACATGAGCGTTTTAAAG
ATCATCATCGATGCGGTCATCAAGTACATTGGCAAACTGGCCGACGACGAGTACATTTTG
ATAGCGGACCGCATGTATGTCGATTTAATCTATTCCGAATTTAGGGCCATTATTTTGCCT
CAAAGCGCGTACATTATCAAAGGAGATTACGCAGAAAGCGATAGTGAAAGCGGGCAAAGT
GTCGACGTTTGTAATGAACTCGAATATCCTTGGAAATTAATTACGGCGAACAATTGTATT
GTTTCTACGGACGAGTCACGTCAGTCGCAATACATTTATCGCACTTTTCTTTTGTACAAT
ACAGTCTTGACCGCAATTCTTAAACAAAACAATCCATTCGACGTAATTGCCGAAAATACT
TCTATTTCAATTATAGTCAGGAATTTGGGCAGCTGTCCAAACAATAAAGATCGGGTAAAG
TGCTGCGATCTTAATTACGGCGGCGTCCCGCCGGGACATGTCATGTGCCCGCCGCGTGAG
ATCACCAAAAAAGTTTTTCATTACGCAAAGTGGGTTCGAAATCCCAACAAGTACAAACGA
TACAGCGAGTTAATCGCGCGCCAATCAGAAACCGGCGGCGGATCTGCGAGTTTACGCGAA
AACGTAAACAACCAGCTACACGCTCGAGATGTGTCTCAATTACATTTATTGGATTGGGAA
AACTTTATGGGTGAATTCAGCAGTTATTTTGGTCTGCACGCACACAACGTGTAGCATCGC
CAGTATTTAACAGCTGACCTATTTGTTAAACAAGCATTCTTATCTCAATAATTGGTCCGA
CGTGGTGACAATTGTATCCACAATCATGAAAAAAGTAGCGCTTGGAAAAATTATCGAAAA
CACAGTAGAAAGCAAATATAAAAGCAACAGTGTGTCGTCGTCATTGTCAACGGGCGCCAG
TGCAAAATTGAGTTTAAGCGAATATTACAAAACTTTTGAAGCAAATAAAGTGGGCCAGCA
CACTACGTACGACGTGGTCGGCAAGCGAGATTACACGAAATTTGACAAATTGGTGAAAAA
ATATTGACATGCTGCGATCAATCATGCGACGTTTCAAGAGTACAAACAATCTCAGCAAAA
AACCCTCCGATTATTATGTAGTGTTATGTCCAAAGTGTTATTTTGTGACGTCGGCCGAAG
TGAGCGTGGCTGAATACATAGAAATGCATAAAAATTTTAACACGAAATTCGCCGATCGGT
GCCCTAACGATTTTATTGTGACCAACTCTAAAAGTTGGAATAATCATGAAAATTGTTCTG
CCCTATTTTACCCTCTGTGTTAATAAAGTTTGTTGTTTGTATTTTGTGGTTTTATTTATT
TACGCTAGATATTGGGTTTAAGGTTCTTAGAAATAGAGTTGTATTTTCCCTACCAAAAGG
GATTTGAGCTTCATATAAATACAATTTTCGCTCGACAAGCGGTTTATTTCACTCGGAGGT
ATTATATCAGGCAGTCGAACGTGCGCGATGAAACATCCCGTTTACGCTAGATATTTGGAG
TTTGATGATGTAGTGTTAGATTTGACTAGTTTAATATTTTTAGAGTTTGATAACGCTCAA
AATGAAGAGTACATTATTTTTATGAATGTAAAAAAGGCGTTTTACAAAAACTTTCACATT
ACTTGTGATTTGTCGCTTGAAACGCTGACCGTGTTGGTGTACGAAAAAGCTCGCCTAATT
GTGAAACAAATGGAGTTTGAGCAGCCGCCAAACTTTGTTAATTTTATCAGTTTCAACGCG
ACCGACAACGACAACTCCATGATAATAGACTTGTGTTCCGACGCGCGCATAATCGTGGCC
AAGAAGCTGACGCCCGACGAAACGTATCATCAGCGCGTGTCCGGATTTTTGGATTTTCAA
AAACGTAACTGCATACCTCGGCCCCCAATCGAGTCGGACCCAAAAGTGCGAGACGCCTTG
GATCGTGAACTAGAAATAAAACTATACAAGTAGAAAAAAATTAATTTATTAATAGTTGTA
ATAATTATCTTCGTCCTCATCTTCGCTGGTGTCATAATGCGGTGGTGTGTTTGTGTTTTG
TTTTAATCGTTTGCGCGTCGACACCACTTCGCCGATAGGAAATTTTTTGGATTTCGCATT
AAATGCCCGCTTAGCGACGCGCCGTTTACGACTACTAAACATGTTGACGCGCTCGTCGTC
TTCAGTGTCATAATCCGTGCTAGTGTTTTCGTTGTTATTTTCTATGAGACGATCGTTTGA
TTTAGTTTTCGTAGAATTGTCCGCGTTATCGTCGCTTTCGTCGATGTCGTCCCTAACTAT
CTCGTAGGCGGCTTTGCGCGGAATCCAAGAATTTTGCAATGTATCTATTTTAACGTACTT
TTCTTCGAGCGCTTTTCTAGCTTTATGCATAGCAATGTCTTCGTCGCCGCCGTTCATTTT
ATGATACTTTGTAAACGTCTCGACGAATAACTTTTTGGCGCGAGGAGGCATTTTTTCATT
GTATAACATATCGGGAATTTGATACATTGTAATTAGAATTAAGCAAGTTCGTCTTCGGTT
GTACTGTATTCGGTTTCTGTATCTGTAGTGGAATCCTCTGTACTAGTAGTAGTGTCGCTA
TTGTTGGCGTCAGGCCTTGGCTGCCATTTACCGTCTATCAACATGTATTTTTTCCTAACA
GCACAACATGCTAGCTTGGTAGCTATCTGTGTCGACTTATATTTTTGTAAACTACGATCG
TAGAATTTTTCAAATATCCTCTTACCGTTATAGGGAAGGTTTTGATAATATTTAGGCAAC
ATATCAATAAAAGACAATATAAAAACTTTGTGTTTGTGTTTTATTTATCACATAAAATGG
ACGTCTGGCAAGAATCACAACCAATATTAGTGTTTTTTTTCTTACATTACGAGATTCAAC
TTGATACTAAAATTAATTATTAATTAAATTAAATTAAATTTTGAAGCATTTTTTCGCTAT
CGTTTTCAGACTCAAAATTATCGACGCTATCGCTATGAAAAGCGTAATATTTGTTGGCTT
TGAGATATTCTATATTTTGCTCATTTTTAACAATAAACACGCGACTCTTTTCGTCGCGTC
TCACCATAACACCGTTTTTACAAATGGAAATGTATTTGTAAAACGGCAACAGAGCGTCGC
GAGTTTTTTTAAGTAACAGCTTTTGCTCCGCTGTGGCGGCCACAAATATTTTTACGGGCC
CGTCGTAATTAATGTTTAAATTAAAATTTTTAAGTCGACGCTCGCGCGACTTGGTTTGCC
ATTCTTTAGCGCGCGTCGCGTCACACAGCTTGGCCACAATGTGGTTTTTGTCAAACGAAG
ATTCTATGACGTGTTTAAAGTTTAGGTCGAGTAAAGCGCAAATCTTTTTTAAATAATAGT
TTCTAATTTTTTTATTATTCAGCCTGCTGTCGTGAATACCGTATATCTCAACGCTGTCTG
TGAGATTGTCGTATTCTAGCCTTTTTAGTTTTTCGCTCATCGACTTGATATTGTCCGACA
CATTTTCGTCGATTTGCGTTTTGATCAACGACTTGAGCAGAGACACGTTAATCAACTGTT
CAAATTGATCCATATTAACTATATCAACCCGATGCGTATATGGTGCGTAAAATATATTTT
TTAACCCTCTTATACTTTGCACTCTGCGTTAATACGCGTTCGTGTACAGACGTAATCATG
TTTTCTTTTTTGGATAAAACTCCTACTGAGTTTGACCTCATATTAGACCCTCACAAGTTG
CAAAACGTGGCATTTTTTACCAATGAAGAATTTAAAGTTATTTTAAAAAATTTCATCACA
GATTTAAAGAAGAACCAAAAATTAAATTATTTCAACAGTTTAATCGACCAATTAATCAAC
GTGTACACAGACGCGTCGGTGAAAAACACGCAGCCCGACGTGTTGGCTAAAATTATCAAA
TCAACTTGTGTTATAGTCACAGATTTGCCGTCCAACGTGTTTCTCAAAAAGTTGAAGACC
AACAAGTTTACAGACACTATTAATTATTTAATTTTGCCCCACTTTATTTTGTGGGATCAC
AATTTTGTTATATTTTTAAACAAAGCTTTCAATTCTAAACATGAAAACAATCTGGTTGAC
ATTTCGGGCGCTCTGCAGAAAATCAAACTTACACACGGTGTCATCAAAGATCAGTTGCAG
AGCAAAAACGGGTACGCGGTCCAATACTTGTACTCGACGTTTCTCAACACGGCCTCGTTC
TACGCCAACGTGCAATGTTTAAATGGTGTCAACGAAATTATGCCGCCGCGGAGCAGCGTA
AAGCGCTATTATGGACGTGATGTGGACAACGTGCGTGCATGGACCACGCGTCATCCCAAC
ATTAGCCAGCTGAGTACGCAAGTCTCGGACGTCCACATTAACGAGTCATCTACCGACTGG
AATGTAAAAGTGGGTCTGGGAATATTTCCCGGCGCTAACACAGACTGCGACGGTGACAAA
AAAATTATTACATTTTTACCCAAACCTAATTCCCTAATCGACTCGGAATGCCTTTTGTAC
GGCGACCCTCGGTTTAATTTCATTTGCTTTGACAAAAACCGTTTGTCGTTTGTGTCACAA
CAAATTTATTATTTGTACAAAAATATTGACGCAATGGAGGCGTTGTTTAAATCTACACCA
TTGGTTTACGCGCTGTGGCAAAAACATAAACATGAGCAGTTTGCACAGAGGCTAGAGATG
TTGTTGCGTGATTTTTGCTTAATTGCCAGTTCAAACGCTAGTTATTTACTTTTTAAACAG
CTTACACAGCTCATAGCTAACGAAGAAATGGTGTGCGGAGATGAAGAAATATTCAATTTA
GGCGGCCAATTTGTAGACATGATTAAAAGCGGTGCTAAAGGCAGTCAAAATCTGATTAAA
AGCACGCAACAATACCGACAGACTTTAAATACAGATATTGAAACTGTGTCTTCACGAGCC
ACCACCAGTTTAAATAGTTACATATCTTCTCACAATAAGGTAAAAGTGTGTGGCGCCGAC
ATATATCATAACACGGTTGTGTTACAGAGCGTGTTTATTAAAAATAACTATGTTTGTTAC
AAAAACGACGAACGTACAATCATGAATATTTGCGCTTTGCCCTCTGAGTTTCTGTTTCCA
GAACATTTGCTCGACATGTTCATTGAATGATAATATAAATAGAGCGCATTTGATTGCATG
CAATCAGTGTTTTATTAATTTTAGAGCAACATGTACGATAAATTTATGATCTATCTTCAC
TTGAATGGGCTGCACGGAGAAGCAAAATACTACAAATATTTAATGTCTCAAATGGATTTT
GAAAATCAAGTAGCCGATGAAATCAAGCGGTTTTGTGAAACTCGTCTGAAACCGGCAATC
AGTTGCAACACTTTAACTGCGGAAAGTCTCAATACGCTCGTAGACAGCGTAGTCTGCAAA
AATGGACTGTTAAATCCTTACGCCAAAGAAGTACAGTTTGCTTTGCAATATCTTTTTGAC
GATGACGAAATATCCAAACGAGATCAAGATGGCTTTAAACTATTTTTATTACATAATTAT
GACAGGTGTGAAAATATGGAAGAATATTTTTTAATTAACAATTTTAGCATAGCAGACTAC
GAATTTGAAGACATGTTTGAAATTGTTCGTATTGATTGTAGAGATCTGTTATTACTTCTT
GCTAAATATAATATGTAATTAAAATTTTGTTTGTTTTATTAAAATCCTGGATTAAAAAAT
GACGAATAATTTGATTTGCGTGCACGCCAACAAGATTCTTCGTCATTATGATCAATGCGT
GCATCAAGTTTATGCTTTTGTAATTGGCTTCTGACCACTTTAGCCATTTGAGCGTATCTG
CATTCGTCGTCTAGAGTTTCAAACACCAGATCGGCGCAATTATAAAATCCTTCACCCACG
GGATCTATGCGCTGCCAACGCACATACATTACAAATTGATTTGACCTGTACGGTATTACT
ACGGGTATAGAATAGACTAGACTGTTGTCACATAATGAATCGCCCGGATTTGGAATTAAA
TTTGAATCGTTACCACCTATGTATTCTAATTCGTTCCAAGTTATTGGATTGCGACGATCC
CAGTTTGATTTAGTAATAAACACTTCAAAATAACTGGGCTCGTGTATGGCTGTTGGACAA
AAATGAACATTCATCTGATAAACCGGTTGATAGCGATTTAAATATAGCGTATTTGGCCTC
CAGTTGTTAAAAGGTTCGTCCATTCCGCTTTTATCACCAAACACAGAATTGCGATCGTTT
GAACCGGCACCGCAAAGTGTGTGCGGCACAACCCTTTGTTTGATTAGGTCAAAATCGTCA
TAATTAGGACCGGCCACAGCCGCGTATTCCATATACTGTTGAAACATGTATTGCGCTGTG
GAAGCGGCCGCCCCGGATTCTAAATCGAGAGCTCGATATTTATAATAGACTGATTTGTAA
GCATTGCGGCACGCGGCGTCGGGAATGTTATCGCCATTGTCGGGCCAATAAAAGTTTCCA
TCTTTAAAACATTTATATTGACGGGCCGTCGGCACGGACAAATAGCCGTGAGAGCGCACT
GCCGGCGCGTGAATCGCAGCAAACAATGCAATTAATAATGCAATCATTATGATTATACTT
ATAGAACACTAATCGGAATAATAACCGCTGTCGTAATCTTGGTCAAAAACGTTATGTTGA
AACATAATAACACCTTACAGTAACATACAATAAAACAACATAGTATCGTATATAATTATA
AACTTTATTTTTTCATTTTATACAAACAAAATTTATACGTATTGTTAGCACATTGAGTGT
CATTTTCGCTGTCTGAACTATCACAATCATCGTCATCATCATCATCATTGTCATCGTCGT
CGTCACGTTTGCGTTTGACACTGCATTTTTTTTGGTTAATTTTCACTAACACTGGTTCTT
TTCGATCGTACAATTGATTCTGCATGTACTTTTGCATGATCGCGGTAAAACACTTTGCAA
TTTTATCCTTTTGTTCGTCGCCAAATATTTCCAGCAACTCGTTCATAAATGTGCACAAAA
TGCCCATGTGTTTTATCCAGCTGATTCGCATTTTCACTGGATCGAACAAACGCAAGGGGT
ACGCTTTTTCTGTTACCTTGCCTTCGATGTCTATCAAAAGGTACGGGATACGATCTCCGT
TGCCGGGCACAAAATCCGTGCCTTTGTTAACCAAAATTTCTCTACAATGCCTAGCCACCG
TAATCACGCGTCTTTTGGGTGACGGACCCTCATTATCGTCAGTTGATTTGCGTTTTTTGC
CCGGGTTATCGTTATAGGTCATACTAAAGCTGTAGTCGGTCAACGATTTTGATTTGGCAA
ACTCATCATAGTATTCATAAAAACTAGTCTGTAAACTTTGCAAACATTTGTCCATGTCCA
AATGACGCAATATTTGTTCCACTGCCGTCCTAAACGCGATTCTCATAAAAACGGGCATAT
CCTTTTTAACTAACCAACCCTTGTATACGATTTTATTCTCACTGTTGAGATAGCAATATT
TTTTCTTTTTTAATAGTATTAAAACTTTCATTAAATTTTCAAATGCCATTTTGTAACCGT
CCGTGAATGAGTTATTAACGCGTGTCTCAACATGTGTGCATATTTGTTTTAATGTGTCGG
TTTCGTTGGATATTTCGTTATAGTTAAATGTGGGCAAAACAAATGTAGAATCTGTGTCGC
CGTACACAACTTTAAAAGTGATGCTGCCCAGATTGAATTTTTCTAAAATCTCAGGGTCGT
TGCTCAAACCTTCAATCAGAGAAATGGCCAGCCGCAACTGATTGCGACCAACTCTAGTGA
TGTAGTTTGCAAGCACTTTGTAAAAAATGCCATAATAACCGTATATGCTATTGGCGGTGC
GCTTCACGGAATTTTGTTTTTGATCGTACAGATCGTACAAGAATGCCGATTCGCTTTGAT
TGTCGCGATTCTTTTTAAATTTGCACCTTTCGCTTAACAATTTTAATAGCAATTTAACAA
CTATTGCACGCGAATTGTGGTTCAAATACACGTTGCCGTCTTCGCATAAAATTAAATTGG
ACAAACAAGCACAAATGGCTATCATTATAGTCAAGTACAAAGAATTAAAATCGAGAGAAA
ACGCGTTCTTGTAAATGCCTGCACGAGGTTTTAACACTTTGCCGCCTTTGTACTTGACCG
TTTGATTGGCGGGTCCCAAATTGATGGCATCTTTAGGTATGTTTTTTAGAGGTATCAATT
TTCTTTTGAGATTAGAAATACCCGCTGCGGCTTTGTCGGCTTTGAATTGGCCCGATATTA
TTGACAGATCGTTTTTGTTAAAAAAATACGGGTCAGGCTCCTCTTTGCCGGTGCTCTCGT
TAATGCGCGTGTTTGTGATGGCTGCGTAAAAGCACGCCACGCTAATCAAATGCGAAATAT
TACATATCACGTCGTCTGTACACAAACGATGCAATATACATTGCGAATATACAGAATCGG
CCATTTTCAATTTGACAAACAATTTTATCGGCAACATGCAATCCTGCACGTTGTACTTGG
CAATCACGTCCAGCCGTCGAGTGTTGTACATCTTGACCATTTCGGTCCAAGGCAAATCGA
TTTTGTTTTCACCCAAATAGTAACTACTGATTGTGTTCAATTGAAAGTTTTCAACTTTAT
GCTGATTAGAATCGCTGCTGAAAAATTTATACAAATCAATGTGAATGTAATAGTTAAAAT
AATACGTGTCCACTTTGTTGCCCAACTTGTTTATAAACAGCTTTGTCGTCGGCGCCGCAG
CCGGCAAATCGTAACGCTTTAATAGCATTTTGGTTTTATTCAATCGTCCAAGTATATAGG
GCAGATCAAATACGTCTCCGTTAAAATCCAAAATCACATCGGGATTTGTAATTTTTATCA
TGTCAAAAAACGCTGTAATCATGTCGATTTCATTTTGAAACATGACCACATACGTGTCAT
CGTCATAGGTCTCTGGAATCTGGGTCGGCAGCTTGTGATACATAAAACAAAATTTTGCAT
ACTCGTCGTTTTTGTACACCACAAATCCTATAGACATTATGCAATCAACCGATGCTTTCG
ACATGTTGTGGCCGTCCGAATGAGTCTCAATGTCATAGCACGACAAAACGGGCATGATGC
CGCTGGTTAAAGTCATTTCATCGACCAACTCAAAGTCTTCATTAAAATGTTGCAAATTAA
ACATGCGCGTCGTCGATCCACCGACATAGTTATTTTGGCAGCGTTGTGTTTTCTTGAATC
GCATATAGGCGCCTTCCACAAACGGCGTTTGCATGTGTACGCGATTAACGTTGTGAAGAA
ACTTGTCCAAACACGCCGCGTTGTCCGATGGCGCTGCTTTGTTTCTTTCGTATTTAATCA
CGTTTATCTTGTTCAAATAATTTCCTTCCACGCCCGGCGCCACAAACGTGGTGTAGCTGA
TGCACTTGTTGCGGCAAGACGGAAATATGTGCTTGTCGTAGCATTGTTTGTAAGAATACA
AATTTAGTTTTACTTTAAAGTAAAACTGCAGCACTCGTTCTTTGATATTTGTATTACAAA
ATGCAAACAAGCAACCTTGTTTTTCATCGTAATGCAAACGAATGATACGAAACGTATCGG
CTGAAGTAATATTGAATTCTCCTGGTTTTGCATATTCTGCAAAGCGCGTTTTGAGTTCAT
TGTAAGGATATATTTTCATTTTTAAATATGCAGCGATGGCCCAAATATGGAGGCACAGAC
GTCAACACGCGCACTGTACACGATTTGTTAAACACCATAAACACCATGAGTGCTCGAATC
AAAACTCTGGAGCGGTATGAGCACGCTTTGCGAGAGATTCACAAAGTCGTTGTAATTTTG
AAACCGTCCGCGAACACACATAGCTTTGAACCCGACGCTCTGCCGGCGTTGATTATGCAA
TTTTTATCGGATTTCGCCGGCCGAGATATCAACACGTTGACGCACAACATCAACTACAAG
TACGATTACAATTATCCGCCGGCGCCCGTGCCCGCGATGCAACCACCGCCACCGCCTCCT
CAACCCCCCGCGCCACCTCAACCACCGTATTACAACAATTATCCGTATTATCCGCCGTAT
CCGTTTTCGACACCGCCGCCAACACAGCCGCCAGAATCGAACGTCGCGGGCGTCGGCGGC
TCGCAAAGTTTGAATCAAATCACGTTGACTAACGAGGAGGAGTCTGAACTGGCGGCTTTA
TTTAAAAACATGCAAACGAACATGACTTGGGAACTTGTTCAAAATTTCGTTGAAGTGTTA
ATCAGGATCGTACGCGTGCACGTAGTAAACAACGTGACCATGATTAACGTTATATCGTCT
ATAACTTCCGTTCGAACATTAATTGATTACAATTTTACAGAATTTATTAGATGCGTATAC
CAAAAAACAAACATACGTTTTGCAATAGATCAGTATCTGTGCACTAACATAGTTACGTTT
ATAGATTTTTTTACTAGAGTCTTTTATTTGGTGATGCGAACAAATTTTCAGTTCACCACT
TTTGACCAATTGACCCAATACTCTAACGAACTTTACACAAGAATTCAAACGAGCATACTT
CAAAGCGCGGCTCCTCTTTCTCCTCCGACCGTGGAAACGGTCAACAGCGATATCGTCATT
TCAAATTTGCAAGAACAATTAAAAAGAGAACGCGCTTTGATGCAACAAATCAGCGAGCAA
CATAGAATTGCAAACGAAAGAGTGGAAACTCTGCAATCGCAATACGACGAGTTGGATTTA
AAGTATAAAGAGATATTTGAAGACAAAAGTGAATTCGCACAACAAAAAAGTGAAAACGTG
CGAAAAATTAAACAATTAGAGAGATCCAACAAAGAACTCAACGACACCGTACAGAAATTG
AGAGATGAAAATGCCGAAAGATTGTCTGAAATACAATTGCAAAAAGGCGATTTGGACGAA
TATAAAAACATGAATCGCCAGTTGAACGAGGACATTTATAAACTCAAAAGAAGAATAGAA
TCGACATTTGATAAAGATTACGTCGAAACCTTGAACGATAAAATTGAATCGTTGGAAAAG
CAATTGGATGATAAACAAAATTTAAACCGGGAACTAAGAAGCAGCATTTCAAAAATAGAC
GAAACTACACAGAGGTACAAACTTGACGCCAAAGATATTATGGAACTCAAACAGTCGGTA
TCGATTAAAGATCAAGAAATTGCCATGAAAAACGCTCAATATTTAGAATTGAGTGCTATA
TATCAACAAACTGTAAATGAATTAACTGCAACTAAAAATGAATTGTCTCAAGTCGCGACA
ACCAATCAAAGTTTATTTGCAGAAAATGAAGAATCTAAAGTGCTTTTAGAAGGCACGTTG
GCGTTTATAGATAGCTTTTATCAAATAATTATGCAGATTGAAAAACCTGATTACGTGCCG
ATTTCTAAACCACAGCTTACAGCACAAGAAAGTATATATCAAACGGATTATATCAAAGAT
TGGTTGCAAAAATTGAGGTCTAAACTGTCAAACGCCGACGTTGCCAATTTGCAATCAGTT
TCCGAATTGAGTGATTTAAAAAGTCAAATAATTTCTATTGTACCACGAAATATTGTAAAT
CGAATTTTAAAAGAAAATTATAAAGTAAAAGTAGAAAATGTCAATGCAGAATTACTGGAA
AGTGTTGCTGTCACAAGTGCTGTAAGCGCTTTAGTACAGCAATATGAACGATCAGAAAAG
CAAAACGTTAAACTTAGACAAGAATTCGAAATAAAATTAAACGATTTACAAAGATTATTG
GAGCAAAATCAGACTGATTTTGAGTCAATATCAGAGTTTATCTCACGAGATCCGGCTTTC
AACAGAAATTTAAATGACGAGCGATTCCAAAACTTGAGGCAACAATACGACGAAATGTCT
AGTAAATATTCAGCCTTGGAAACGACTAAAATTAAAGAGATGGAGTCTATTGCAGATCAG
GCTGTCAAATCTGAAATGAGTAAATTAAACACACAACTAGATGAATTAAACTCTTTATTT
GTTAAATATAATCGTAAAGCTCAAGACATATTTGAGTGGAAAACTAGCATGCTTAAAAGG
TACGAAACGTTGGCGCGAACAACAGCGGCCAGCGTTCAACCAAACGTCGAATAGAATTAC
AAAAATTTATATTCATTTTCATCTTCGTCATACTTCAACAGTCCCAACACGTTCATGTTG
TGATTCTCGCCGTTCTCGACAGTTACGTAAATAGTTACTTTGATTAAATTATCTTCCAGC
AGCATTGAGATTTGATTGAAATCCGCACATAGCTTTTGTAGCGAATCCGCTTCGGTTTTT
TTATTTGTGTTGACGTAGAAAACAGATTTGTTCCATTTGCCCAAGTCGGAAGAGGTAGAA
CAGTCATCCGAATCGGCAATGTTCAACTCGTCGCTTTTAAACTGCACAATAAACTTGTTA
TCGCCCATGTCATTTTCTTCCAATTCGCTTTTTAACACATTTACATTGTACGAAGCAACG
TGTTTGTTCGATCGACTAATGTTGATCTTTGCGTTTGTGCAATTTTGCAAATTTGAATAT
GCTTCGCTTTCTTTAGCCTCGCACAATTCGATGCGCGTAGAGTTGACCACGTTCCAATTC
ATGTACACGTTTGATCCATTAAAAATTTGTTGACACTTTATACTGTAAATGGTAAAGATT
TGGTTTTCATTGTCTTTTAAATATTTAAACACCTCATTGATGTCGTCAGACCCCTTTATA
TTGTTCTTGAATAGATTTATTAGTGTTTTCGCATTGACAGAACATTCCACTTGAACCACG
TCGGGATCGTCGTTGAGATTTTTGTACACAACCTCAAAAACAACTTTGTACAAACCGCTG
TTGATTTTCTTGTAGATAATTTTGTACTTTACAATAATATTGACGCCATCTTCATTTTCA
AAATGTTTGTTAGTCAAATAGTCGCTCATGGGGGTTGCAGTTTCAATTTCCATTTCACAT
TCTTTGTATTCGTTGATCTGAATCATTTGACTAAACTTTGTTTTCACATAATTTAAACTA
ATGTCATAGCACTTGCCTTCTTCCATGTCTTTGAAAGATTGCGAATCGCCGTAGTATTCT
TGAATTTTGTTGTCGGACATTATTCGAAAAGTGTAATGGTATTCATTATCGATACTCAAC
GTCATTTTGCTCATCAATTTACCACTAATCCTTTTGTAATTTTCTCTAATCTTCTTGGGG
CTACTGGCCATAGCCATGCGTTTTATAAGCGGCTCACCGCTACTTTCTCCAGACAAAGAT
CTTTTGGTCGCCATATTGCTGTTGTCGATATGTGGGAATCTATCCGATGGCAAATACTGA
ATGGCGACGAAATCGAAGTGTCGCCAGAGCACCGTTCGTTAGCGTGGAGGGAGTTGATTA
TAAACGTGGCCAGCAACACGCCGCTCGACAACACGTTCAGAACAATGTTTCAAAAAGCCG
ATTTTGAAAATTTCGACTACAACACGCCGATTGTGTACAATTTAAAAACAAAAACTTTAA
CAATGTACAACGAGAGAATAAGAGCGGCTCTGAACAGACCCGTCCGATTTAACGATCAAA
CGGTCAATGTTAATATTGCGTACGTATTTTTGTTCTTTATTTGTATAGTTTTGCTGAGCG
TGTTGGCCGTCTTTTTCGACACAAACATTGCGACCGACACGAAGAGTAAAAATGTTGCAG
CAAAAATTAAATAAACTCAAAGATGGTTTGAACACGTTCAGCAGCAAGTCGGTGGTTTGC
GCTCGCTCAAAATTATTTGACAAACGCCCAACGCGCAGACCTAGATGTTGGCGAAAACTA
TCAGAGATCGACAAAAAGTTTCACGTTTGCCGACACGTTGACACGTTTTTGGATTTGTGC
GGCGGACCGGGCGAGTTTGCCAACTATACCATGTCGTTGAACCCGCTTTGCAAAGCGTAT
GGCGTCACGTTGACAAACAACTCGGTGTGCGTGTACAAACCGACAGTGCGCAAACGCAAA
AATTTCACAACCATTACGGGGCCCGACAAGTCAGGCGACGTGTTTGATAAAAATGTTGTA
TTTGAGATTAGCATCAAGTGTGGCAACGCGTGCGATCTGGTGTTGGCAGATGGCTCGGTT
GACGTTAATGGACGCGAAAACGAACAAGAACGTCTCAACTTTGATTTGATCATGTGCGAG
ACGCAGCTAATTTTAATTTGCCTGCGTCCCGGCGGCAATTGCGTTTTAAAAGTTTTCGAC
GCGTTTGAACACGAAACGATCCAAATGCTAAACAAGTTTGTTAACCATTTCGAAAAATGG
GTTTTATACAAACCGCCTTCTTCTCGGCCTGCCAATTCCGAACGCTATTTAATTTGTTTC
AATAAATTAGTTAGACCGTATTGTAACAATTATGTCAACGAGTTGGAAAAACAGTTTGAA
AAATATTATCGCATACAATTAAAAAACTTAAACAAGTTGATAAACTTGTTGAAAATATAA
CGTGTGTATAAAAAGCCAGCGGCTTCAAATCAGGCATCATTCAACATGGATTCGCTAGCC
AATTTGTGCTTGAAAACCCTGCCTTACAAGTTTGAGCCGCCTAAGTTTTTACGAACAAAA
TATTGCGACGCATGTCGCTACAGATTTTTACCAAAATTTTCTGATGAAAAATTTTGTGGA
CAATGCATATGCAACATATGCAACAATCCAAAAAATATAGATTGTCCATCATCATATATA
TCGAAAATTAAACCGAAGAAAGAAAACAAAGAAATATATATTACCAGCAACAAGTTTAAT
AAAACGTGCAAAAACGAATGTAATCAACAATCAAACCGGAGATGTTTAATTTCCTATTTT
ACAAATGAAAGTTGTAAAGAGCTCAATTGTTGTTGGTTTAATAAAAACTGTTACATGTGT
TTGGAATATAAAAAGAATTTATACAATGTAAATTTGTATACGATTGATGGTCATTGTCCT
TCGTTTAAAGCCGTTTGTTTTTCATGTATAAAAAGAATCAAAACGTGCCAAGTTTGCAAT
CAACCTTTATTGAAAATGTACAAAGAGAAGCAAGAAGAGCGTTTGAAGATGCAGTCGCTG
TACGCAACGTTGGCCGATGTAGATTTAAAAATATTAGACATTTACGATGTCGACAATTAT
TCTAGAAAAATGATATTGTGTGCTCAATGTCATATATTTGCACGCTGTTTTTGTACCAAT
ACCATGCAATGTTTTTGTCCTCGACAGGGTTATAAGTGTGAATGTATATGCCGACGATCT
AAATATTTTAAAAATAATGTATTGTGTGTTAAAAGTAAAGCGGCTTGTTTTAATAAAATG
AAAATAAAACGTGTTCCAAAATGGAAGCATAGTGTAGATTATACTTTCAAAAGTATATAC
AAGTTAATAAATGTTTAATTTTAAGGATATTGTTATGGAATAAACTATAAAATGAATTTG
ATGCAATTTAATTTTTTGATACTTTCCACAGACGGTAGATTCAGAACGATGGCAAACATG
TCGCTAGACAATGAGTACAAACTTGAATTGGCCAAAACGGGGCTGTTTTCTCACAATAAC
CTGATTAAATGTATAGGCTGTCGCACGATTTTGGACAAGATTAACGCCAAGCAAATTAAA
CGACACACGTATTCGAATTATTGCATATCGTCAACCAACGCGTTGATGTTCAATGAATCG
ATGAGAAAAAAATCATTTACGAGTTTTAAAAGCTCTCGGCGTCAGTTTGCATCACAATCC
GTGGTCGTTGACATGTTGGCTCGTCGCGGCTTCTATTATTTTGGCAAAGCCGGCCATTTG
CGTTGTTCCGGATGCCATATAGTTTTTAAATATAAAAGCGTAGACGACGCCCAACGCCGG
CACAAACAAAATTGCAAGTTTCTCAACGCAATAGAAGACTATTCCGTCAATGAACAATTT
GGCAAACTCGATGTTGCGGAAAAAGAAATACTGGCTGCCGATTTGATTCCTCCGCGGCTA
AGCGTTAAACCTTCGGCGCCGCCCGCCGAACCGCTAACTCAACAGGTCTCCGAATGCAAA
GTTTGTTTTGATAGAGAAAAATCGGTGTGTTTCATGCCGTGCCGTCACCTGGCTGTGTGC
ACGGAATGTTCGCGTCGGTGCAAGCGTTGTTGTGTGTGCAACGCAAAAATTATGCAGCGC
ATCGAAACATTACCTCAGTAAACATTGCAAACGACTACGACATTCTTTAAAAATAAGCTA
TATATAAATATTGCATTGTATGACAAAAAAATTATTAACCTACTGCAAAGTAAAACTTGT
AAAAGGCTTTTCAAAAAAATTTGCGAGTTTATTTTGTCGCTGCGTCGTGTCGCATCTAAG
CGACGAAGACGACAGCGACGGTGATCGCTATTATCAGTATAATAACAATTGTAATTTCAT
ATACATAAATATTGTAAAATAAAAGACATATTATTGTACATAATGTTTTATTGTAATTAA
ATTAATACACCAATTTAAACACATGTTGATGTTGTTGTGAATAATTTTTAAATTTTTACT
TTTTTCGTCAAACACTATGGCGTTGCTTTCGATTAGTTTTTTCGTTAGCATTTCATCTAA
AAAATCAAACTGTTTGCCCGGCGCGTTTAGGGATTCTATGGTGTAGTCGGGCGTGTCGCT
GTTTAGATATTGGTCCACTTCGCGCATTATGTCCAAGACGTTGTTCTGCAAATGAATGAG
CTTTGTCACCACGTCCACGGACGTGTTCATGTTTCTTTTTTGAAAACTAAATTGCAACAA
TTGTACGTGTCCACTATACAATTCGGCTTAATATACTCGTCGGCGCAATCGTATTTGCAA
TCCAATTTTGTGTTCAACAAATTGGTGATGATATCTTTGAACGTGCACGTTTTCAATTTG
TCCTTATCGGCCAACGCAAGTTTCAATTCGCTCTGTAAAGTTTCTAAAATTTTGTCTTTA
TTGTTGTCAAATTCGTGCGTGTTGCGTTCCAACCACAATTTGAACGGCTCGTCGACAAAA
ATGCTGCGCAACACCTCGTACAACTGTCTGCCTAACGTGTACACTTGCTCGTATTCTTTC
ATGCTGACCTCTTTGCTAACGTACATTACTAAAAAATCTACAAGTATTTTCAAACATTTG
TAATAGGCGACGTATTTTGATTTAAGTTTTAAACCGTCCACCGTGTATTCGTCCACGTTC
GCATCGACCACTTTTCGATTATTATCGCCGCTTGTTGCCGGCGCGTCGGCCTGTTCGGTT
TTAACTATATCCGGTTCAATATTTAAAGTTTCAAAAGATTTAATGGCATTCATAAAATCA
TCTTTTTGCTTTGGCGTGGTCAATGGTAAATCTATCGAGGAGTTGTCGTCCGTGTGCTCT
TCGGGCACGCTGTTCAGACGTAACGTAATCTTTTTGGGATCGTCTTCATCGGGTATCAAA
TCGGCTTTAATTTTATTAGAATTGAGCAACGACATGGTGGTCGCTTGTAAATTTAATAAA
TTAATTAAAGACTGAAATTGTATATTGCACAAATTTATTTTCATTTTTATTGATCTTACT
ATTAATACGCTGGCAGTTGGTATGCTTCATCCATTTTTGTGACTAGAAAATTTGCTAAAA
AACTGAGCTCGTCCTGTGTTAAAACGTTGTCGTCCACGAATCTATGCAATGTAAATGTTA
CACTGACATTGTTTAACAATGCATGTATTAAAAAATCAACCTGTCGCCTACTGAGTTTAT
TAGAAGAGTCGACCGTTTCTACTAGTTTGTAGATTTTGTTATTTTCAATTTCATTGTTTA
AAAACATGTTAACTACTCGTTTGAGTTTAAGCGAAAAATCCTTGTCCGGATAGACTTGTT
CGCACAGCCAATTGCTAAGAGTGGTTTTGACCACGGACACCTTGGTGGTGAACGTCGTCG
ATTTGACCAGTTCGGTGAAAAAGTTTTTCATTAAATTGGACATTTTAACAAACACTTATC
AATCTATTGAGCTGGTATTTTTGTTTAGAATCGCATCAAGCGCTTGCTCGATCTCCAATT
TTTTTCGGACGCTCTTAGCTTTATGACTCGGTATGTCTTCTACGGTAGACTCGGTGTTCT
TACTTATAATGGCCGGGCTGACGATAATAAACACGAGAAACAATATGAGCAGATACAAAA
AGATGCTGTTTTCCTTTTTGTCATACACTAGGCTAAATATGGCCAGTGCGCCCAACAACA
AATATAAATTCATTTTTATTCCCTTACTCTATTCGTTGCGATAGTACAACAACGATTCTC
CCGACGAACCGGACGAATTGCGATTATGCTGCGCGTCGTCGTCGTCGTTGTTGTTCTCCT
CTTCGCTGCTCGTTTCGTCTAAACCTATATTGTATTTGTTCAAGTAATGTTTGGTGCTTG
CGGAGGATTCGTGGTTCATTAATTTGGCCACTTTTTGTAAAGGCACGCCGCTATTGTATA
GGTTACTGCTCAAATAATGTCTTATCATGTTGCTGCGCGGCCGTTCCATCTCGACGCCCG
ACTCTTCAAGGAGTCGCCTGAAATCTTTGAAGGGCGTCGAGGTGTTTTTAGATATTTGCA
AAATGGTCGGGTTTCGTGAATAAATCTCGCGTGCCAATTCCAACGGTTTCATTTTGATGT
TGTTGAGTGTGTTATTACGACTGCGTTTTCGCTTTAAATTAATCGTGTCGCTGTGCAGTT
TTCCTCTTTTAATTAGCACGTTGAGATCGTCCACGCTGAGTTGGCGCGCTTCGTTGATTC
GCATACCCGTCCCTAACATGATGCAAAACACTATCGCGCCCCTAATTAGACCGCGGTCGT
GAACATAATCGCTGTTGAGCATTTTAATTTTATCATTAATAAAATTTAATATGGTATCTA
TTACGTTTTTAAGCATTAAATTCTTTTCCTTTTCCCTGATATTTTTGAGCTCCTTGTCGC
GCGGCAGCATAACCATGCGGGGAATTTTGTATTCGGGCAAGTTCATCATGTTGGTGTAAA
AGTTTATAGTCAACTGTAGTGTTTCTTTGGTGACCGAGCGAAGTTCGAGCATGCGCCTGC
ACAGTTCTTGGGGATCAATGAGAAGTGTTTGGTTTTCTATCGAGTCAAACTCCTTGTCCA
ACGAGTACGACATGTCTTCCAGGTGAACATCGTCTACCGAGCAGTACACAATTTTAATGA
ATCGAGACTTGTAACTTTTTAAAGTGGTGGGCGCAAACGGTTTGGGGAACATGTACTTGC
TCCACAGACTGTTGTTTTTCACCTCGTCGGGCGTGCATCGTTGCCGATCGGTGGCCAAAT
CGAACACGGACTCGAACCGGGGAGCGGATTGAATTTTTATTTTCCAAGAATTAAAATTGT
TTTCGTTGCGAACATTAAAACCGTTCATTGTGGTTAATCAAATTTATTAAAAACAAAAGG
AGAATCGGTGTCAATACTATCCGAATATTGTTGTTGTTCTCTTAATATTACGAAATAATA
TATTACATACAGCAGTAAGAATAAAGCTATAAAAGCGACTACACTAATTAAAATTATAAT
TCCCGCCGACACGTTGCTCGTCGTGTTGTCATAGCCCACCATGTCGTTTATTGGCATTTT
GTGAACGGGCTCGCTAAATTGTTGCGGTTCGCTGGCAGTATCGTCGTTGAGCGCCAATTT
CAACGGGATGTATTCCACCTTTTCGTGGTTGCCCAACCGATAGTAGGGCACGTCCAAATT
CATGTTTACAACTTATTTGCTAACAGGAATTTATGCAACAAAAGTGGTTTGGCTTTGATG
AGACGCAATTTGAAATACTTGCTGCATTTACGCTTAAGATTGTATTCCATGCGGGCGGCG
GTCTTGTAGTCGTACGCGCTCGCGCTGTGATACACGAGCCGTAAATTGGTTGCGTTGCGC
AAACACTTGGCGCCTTGTTTGTTCGAATGCTGTTTTATGCGTCTGTTAAGATTGCTCGTG
ATGCCCGTGTACAATTTTCCATTGTCTTGCCGCAGAATGTACACGCACCACACCTTGTTG
GTGTACAGAGTCGTCGCCATGATTATGCAGTGCGCCCTTTCGTGTTCGGCCGAGTGGCGT
TAGGCGCAGCCGCGGCAATAATCGCGTTGGCGTCCTTGTTGTAATTTATTTGTTGAAAAA
TAAAACGTCTTAGAGTTTCGTTTTGGAACGCCAATTCGGTCAAGCTCTCCTGGCAAGCGC
TTTTGGTCAAATGAGCGGCCGGCGAATTGACCGCGTTGGCGGCCGACGTTAAGAAGGTGG
CGTTCTGGAACATGCTGGGCTGCTTGCCGGCTCGCGTCGCCAGCTCGGCCATGTAATTGA
ATATGTTGGCAGACGCAGATAGCGGCGCCAAAAACGCAACGTTCTCTTTTAAACTCATGA
CTCGCGCCCTGTTTTTTTCGTTCAGCACGTAGTGGTAGTAATCGCCGCCGCCGGCAAACA
GATCGTCAATCACGGCGTTGATCAGATCGTTGATCATGTTGATGTGCGGAAAGCGACGCG
ACTCGACTGCGCTCTGTATGTTTGGCGGCAGAGTGGCGTGCTTGAGCAACAGAGTCATGT
AATTGTTGGCCAGCTGCTGATTGAAAGGTAACGGAATGGGAATGTTGCACGTCACCGCTT
CCGCCACCATGTACTGGACGGCCAGACTGAGTTGTTTGGCGGCCTCGGCCAAAGCGTCTT
TGCCCAACATATCAGCGCCACCGTTGTAAAACTTTTGCGCGTACGCCGGCAGCGAATTTA
GCACAAACGATGGCTGAAATATATTTGAATCGCTCGACAGGGACTCGGCCGCGTTGCTCT
GTCCCAACTCTTTTTGCAACCGAATCAGGTGGCGTATCATGGTTTCCTCCGATTCAAACC
GCTTTACCACGTTTACGCTGATTGGGTTCGTGTCGATGCACATGTCACGAATAGTGTTTA
TAAAAAGAATCATGAGAGGACTAAGTTCTGACATGTCATTGCACCTGTAATATCTAATAA
TCTTTTGAACAAAATCCACACATTTGTTGTACCAAATAGATTCACCGGCGTCGAGCGTCG
GTTCTTTGCTCTTGTTGTACGGTGCAATCGCTACCGAGTTTGTGCTGTTGCTGCGGCTCG
TGTAATCCATCCTGTTGTCGCGCGTGGCGACGGTCGTAGGCACCGTCGCCGGCGGCACGT
ACCCGGGCGCGTTGTAAGTTTGCGCGCTGGTGAATATGGCCGTTGCCGGATTAGAGGGAT
ACCTCAGCGGCGGAGGGGTGTTGTAATAAAAATTGCCACGTTCATCTGTCATACTTTTTA
TTTGTACTCTTATGATTACAAAACTCAATATACGGATTACTTATAATATAGTTGTTGTGA
CAAAAAAGCGATAATAAAATTAACAAAATTATCAACAAGTTAATCATGGAAAATTTTTCA
ACGTTGAATAACAACAACAAAATGGCGCAGGTCAACAGCACCGTTTGAAAACTGACGCGC
CGACACAAAATGCTTTCGCAATTTCTAAAAGCCACATTAAACGAATTTTCACCTTTGATA
TAATCACGCAGTTCTTTTTTACAACATTCGTCGCACAAAATTAACACCTTTATAATGAGG
CCGTCGGTGTGTATCGTTTGAAATGTCCGCGGTTGACTGCCTGGATGAAATTCAAACGAG
TACCCAGTGGACACGTGTATCTGTGCAAAATAATGGGCTAATATCGAGGCGCCCGTTTTT
TTAACCTTTACTTTTGATATTTTAATAACATTAATGTTGTTATTTGCGTAATCAGAGTTT
TTATTGTGGTGATCATCGTACAAATAATGAAGCAACAGTTCACTATCGTATTTAATCTTG
TTTAGCGTTGTCAAGTTTTTGTTTCTTAGGCGTTGGAGCGTCTCCGTCGTCGATATTTTC
TTCGAAATCGAGTCCAACAACGTCGGCGTTTCCTTCTTGCTCATCGATAGCGGCGGCGGA
GGCGGCCTCTCCGTCGTCGTCATTCTCGGTTTCTACAGTGCGTTTGGGCGACGACGTGTG
TACAGCAGCGTCCGTCTTACTATTATCGGACCGCCAAATTTTTGTTTGAAATAACATTTG
GCCCTTGTTCAACTTTATTTCGGCGCAGTTAAACATTATTGCATTAAGATCATATTCGCC
GTTTTGCACCAAATTGCACAAAACACCATAGTTGCCGCACGACACTGTAGAATAGGCGTT
TTTGTACAACAATCTGAGTTGCGGCGAGCTAGCCACCTTGATAATATGGGCGCCAACGCC
CCGTTTTTTTAAGTAATATTCGTCTTCAATTATAAAATCTAGTACGTTTTCATCTTCACT
GTTGATTTGGGCGTTCACGATGATGTCTGGCGTAATGTTGCTCATGCTTGCCATTTTTCT
TATAATAGCGTTTACTTTAATGTATTTGGCAATTTATTTTGAATTTGACGAAACGACTTT
CACCAAGCGGCTCCAAGTGATGACTGAATATGTGAAGCGCACCAACGCAGACGAACCCAC
ACCCGACGTAATAGGCTACGTGTCGGATATTATGCAAAACACTTATATTGTAACGTGGTT
CAACACCGTCGACCTTTCCACCTATCACGAAAGCGTGCATGATGACCGGATTGAAATTTT
TGATTTCTTAAATCAAAAATTTCAACCTGTTGATCGAATCGTACACGATCGCGTTAGAGC
AAATGATGAAAATCCCAACGAGTTTATTTTGAGCGGCGACAAGGCCGACGTGACCATGAA
ATGCCCCGCATATTTTAACTTTGATTACGCACAACTAAAATGTGTTCCCGTGCCGCCGTG
CGACAACAAGTCTGCCGGTCTTTATCCCATGGACGAGCGTTTGCTGGACACGTTGGTGTT
GAACCAACACTTGGACAAAGATTATTCTACCAACGCGCACTTGTATCATCCCACGTTCTA
TCTTAGGTGTTTTGCAAACGGAGCGCACGCAGTCGAAGAATGTCCAGATAATTACACGTT
TGACGCGGAAACCGGCCAGTGTAAAGTTAACGAATTGTGTGAAAACAGGCCAGACGGCTA
TATACTATCATACTTTCCCTCCAATTTGCTCGTCAACCAGTTTATGCAGTGCGTAAATGG
GCGCCACGTGGTGGGCGAATGCCCCGCGAATAAAATATTTGATCGCAACTTAATGTCGTG
CGTGGAAGCGCATCCGTGCGCGTTTAACGGCGCCGGACACACGTACATAACGGCCGATAT
CGGCGACACGCAATATTTCAAATGTTTGAATAATAACGAGTCACAACTGATAACGTGCAT
CAACCGGATCAGAAACTCTGACAACCAGTACGAGTGTTCCGGCGACTCCAGATGCATAGA
TTTACCCAACGGTACGGGCCAACATGTATTCAAACACGTTGACGACGATATTTCGTACAA
CAGTGGCCAATTGGTGTGCGATAATTTTGAAGTTATTTCCGACATCGAATGTGATCAATC
AAACGTGTTTGAAAACGCGTTGTTTATGGACAAATTTAGATTAAACATGCAATTCCCAAC
TGAGGTGTTTGACGGCACCGCGTGCGTGCCAGCCACCGCGGACAATGTCAACTTTTTACG
TTCCACGTTTGCCATTGAAAATATTCCAAACCATTATGGCATCGACATGCAAACCTCCAT
GTTGGGCACGACCGAAATGGTTAAACAGTTGGTTTCCAAAGATTTGTCGTTAAACAACGA
CGCCATCTTTGCTCAATGGCTTTTGTATGCGAGAGACAAAGACACCATCGGGCTTAACCC
GTTCACCGGCGAGCCTATCGACTGTTTTGGAGACAACTTGTACGATGTGTTTGACGCTAG
ACGCGCAAACATTTGTAACGATTCGGGAACGAGCGTTTTAAAAACGCTCAATTTTGGCGA
TGGCGAGTTTTTAAACGTATTGAGCAGCACGCTGACCGGAAAAGATGAGGATTATCGCCA
ATTTTGTGCTATATCCTACGAAAACGGCCAAAAAATCGTAGAAAACGAACATTTTCAGCG
ACGTATATTGACAAATATACTACAGTCGGACGTTTGTGCCGACCTATATACTACACTTTA
CCAAAAATATACTACACTAAACTCTAAATATACTACAACTCCACTTCAATATAACCACAC
TCTCGTAAAACGGCCCAAAAATATCGAAATATATGGGGCAAATACACGTTTAAAAAACGC
TACGATTCCAAAAAACGCTGCAACTATTCCGCCCGTGTTTAATCCCTTTGAAAACCAGCC
AAATAACAGGCAAAACGATTCTATTCTACCCCTGTTTAACCCTTTTCAAACGACCGACGC
CGTATGGTACAGCGAACCAGGTGGCGACGACGACCATTGGGTAGTGGCGCCGCCAACCGC
ACCACCTCCACCGCCCGAGCCAGAACCAGAGCCAGAACCCGAGCCAGAACCCGAGCCAGA
GTTACCGTCACCGCTAATATTAGACAACAAAGATTTATTTTATTCATGCCACTACTCGGT
TCCGTTTTTCAAGCTAACCAGTTGTCATGCGGAAAATGACGTCATTATTGATGCTTTAAA
CGAGTTACGCAACAACGTTAAAGTGGACGCTGATTGCGAATTGGCCAAAGACCTATCGCA
CGTTTTGAACGCGTACGCTTATGTGGGCAATGGGATTGGTTGTAGATCCGCGTACGACGG
AGATGCGATAGTGGTAAAAAAAGAAGCCGTGCCTAGTCACGTGTACGCCAACCTGAACAC
GCAATCCAACGACGGCGTCAAATACAACCGTTGGTTGCACGTCAAAAACGGCCAATACAT
GGCGTGTCCCGAAGAATTGTACGATAACAACGAATTTAAATGTAACATAGAATCGGATAA
ATTATACTATTTGGATAATTTACAAGAAGATTCCATTGTATAAACATTTTATGTCGAAAA
CAAATGACATCATTCCGGATCATGATTTACGCGTAGAATTCTACTTGTAAAGCAAGTTAA
AATAAGCCGTGTGCAAAAATGACATCAGACAAATGACATCATCTACCTATCATGATCATG
TTAATAATCATGTTTTAAAATGACATCAGCTTATGACTAATAATTGATCGTGCGTTACAA
GTAGAATTCTACTCGTAAAGCGAGTTTAGTTTTGAAAAACAAATGAGTCATCATTAAACA
TGTTAATAATCGTGTATAAAGGATGACATCATCCACTAATCGTGCGTTACAAGTAGAATT
CTACTCGTAAAGCGAGTTCGGTTTTGAAAAACAAATGACATCATTTCTTGATTGTGTTTT
ACACGTAGAATTCTACTCGTAAAGTATGTTCAGTTTAAAAAACAAATGACATCATTTTAC
AGATGACATCATTTCTTGATTATGTTTTACAAGTAGAATTCTACTCGTAAAGCAAGTTTA
GTTTTAAAAAACAAATGACATCATCTCTTGATTATGTTTTACAAGTAGAATTCTACTCGT
AAAGCGAGTTTAGTTTTGAAAAACAAATGACATCATCTCTTGATTATGTTTTACAAGTAG
AATTCTACTCGTAAAGCGAGTTTAGTTTTGAAAAACAAATGACATCATCCCTTGATCATG
CGTTACAAGTAGAATTCTACTCGTAAAGCGAGTTGAATTTTGATTACAAATATTTTGTTT
ATGATAGCAAGTATAAATAACCGAACAAAGTTAAATTTTTTTCATTTACTTGTCACCATG
TTTCGAATATACCCTAATAACACAACTGTGCCCGGTTGTTTAGTGGGTGACATTATTCAA
GTTCGTTATAAAGATGTATCACATATTCGCTTTTTGTCAGATTATTTATCTTTGATGCCT
AACGTTGCGATTGTAAACGAATATGGACCTAACAACCAGTTAGTAATAAAACGCAAAAAC
AAATCGCTGAAAAGCTTGCAAGATTTGTGTCTGGACAAAATAGCCGTTTCGCTCAAGAAA
CCTTTTCGTCAGTTAAAATCGTTAAATGCTGTTTGTTTGATGCGAGACATTATATTTTCG
CTGGGTTTACCAATTATTTTTAATCCGGCTTTGCTACAAAGAAAAGTGCCGCAGCGCAGC
GTGGGATATTTCATGAATTCAAAATTGGAAAGGTTTGCCAATTGTGATCGGGGTCATGTC
GTTGAAGAGAAACAATTGCAGAGTAATTTGTATATAGATTATTTTTGTATGATTTGTGGT
TTAAATGTTTTTAAAATAAAAGAATAACAATTTACACATTGTTTTATTACATGGATAATG
TTGTTTGTTTGACATTAAAGGTTATCATGGTGCAATGATTAATAATAAAACAATATTATG
ACATTATTTTCCTGTTATTTTACAATATAAAATCACACCAATTGTGCAAAGTTTTATTAT
TTGTTTGTCGACGGTCGAGGGGTCAGCGGCGTGTGCAACAATAAAAAACATGAAGCTGTT
AACAATTTTGATTTTATTTTATTCATTTTTTATGAATTTGCAAGCGCTACCAGATTACCA
TCAAGCAAATAGGTGTGTGTTGCTGGGAACTCGCATTGGATGGAACGATGACAATAGCCA
AGATCCCAACGTATATTGGAAATGGTGTTAAATAAAAGTGAATATATTTTTTATAAAATT
TTTTATTTAAAATTCCAAGTAATCCCTGCAAACATTAAACACTGTAGGTATTTTTAAATC
TTGCCACATGCGAACAACGCACGGCCTGTCGTCGAACACCGCTATTACATTATATTTTCC
TCTGATATAGTTGTTAAACAATTTTAATTTTAATAAATAATCTTTACAAGTATCGTCTGA
AGGCCTCATAAACAATTTATATGATTTAATATCAAAATACTTTTCAATCCAGTTTCGAGT
GGGCTGTTCACAAATTACGCTTCTCCCGCTCATAAACACGATAATTGCGTCGTGGCAATT
TGCCAAATACTTAACGCAAGTAATAACGTCTAAGCGGGCTTCATCTTGAGCAACTCTATT
ATCAAAATCATAAAACGATCTATTTGTGGGCAAAGCTACTGTACCGTCTAAATCACATAA
TACAGCGCGGGGAAATTTGTCGCCGACAGGAACGTAATATTCGAAATTATTTACCTTTAG
AAACTTTTTATATTGCTTTTTAATAGTTTCTGGATTTAATGGAAATTTATCAGAGCGTTT
ATAATTGCGTTCAAGAGCCGTTTCCAAAGAAACGTCCATCAAACGCGTTAAAAAATGGTA
ATTATGCGTTGCGGCCATTTTTTGCCACATGTCCACCGATTGAGTGTTCAAATTAGTGTC
GCTGACAACCACGTTGGCACCACATTTTGCGGCTTTTAAAAACTGTTCAATGCACATTTT
GGTAATTTGTTCTTCTTTAGTTTGTCTACATTTCCGCGATTGGTTATAGAAAGCGTTCAG
TTTTGTATAATCGCCGTTTAAAAACAACTTAACGCGCACGTCGTCTCTGTTGATTTCTGT
ATAGCCTTTTAAACTTTTGGCATACGTGCTTTTGCCCGAACCCGAAATGCCTATCAACAC
CAACAATTGTTTTGAAGAAGGCAATTTAATTGTTGGAGCAAGTTTATTATTTAATGCCTG
CTTAGTCGATACAAATTTTATAATATTTTTGATCATTTTAATTTTTTCAGGCTCGGTTAA
TTTTAAAAATTCGCTCTCCACATCGATTGTTTGTGCTTTACGACATCTGTACGCTAAACA
TTTCCACGGCAAAGTTTGCACCAGTTCGTTGAAACGCTGTTGATTCAAAGTCAAACCCGA
CACCATAATATTTATTGTAGACTCGTTGGTGAACGTGTTTCTAGCATCAACGTACGGTTT
AATGACACTTTTTAAATGCGGGAAAAGAGCTAGAAAGTCATCGTGTTCGCCATTTATAAC
AAGCTGCGCCAATTTAGTAGGATTTTCAGCACGGCTCTGATTTTTGTGCATGTTCAAATA
CACGTCGCTTTTAATCTTGCATAGTGGCGCGTTGTTTTTATCGTAAACTACAAATCCTTC
TTCCAAATTTTTCAACTGGGCCGCGTGTTCGACACATTCTTGCACAGACGTAAACTCGTA
ACATTTGGGGTATTTGCAAAACGGCAAATTGGAACAGTAAAAATAATCGCCCGTTTCGTT
GTTTCTGCTTGCCAAATACCACAACGTTGGCTGTTCATCGTAAACGGTTACAATTCTGTT
GTGTTTGCTTGTTAACTCAAACATGTGAGTCGACGCGCAGTCTAAATATTCGTTACACAA
CGCTTGAAATTGATTGTGGGCCTCGTCAAGTTGAAGAGCTTGCAAAACTAAACGTTTAAA
CGTCACGTCTGACACGCAAAGGTTTTCTGCAAAAGCACTTCCTCGGGTGCTGGCATGCCA
TTCGCCGTTGTACTTGTAGATTTTAATTAAACTTCCGTCGATTTTTTCGTAAAACTTAAA
ATTCTCCTTCGATTGGAACAGTTTGTGATGAGCATCTTCGCCGCCGATATTTTGTAGCAA
TTCTTGAAAATTAAAGAAACGATCGAAAGAACGCGACACAACGGCGTACGTGCGGCTGTT
AAGAATTAAACCGCGACATTCCACGACCACAGGATGATCTCGATCGCGTTCAAACGATTC
GTAATTAAGAACCATCAAATCGTGTTCGGTATAATTTTTAATTTTGACTTTAAACTTGTC
ACAAAGATTTTTCACTCCGCCGTTTGCAAGTAGACGCGAAACGTGCAACATGATTGCTGT
TTAATAATGCATACCAATGCTAAACTGTCTATTATATAAAGTGCAGTGATAACTTTGTTA
TCAACGCGTTCGATGCCGACATATATAAACGCAATGTAACAGTTTTTGCTAGTACCATCG
CATACAACATTATGAATACAAGGGGTTGTGTTAATAATAATAAAATGATATTTATGAATG
CTTTGGGCTTGCAACCTCAAAGTAAATTGAAAATTATTGCACATAAAATACTAGAAAAAT
GTAAACGTGACGCGTACACGCGTTTCAAGGGCGTAAAGGCGATCAAGAATGAACTAAAAA
CATACAATCTTACGTTGCAACAATACAACGAGGCGCTCAATCAGTGCGCTTTAAACGATA
GCCGATGGCGCGACACAAATAATTGGCATCACGATATTGAAGAAGGTGTGAAAATAAACA
AGAGACATATATATAGAGTTAATTTTAATTCTAAAACCCAAGAAATTGAAGAATATTATT
ACATTAAAGTAGAATGTTATGTAAACAGTTAATTAATCTACATTTATTGTAACATTTGTG
GTAATAGTGGCGTTGGTTATACATTTATATGATTGTAATGTTGTGTACTCGTTTTGTAAT
AAATTTTTGTGTTTAATCAATTCAATATTTTTATTTGATAAAACCTTATTTTCGCTACTC
AATTTGGCGTTTTTAGACGCAAGTTTTGCGTAATCGTCATTGAGCGATTTTAGCGCCTTT
TCAGTTGTAATTCGTTTCAGTTGCAATTCTTTAAAAGATTTATGCATGTTGTTGTAGTCG
CTTTTAATTTTGTCTAACTTTTCTTGCATAGAAACGCTTGTTTGTTGTAATTTGTCTAAA
TCTAATTGTTGTTTAATGTTGAGCTGCGTTTGTTCGGCAATGTCTACCTGTAGTTTTTTT
AGTATCGCTTGTGCTTCAGACAGCATAGTGTCGTCGGCATTTGCGTTGTTGTCTTCTGCG
TCGTCCAACAGACTTTTTTCAAACAACACACTGGCCAAAGAGGCCGCATCAAAATTAGCG
TTTATTTTATTCCATTGTGCGACACTCGACGCGCTGCATTTAATCACATCCACAACGTTT
CGGTTTACGCTGTAAACGTTGAAATGCAAACTTTCAACCCTACACAAGGGACATGGTACT
TTTTTTCGTTTTCTAATCTTGCGTATACACATTGAGCATAATTGATGTTTGCACGTGTCT
AGTTCTAATACGGGTATTATAGTCAATCTGTCTATTGGTTGCAGAAAATAATTTTTAATT
TCTGCAACCGAAAAACAAATGTTGCATTGCAATTTAACAAACTCCATTTTTAGACGGCTA
TTCCTCCACCTGCTTCGCCTGCAACACCAGGCGCAGGACCTGCCACTGCGCCGCCGCCCA
GAGTAGCGTTAGGATTTGCTCTTGGTATAAAGTCGTTGCGCAAAAAGTTGTTTTCTGAAT
TGATTATTTGGTATCCCAAAAACAGCGGAACGTACGTCGGGTATTCTTCGTATCCGCTAA
GCGTTCTGTCCAGCTCACGTGTGTCGCCTTCAAATTTCAAAACGTTTCTAATTTGCAAAC
GATTGGGTTGACTTCTCATAATGTCACTGCTTCTTATCGGGTTGTACAACTCGGGGCCGT
CGGGCACAGACGCGACCAGACCCGTTTCGTCAATTATACACGTGGCGCAATTTCTAAACC
TCAATTCCTCCGTGTCGATTTGCAAGTACTCGGGCGCTACTGCGCGTCGAATCAAATTTT
GCAAAAATCCACTGTAATTGTTAAATAATTGATCGCCAGCACCGCCTCGAAGCGCTCGGG
CGTTGGTCACGTCAAAGAAACGCAATTCGTCTCGCGACACCCGCGAACAAAACGTGTTCG
GGTTTGTGGTGTCCAGAATGCTTTTTGTAGTTGCGTAAACGCTGTGTATAACGCGTTGCG
TGTTGCTTGTGAAACCTTCGGTATATTTTAGATTGTCGCATATAGTGTTAACTGCGTTTT
CGTTGTTATATATCAAATGAAAGATTAGCTGTTCGGCTTGCATCATACTGTTTAGATTAA
ACACGTCTTGGTAATTGGTTGCGCTTGGAATTAAAATTCGCTTGATACCTCTTTCTTTAT
TTCCAACTAAATGCCTAGCGATCGTCATTTTGAATTGATTGTCGTCTTCGTCGAAAATGG
GCAAAACCATTTTTGACATTTTAAAACGTTTTATGAGGTGGTTGTTGCAAATAAACCATC
CATCGTCATGATACGCGTCGGGCGAACACGGCGATTTGTATGTTATGCACGCGTCGAACG
ACACGATGGACGCGAAAATGCAGCGATTAACTCTCATTTGTCGCGGCGCCATACCCACGG
GCACTAGCGCCATATTGTTGCCGTTATAAATATGGACTACGGCGATTTTGTGATTGAGAA
AGAAATCTCTTATTCAATAAATTTTAGCCAAGATTTGTTGTATAAAATTTTAAATTCTTA
TATTGTTCCTAATTATTCGCTGGCACAACAATATTTCGATTTGTACGACGAAAACGGCTT
TCGCACTCGTATACCTATTCAGAGCGCTTGCAATAACATAATATCAAGCGTGAAAAAGAC
TAATTCCAAACACAAAAAATTTGTTTATTGGCCTAAAGATACCAACGCGTTGGTGCCGTT
GGTGTGGAGAGAAAGCAAAGAAATCAAACTGCCTTACAAGACTCTTTCGCACAACTTGAG
TAAAATAATTAAAGTGTACGTTTACCAACACGATAAAATTGAAATCAAATTTGAACATGT
ATATTTTTCGAAAAGTGACATTGATCTATTTGATTCCACGATGGCGAACAAGATATCCAA
ACTGCTGACTTTGTTGGAAAATGGGGACGCTTCAGAGACGCTGCAAAACTCGCAAGTGGG
CAGCGATGAAATTTTGGCCCGCATACGTCTCGAATATGAATTTGACGACGACGCGCCCGA
CGACGCGCAGCTAAACGTGATGTGCAACATAATTGCGGACATGGAAGCGTTAACCGACGC
GCAAAACATATCACCGTTCGTGCCGTTGACCACGTTGATTGACAAGATGGCCCCTCGAAA
ATTTGAACGGGAACAAAAAATAGTGTACGGCGACGACGCGTTCGACAACGCGTCCGTAAA
AAAATGGGCGCTCAAATTGGACGGTATGCGGGGCAGAGGTCTGTTTATGCGCAATTTTTG
CATTATTCAAACCGACGATATGCAATTCTACAAAACCAAAATGGCCAATCTGTTTGCGCT
AAACAACATTGTGGCCTTTCAATGCGAGGTTATGGACAAACAAAAGATTTACATTACAGA
TTTGCTGCAAGTGTTTAAATACAAATACAACAATCGAACACAGTACGAATGCGGCGTGAA
CGCGTCATACGCTATAGATCCGGTGACGGCCATCGAATGTATAAACTACATGAACAACAA
CGTGCAAAGCGTCACGTTGACCGACACTTGCCCCGCAATTGAATTGCGGTTTCAGCAATT
TTTTGATCCACCGCTACAGCAGAGCAATTACATGACCGTGTCCGTGGACGGGTATGTCGT
GCTCGACACCGAGTTGAGATACGTCAAATATAAATGGATGCCAACAACCGAGTTAGAGTA
TGACGCCGTGAATAAGTCGTTTAACACACTCAATGGGCCATTGAACGGTCTCATGATTTT
AACCGACTTGCCGGAGTTACTGCACGAAAACATTTACGAATGTGTAATCACGGACACGAC
AATAAACGTGTTGAAACATCGTCGCGACCGAATCGTGCCAAATTAAAGCACGTTAAGCGG
ATACAACGGGCAGTCCGAGCTGTTAAAGTCAATACAACCATCGTTAACAAACGAATACGC
ATTGTTGTGACAGCTGAGGATATAAAAAGGAATAGAGAAGTAATTGCAATGAAATATCCC
GTTACAATTCCACGGCACAGCGTATGTTGCTCGAGTTCTATCAGTTGCACACAACGGCCT
AAGAAAATTTATTAATGCTTCATTTGTATCTATATTAGAAGGATAATACATAGGTTCGCC
CAAAGGACTGGGAGAAGGCGGCGGCGAAGGTGTAGGTGTAGGAGGAATAGGAGAAGGCGG
CGGCGAAGGTGTAGGTGTTGGAGGAATAGGAGAAGGCGGCGGCGAAGGTGTAGGTGTAGG
AGGAATAGGAGAAGGTGGAGGTGTAGGTGTAGGTGTTGGAGGTATAGGTGTTGGAGGAGG
TGTAGGTGTAGGTGTTGGAGGTATAGGTGTTGGAGGAGGTGTAGGCGAAGGTGGAGAAGG
TGTAGGAGTAGGTGGAGGTGTAGGTAACGGTACAATTGGTGGAGATGTAGGTGGTGGTAC
AATTGGTGGATTTGGATACAATTCCTGAATGTCGTCTAATATTTTTAAAGTTAATAAAAT
TATTATAAATAAATTTAATATTATTATTATTATTATCACAATAATGTACCACATGTTGCT
TAAATATAAAAATTAAACAAAGAATGTTGTATTATTGCAAATTTAACAATTTTTTGTATT
CTCCCCATGTCATGCGTTCGTAATGAGCGGGCGGTTTTTTATTTCTTTGTATCCACTTGT
AATCGTTAATGTGGTTGTGAAAAGTCATACTGACGTAGGCCATTAAATTTTTCATGAGCA
TATTATTTGACACAACTGCAACATCTGCGCCTGCCGTTTCTTGCTGGTACGAATCGACAA
ACGTAATGTCTGTGCCGTATTTTTCTTTGTCAAGTGCAATTTCTATAAGCTCAATGTGGT
AAATGATGAAACCTTTGACGTTCATATAATGATCGCGGCACATGGCGCACTGTAGTATGA
AAAATACGTTGTAAAATAGCACCTTCATTGTTTTCAACTGCTGCATGACAAAATCTAAAC
TGCTTTTGTCTCGCGTATACACCATATCGTCGATGATGAGACTGAGAAAGTGCATGGTGT
CCCATATGGTAGTAAACGTGTAAGTAAAACTCTTGGGCTGGCACGAACGCAAATTGAGTT
CTGTGGTTTTGTCCATAAATTCTATGCGAAACTGTTGCAAGTCCATGTCGGGGGATGCGT
TAATGGCCCATTCGATCAACTGCTGCACCTCGTACTTTTGAATGTCTTTGTATTTCATCA
AACACGCAAAATGGTATAAGTAAGTTGCTTGCGAAGACAACAGTTTGGTGAGGTGCGTCG
ATTTAGAGGCTCGCAAAAGGTCTATGAGACGAAACGAATACAACAGATAGCTGTCTTTGT
AACGAGAAAAAAGCGGCGTCAGCGGTATCATGGCGACTAGCAAAACGATCGTGCTGTACT
TGTGTCAGGCGCCGGCCACAGCGTCGTTGTACGTTAGCGCAGACACGGACGCCGACGAGC
CTATTATTTATTTCGAAAATATTACAGAATGTCTTACGGACGACCAATGCGACAAGTTTA
CTTATTTTGCTGAACTCAAACAGGAGCAAGCCTTATTTATGAAAAAAGTATACAAACACT
TGGTGCTTAAAAACGAGGGTGCTTTTAACAAACACCACGTATTGTTCGATGCAATGATTA
TGTATAAGACATATGTGCATTTGGTCGACGAGTCTGCGTTCGGAAGCAACGTTATCAACT
ATTGCGAACAGTTTATCACGGCCATTTTTGAAATTTTTACGCTCAGCAGTAAAATCGTCG
TGGCCGTGCCCGTCAATTGGGAAAACGATAATTTAAGTGTACTTTTGAAACATTTGCACA
ACCTAAATCTCATTGGAATTGAAATTGTAAATTAAAACAAATCATGTGGGGAATCGTGTT
ACTTATCGTTTTGCTCATACTGTTTTATCTTTATTGGACGAATGCATTAAATTTCAATTC
CTTAACCGAGTCGTCGCCCAGTTTAGGGCAGAGCAGCGACTCGGTGGAATTAGACGAGAA
CAAACAATTAAACGTAAAGCTGAATAACGGCCGGGTGGCCAACTTGCGCATCGCACACGG
CGATAATAAATTGAGCCAAGTGTATATTGCCGAAAAACCGCTATCTATAGACGACATAGT
CAAAGAGGGCTCCAACAAGGTGGGCACTAACAGCGTTTTTCTGGGCACCGTATACGACTA
TGGAATCAAATCACCAAACGCGGCCAGCACATCTAGTAATGTAACCATGACGCGCGGCGC
CGCAAACTTTGATATCAAGGAATTCAAGTCCATGTTTATCGTATTCAAGGGTGTGACGCC
CACTAAAACTGTAGAGGACAATGGCATGTTGCGATTCGAAGTCGACAACATGATTGTGTG
TTTGATCGACCCCAACACGGCGCCGCTGTCCGAACGAGAGGTGCGCGAATTGCGCAAATC
TAACTGCACTCTGGTGTACACGAAAAACGCGGCAGCTCAGCAAGTTTTATTGGAAAATAA
CTTTACCGTCATTAATGCTGAACAAACCGCCTATCTCAAAAACTATAAATCATACAGAGA
AATGAATTAATAAAACAAAAAGTCTATTTATATAATATATTATTTATTAACATACAAAAT
TTGGTACACTAGTGTTCAAATCGTTTCTGTTCAACGCCATTGTCATGTTATAAAACACAT
TTGTAGTTTTATTGTAATTATTTTTAAATTTATTTTTAATTTGCTGTAATAAAACTTGTT
CATTAAATACAAAAGACTTTGAACTACTTGCGTTTATATTTTTTTTATAATTGTACTGAA
CAAACGAAGGGTGCAAAAAGTTTTTTAAATGCTGAACGGCAATACCTATCATTTCCTCCA
TTTTGTCCTCTCCTATTGTAATAGTAGCACTGCGCACCGTTTTAATGTTTAGAATGTAAA
TGAGCGCATACAGCGGACTATTGTTGGTGCTTAAACACATTAGATTGTGCTTATGCATAG
GGTCGTTGCTCAGCAGCGTTTTGTATACTACAAAGCCCGTTTTGGGATCGCGTCTGTACA
TTAATACGTGCGACAAAAACAAACGCACTGGCGTCACAAGCGATTCGTAATACATGCTTT
CTATTGGAAACTGTTTCGACTTGATGTGTTCGTACACGGAGCCGGCAAACTTGACGCTGT
CTACAAACTTATGGTTCGTGTAAACAATCAAAAATCTGTCTTGTACACCGTCGTCATAAT
CGTCCACGTACAGCGGCTTGTTGTTAACAATTAACATTTTGTAGTTGGCTTCATACTTTA
GCAGCCCTTGGTATTTTCTGCTCTTGGAATCGCTCTTGCTCGAATCGGCATGCTTCTTAA
AGTACGACTCGCTGCATTGTTTCAACTCGTTGATAGTGTACAACTGCGAGTTGAGTTTGC
TCACTTCCTTGTCGCTCGTTTCCTTGTTGGACTCTCCGCTGTGGTTGTCATCGTCAAACT
TGTGCATCAACACCAAATAGTCCAACAGCTCAAAAAACGACGACTTGCCCGAACCCGGTT
CGCCGGGCATGTAAATAGCCTTCTTTCCGTAATCTACGGGAATGGCCAAACTAGCGGCGA
AATGCATCAACATAATCGCGTTCGCGTGATTAAAATTGGTGAAGCGTTTAAAGTACAAAT
AGCCTTCGACAATCTTTTTCAAATAATTGTACGAGTACTCCTTCAAGTCCACTTTGGACA
TGATGATGCGCATGTAGAATCGAGTCAGCCAAGTGGGCAAATCGTCCGTGCTGCGCGCCA
ATATGATTTTGTCCCACCACACATTGTACTTCTTCAAGATCATTAACGCGTCGGCGTGGT
GCGTGTAAAATTTGGAAATGTTATCCGATTCTTCAAACTGAACATCGGGTTCACGTGCAA
CATCATCGCGCAATTCGGTTAAAAACAAACGTTTATCATTAAACTTGTCCATCAACATGT
CGACATATTCGATTTTGTGAATTGTTCGATACAAGTACTGAATAATTTTGTTGTGTTCTT
TGGAAAAAAACTCTCCGTGTTGGTTAACAAATTCGCTGTTCGTGCGAATCAACGTGGTCG
ACACGTACGTTTTGTTAGTAAAAATTAGCATCCAAATCAATTCGCTCAATTCTGCATCGT
TACCGAACATGTCCGCCATCAAGCAGACTTTTAGCGCTTTTCTATTGATCTTTATTTTCT
TGTAGCATTTGCATTTTGGTCGAGATCCCGATACCGTTGACCGACACGGTTTGCATTTTA
GGTTGTGCAACATGTCGGAAACCCTGTTCTTGTTTACGTACAGAGCGAGCGTAATCAGAT
TTTCATCGTCCAAATTCCACAAATCGCGAAACAGGTTGTTTAACGCGACTCGCATATCGG
CTTGGCATGTGTTGCAATTGCCCATGTAGTTAACTATGGCCGTGTTAGTTTTTAGCATTT
TTACATCTCGGCACATTTTGGCGATGTGATAAGTTCTATAAATGCTGAGCTCGTCGGCGC
TAGTAGATAGCATGTAATTAAACGCGTCCTCGGGCAAATACTTTTCGTCGGTGGGCTTCT
TGAATGTCTGCGGCAACGTGGTGCCCAACAAAAATGGACAGCTCGAATGAAAGCTGTTGG
TGAACACGTTGTACACACCGTGCGTTGTCAAGTACAAGTATTTCCAATTGTTAAATTTTA
TGTTGCTCAACTTGTAACAATTGCTTTTGGTCAATTTGAATAGGTCATCCTCTTTCTTTA
CAATTTGATAATGTTTGCCGTTGAAAACCAAATTGACTCCGGTCACTACGTTTTCCAATT
TTCTAAAGAATCCTTTACACACAATGTCAGGCGGCAAGTTTAGCGCCATCACATTCTCGT
ACGTGTACGCCCACAATTCATCGTGATCCAAAATTTCGTTTTTAGCCGACTGAGTCAAAT
ATATCATGTAGTGTATGCCAAAATAATAGCCCAACGATACGCACAATTTGGTATCGTCAA
AGTCAAACCAATGATTGCAGGCCCTATTAAACACTATTTTCTCTTGTTTTTTGTAAGGCT
CACATCGCTTCAAAGCTTCATTCAAAGCTTCTTTGTCGCAGGCAAATAATGATTCACACA
AAAGTTCCAAAAACAGTTTGATGTCGGTTTCTCTGTACGAGAAATTTTCGTTCTTGGTCA
ATATCTTCCACAGTACATAGATTAAAAAATCAAAATTTTTAAATTTGCTTTTTTCAAAGT
ATTGTTGTAGAAGGTTTGGATCGTTGGCTCGTTCGTGGGTCGCCAAAACTTTAACCATGT
TCTCGTGAATTGCTATAAGCCCCAAATTGATTTGCGTTTGAATGTAGTCTGCATTTTCGC
TGCTCGCCGATATAATGGGTACGATGCGCGGTTTTCTGGAACGCGTGTCGCTCAAGTCCA
CGTCGTTTTTGTCAAAATTGTTGTTCTCGAACACTCTGAGGCTTTTGAGGTTGACGTTGA
CGATATGCTTGTACTTGGGCACCGTAATGCATTCCTCCAAATTAATGTCGTCCCTAATGT
AATTGAAAAAATTTTTATCCGAATTGACCAGCTCGCCATTAACTTTGCACGTGGCCACAG
TGCCGTCGGCCATTTTGAGTATAAACAAGTCTTCGTGAGAATCGTCAAACTTGGTTTTTC
CATTTACAAACAGCGTTTGCGGCGGATCGTGATTCGTGCGCAGGCTGAGCTCGACGTTGA
GAAAACATTTAGGGTCAAACACAAACAAATCCACAGGGCCTAGTTTTTTGTTGTGTATGA
TTGGTATCGTGGGTTCGATGACAATTCCAAATTTTATATTTAAAAACAGCTGCCATCCGT
TAAAAGAGAAAGCTTGCTTTTTGGGCCAGTTGGGCCAATAATAGTAATCGCCCGCTTGCA
CGCATTTGTTAATGTATCCAGGGTCGGTGCTCTTGAAAAAATCTTCAAAATTAATATACT
TTTGTATGATGTCATAGTGCTTCTTCAAAATGAAAGGTTTTACAAAAATGCAAAAATCGT
TACTTTCCAACACCCAGTCGTGGCCGTCTAATGTTTGAGCTGCGTGTTTCTCTGCAGGTT
CTTCGGTGTCTTCGCAAGATGCGCCCATGTCGTGTTTCGCGCACGGACCGTTAAAGTTGT
TTCTAATTGTGTTTAAGAACTGTTGAAAGTTGTTGACGTACTCAAACAATCTACGTGTTC
CTGTTCGCGTGTTTCTAATGATTAAATGATTTGCATCTTGCAAGTTGTTAATCTCGTACG
TTTTGTCTTGAGGCACGTTTTTCAAAAAAAATTGTAAAATGTTGTCAATCATGTTGGCTA
TCGTGTTTGTACTTTTCGTGTTAATTTATTTAATAATTTCGATCAAAAATCACCATCCAT
TCTTACATAGAATAGAAACGCTAATACAAGATTTCAACAACACATTGTTGTTTGGCGCGT
ATGTACAGATTTACGATTTAAGCACGCCCGCCCGCACCGAACGATTGTTTATTATTGCGC
CCGAAAATGTGGTGTTGTATAATTTTAACAAAACGCTCTATTATTACTTGGACTCGGCGA
ACGTGTTTTGTCCCAACGAGTTTAGCGTGACCACGTTCACGCAATCCACTATTAAAACGA
TCAACGAGACGGGAATATATGCCACCGCATGCACGCCGGTCAGCAGCTTGACGCTAATTG
AACATTTTGCAACATTAAAAAATAACGTGCCCGATCACACGCTCGTTCTCGATGTGGTCG
ACCAACAGATTCAGTTTTCAATACTCGACATTATCAATTATTTGATTTACAATGGCTACG
TGGATTTGTTGGCCGAATAACGCGTATATAGACGCTTGTACGTTCATCGTAGTAATCATT
TTAATACATTTGATTGAACTAAACATACATCTGCAATGGGTGAAAGAGTCACTAAATTTT
GCAATGGAAAACGGCGATAAAGAAGACAGCGACAATGAATAGAGTTTATATTTTTATTTA
ATAAAATATTGTTCGTAATCCATAATGTTTTGTATTATTTCATTGTGATAATGTTCCCAA
TCTTGCACGGGGGTGGGGCATCGTTTGACTTTGACGTAGAAATCGTACGCGTAGTTATTA
GTTGGCAGATCGTCGACAAGTGTGATCGACTTGAAAAAGTTTACATTTTTATCGCTCAAA
TATTTAATTACAATTTTTGGCGATTTGGGTATATTGTTGTCGGATCGATGATTGTGAATG
TCAAAAACAAATTTATTTTCAATGAAACGCTTTTTTAAATTGTAATCTACAATAGCGTTG
TGTGAATTTTGAACTAAATCAGAGCGTTCTTCTTGAACGGTGGAACCTTCGCTGATAATG
ATATCAAAATAGCCTTCCAAATCGACGTCTCGCATCGAGTGTGCTACATGATCTCTACTG
CCATACGACCACAAGACTAAAACGCAACCCATCTCGTGCAACTCCTGCAAGCTGTCATAC
ACAAACGGATCTCGAATCTCAACTTGCTCCTCTTCGGTTATGAGAGTGCTGTCCAAATCA
AACACGACCACGTGCGGAAATCCCCACGTCAAAGATTCGCTTTTGAGAGAGACCACTTTG
TAGTGTGGCAATAGAAACCATTCTTTAAGAAACGAATACATTGGCGGTTTGTTGCTAAGC
ACGCACATGTGGCCCAACACTGGCGTTTTGAATGCGCGTTTAATATTGTGCCTGATGTCG
CGCATGTCGTCGGCGGGCGCTTTGAATATTTGCATACAGTAATTGTAATTGTTTTCTATG
ATCTTGCACAGCTGCGGGTCGTTGCAAAATTGAAATATTACATATTCAAAAAATTTATAC
TTTTCAAAGCCAAGGTATTTGAGGTCGGCGTACTCGCTTAAAACGAGAACATGTCGTTTG
ATGATGGCGTCGTTAAGGCGCAAACAGATCCATTTGCTTTGAAGCGAGGAGGCCATAATG
TACAAAAATGGACCAGTTACGCCTTATTTAAACTGTTTAAAGAGTTTCGTATAAACAAAA
ACTACTCTAAACTAATAGATTTCTTAACAGAAAATTTTCCCAACAACGTCAAAAACAAAA
CGTTCAACTTTTCGTCTACCGGCCATCTGTTTCACTCGTTGCACGCGTACGTGCCCAGCG
TCAGTGATTTGGTGAAAGAGCGCAAACAAATTCGATTGCAGACAGAATATTTGGCAAAGC
TGTTCAACAACACAATAAACGATTTCAAACTGTACACTGAGCTGTACGAGTTTATCGAAC
GGACCGAAGGCGTCGATTGCTGTTGTCCGTGCCAGCTATTGCACAAGAGTCTACTCAACA
CCAAAAATTACGTGGAAAACTTAAATTGCAAACTGTTTGACATAAAGCCGCCCAAATTTA
AAAAGGAACCTTTTGACAACATTCTTTACAAGTATTCCCTAAATTACAAAAGTTTGTTGT
TGAAAAAAAAGGAAAAACATACCAGCACTGGGTGTACACGCAAAAAGAAAATCAAACACA
GGCAAATATTGAATGATAAAGTTATTTATTTACAAAACAGTAATAAAAATAAACTATTTG
AGCTTAGCGGGCTTAGTTTAAAATCTTGCAGACATGATTTTGTAACAGTCGAAAGCCAAA
CGAGGGCAGGCGACGAAATCGCTTCGTTCATTCGCTACTGTCGGCTGTGTGGAATGTCTG
GTTGTTAATAGTAGCGTGTTCTGTAACTTCGGCGACCTGTCGATGAACGGCTCCTGGATC
TTCTGTATGTGCGGGGTCTACCCGGGCGGCGTCTGTAACCCGAGCTTCTGCGCCTGCGTG
TCGAACCATATGTGGTACCGGTTGAAGAACGGCGACGGCGACGATAAACCATGTTTAAAT
TGTGTAATTTATGTAGCTGTAATTTTTACCTTATTAATATTTTTTACGCTTTGCATTCGA
CGACTGAACTCCCAAATATATGTTTAACTCGTCTTGGTCGTTTGAATTTTTGTTGCTGTG
TTTCCTAATATTTTCCATCACCTTAAATATGTTATTGTAATCCTCAATGTTGAACTTGCA
ATTGGACACGGCATAGTTTTCCATAGTCGTGTAAAACATGGTATTGGCTGCATTGTAATA
CATCCGACTGAGCGGGTACGGATCTATGTGTTTGAGCAGCCTGTTCAAAAACTCTGCATC
GTCGCAAAACGGAATTTCGGTACCGCTGTTGATGTATTGTTGCGGCTGCAACATTTGTAT
CTTTTCGCCGCGCTCGATCAACAATTCTTCAAGAGTGGTGCGTTTGTCGCGCTGTAAAGC
CACGTTTTGTAACAGCACTATTTTCGCATATCTCATAATCGGACTGTTGAAACAGCGTGC
AAACGACGACCGCATAATATCGACGGTCGTCAAGTCGATTGTGGTCGAAGGCATCTCCAA
CAGAGATCGCACGGCGTCCAACAGCGTGTCCGTTTGAACCTGCGTCATTTGCGGTCTGCA
CGTGTAGTCGTCAAACGTGGTTTCGAGCAGTTTGAACAACGAATGATACTTTTCCGATCG
CAGCAAAAATATCATGGTCATGACCACGTCGCTGATTTTGTATTCTGTAGAACTGGTGCT
GTTCAACGAATAGTGATGGATTAGTTTGCGAGCAGCATTTCTGTATCGGCGCATGTTGAT
CAACTCTTCGGAAGGCTGCGCGGGCGCGGCGGCGTTGGCTCGCGCAAACAAATTTATTAC
GGGACGCGGCGTAGGCTGCGCGGACGCTGGCGCGGCGACGACGTCCGCGTTTCCCGCCGC
GTACTGAGACGCTATGGCAGCGTTGTTATTTAAAATTGTGTTTTGCGATTTGCGAGCCAC
GTGCATCATAAAATTTATCAACACGTCGGTGTTCAACTGCACGCTTTGATGTTCGTCGCA
GAGCAAAGGAAATAGCTGGGGCCATATCGCCAATTGCATAGGCTCGTCTATTTTTAACCG
CAATTTGTTTATTTCCAAATACAACGCGATAGCGCTCATCGTGACCGACGACGCACACTT
ACTCTGTAACTATCACTTGGATCGTGTTGTCGTAAACGCTTCCCAAAAAGTCTAACACGT
TGACCGTTTCGATTCTATTCAACTTAATTGTGGACGCGTTGGCTTGCATCGGTTCCAACA
GACTGCGCGCTCCGACAGATTGAGTAGACAAAATTTTTAAACTTTCCGTCTTATTGGGCG
TAATGTCGTTGATTAACAACGACGCAGCCGTTTGAGAGGCCGCAGTGTTGATGGTTTGCA
ACATGTCGACGGCCGCCATTTGCGTTTGCGCCGAAGGTCTTGCTGGCGGCCTGTTGCGGC
GGTTTCTTCGTGCTTGCGACATGTTGTCGTCAGTGTCCATATCGGTATCATTTATTGAAG
CAATCATGGTTGAGTTCGATAAGCAGAGATATTTCGTTGTCCAATTGGTACTTGGTAATG
ATGTGCCTTATAAATGTTTCGGGCACAATCATTTCTGTCATTAGCACGTTACAAATATCT
ATTTTGATCAATTTCAATTTATGAATTAACAGATTAATGTTTTCGTCCGAGTACTTGCTC
ATGATGAAACGACAAACGTTGCGGAGTTCCAACTCCGCTACCGGATACGCTTTGTTGGGC
AAACTCTCTAAATAGTGTCTCAAATAAAAGCCGATCAATACGGTGGACGCTATTTTGTTA
ACCTTTTTCATTTTAGTATTGCGGCCCATTTCTATCATGAAGTTTTTAAACGGTAGCAAC
AGCCTGTCTCCGTTAGCAACAGTGGAGCAGCCGTTGCATTGCGCGCTCAAAATACTCAAC
ACGCGCTCGTGATCTTCTTGGCGCAATCCGACGGTTGCTTTTTTGCATTCTTTGACAAAT
GGCACGCACATGTCGCGTTTCGTGTACAAAGAATACGCTTTGTCGCAAATCAAGTTATAG
AAAAATTGCACAAATATCTGCGTAATCAAGTTGTTTTCGTTAATAATGTCACTTTCGTTT
TTGTAATCGGTTCGAAGCAACACGTACAACATCAGAGGCATGCCGAACATGGGTCTTAAA
AAAATGTCCCAACCATTTTGCAAGCCCGCGTCGAGGGTGCTCAGCGAGGACGCCAAGTAT
TTGCATTTGCACTCAAAACATTGAATTTTGTTTGCGGGCTTGCACGACTGACACATGATC
GCATCCACGTCGGGTGCCGGCGTCGGATTGTAATATTTTTGCAAGTATTGCATAATGGTC
CTAAAATGGGGTACCTGTTTGATAAACTCGTCGCGCAAAAATATCGAAAAAATGTTTTTT
ACATTGTGTATGTTGTCTGTGTTGTTGGCTTGATTCTCAAAACTACTCTTTATGGAAACA
ATACATTTGTTAAATTCTGTGAAAAAAGTAAGACCTTTACTGTCCACGATCAAGCTTTGG
TTGAAATATTTTGAAAATAAAAAACACAACGAATCGATTTCATCTTGTAACAATTGCGCT
TCAAAACACACGTTTTCAAAGCGGTCGTAAATGTTAAACCTTAAACTGTATTGTAATCTG
TAAGCGCACATGGTGCATTCGATATAACCTTATAATATGAACGATTCCAATTCTCTGTTG
ATTACGCGTTTGGCAGCGCAAATACTGTCCAGAAACATGCAAACGGTGGATGTGATTGTT
GACGACAAAACGCTCAGTTTGGAAGAAAAAATAGACACGTTGACCAGCATGGTGTTGGCT
GTAAATAGCCCGCCGCAATCGCCGCCGCGGGTAACATCCAGCGACCTGGCCGCATCGATC
ATTAAAAATAACAGCAAAATGGTGGGCAACGATTTTGAAATGCGATACAACGTGTTGCGT
ATGGCCGTCGTTTTTGTTAAGCATTATCCCAAGTATTACAACGAGACGACCGCCGGTTTA
GTTGCCGAAATAGAAAGTAATCTGTTGCAATATCAAAATTATGTAAACCAAGGCAATTAT
CAGAACATTGAGGGTTACGATAGTTTATTAAATAAGGCGGAAGAGTGTTATGTTAAAATT
GATAGACTATTTAAAGAGAGCATTAAAAAAATCATGGACGACACGGAAGCGTTCGAAAGA
GAACAGGAAGCGGAGAGATTGAGGGCCGAACAAACTGCCGCAAACGCTCTTCTGGAGAGG
CGAGCGCAGACGTCCGCAGACGATGTCGTTAATCGTGCCGACGCCAATATTCCCACGGCA
TTTAGCGATCCGCTTCCAGGCCCCAGCGCGCCGCGGTACATGTACGAAAGTTCAGAGTCG
GACACGTACATGGAAACCGCCCGACGTACCGCCGAACATTACACCGATCAGGACAAAGAC
TACAACGCGGCGTACACTGCCGACGAGTACAATTCCCTGGTCAAGACGGTTCTTTTGCGT
TTAATCGAAAAGGCGCTGGCCACTCTAAAAAATCGGTTGCACATAACAACTATTGATCAA
TTGAAAAAGTTTAGAGATTATCTGAATAGCGATGCTGATGCTGGAGAATTTCAAATATTT
TTAAACCAGGAAGATTGTGTGATACTGAAAAATTTGTCAAATTTAGCGTCAAAGTTTTTC
AACGTTCGTTGCGTGGCCGACACGTTAGAGGTAATGTTGGAAGCGCTTCGCAATAATATT
GAGTTGGTGCAGCCTGAAAGCGATGCCGTACGGCGAATAGTCATAAAAATGACGCAAGAA
ATTAAAGATTCGAGCACGCCGCTGTACAACATTGCCATGTACAAAAGCGATTATGACGCC
ATAAAAAACAAAAACATTAAAACCTTGTTCGACTTGTACAACGACAGGCTGCCAATCAAT
TTCTTGGACACGTCCGCAACCAGTCCAGTTCGCAAAACTTCCGGCAAGAGATCTGCGGAA
GACGACTTGTTGCCGACTCGCAGCAGCAAACGTGCCAATAGACCCGAAATTAATGTAATA
TCGTCAGAAGACGAGCAGGAAGATGATGACGTTGAAGATGTCGACTACGAAAAAGAAAGT
AAACGCAGAAAATTAGAAGACGAAGATTTTCTCAAATTAAAAGCATTAGAATTTAGCAAG
GACATTGTCAACGAAAAGCTTCAAAAAATTATTGTGGTCACCGACGGTATGAAACGGCTG
TACGAATACTGCAACTGCAAAAATTCTTTAGAGACTTTACCGAGCGCCGCTAACTATGGC
AGCTTGCTCAAAAGGCTAAACCTGTACAATCTCGATCATATCGAAATGAATGTAAATTTT
TACGAGTTGCTGTTTCCATTGACACTGTACAATGACAATGATAACAGTGACAAAACGCTT
TCTCATCAATTGGTAAATTACATATTTTTGGCCAGTAACTATTTTCAAAACTGCGCTAAA
AACTTCAACTATATGCGCGAAACTTTTAACGTGTTTGGCCCGTTTAAACAAATCGACTTT
ATGGTCATGTTTGTTATAAAATTTAACTTTTTATGCGACATGCGTAATTTTGCCAAATTA
ATCGACGAGCTGGTGCCCAACAAACAGCCCAACATGAGAATTCACAGCGTGTTGGTCATG
CGGGATAAAATTGTTAAACTAGCTTTTAGTAATTTACAATTTCAAACCTTTTCAAAGAAA
GACAAGTCGCGCAACACAAAACATTTGCAAAGACTAATAATGTTGATGAACGCAAACTAC
AATGTTATATAATAAAAAATTATAAAATATTTTTAATTTTTATTTATATTCAGTACATTT
ACACATATTAACATATTGTTTATACAAATTCTTATAATCATTATGATTTAAATTGAATTG
TTGTCTAAACAAATTAAACACTTTATTAAACAATAACTTTTCGTTGTAATTTTTTACTTT
GCACATGTTATAACAAAAAATTAAAATTTTCATCATGTCTGATTTGTCTATGGCGTCACA
GTTGCTTTTAATGTAATCGCAAGTTAACCACTCAAAAGGACCCTTTTCTATTTTTAATTT
GTTTAAATCTTTATAATCAGACTTCAGTTTGTAAATTAGATTTCCACATCGAATAATAAA
TCCTTCCAGCGGGCTTTGGGGAAACATTAAAGACTTGAAATTTAACCTTTCTACAAAATC
GTTGTACAAATATTTGTGACACGGAATAGTATTAAACCCCACGTTAGTCAACAACTCTTG
CGCCTCCACAAAGGGCACAAACTCCCCGCCGTATAATTGAATTTCGTAAGCGTAGTATTT
CAAACTCTCTTTCTGGTCCACGTAGTTAATTACGTTAATGGGTGTCGTTTTTGCGTCGTC
TTTCCAACCCATTAATTCGCCGTAGACAATAAAACCGTCATTGAACCGCGCCTGAAGCGA
TCGCATGCACGTTTCTAAATCTTTTCGAATGCGGTAATAATTCATAAAATTGCCGTCCGG
TCTGTAAGTGTTTCTTGACCCGTACGTAATTTTATTTTGGTTGCAAATGATTCTGAAATT
ACAACCGTCCAACTTTTCTTGAACAATAATTTCTTTGTCGGCCAACGTACCTTTTTTACC
TTGATCTAGATGCGACACAGATGGATAAATTTGATACACAATTTTATTCTCATCTTCGGG
CATTACGGGTCCGCGTTCATTTAACGCGTACATGACAATGTTGTGGCGAATGTCGGTGCG
CTCCGGCGGTTCTGGCACGTGGTGCAGTCTGTCCTGCAATTGTTGCTTCCATTGTTGAAA
ATATTCGGTCCATTCTTGTTGATACTCGCCGCGTTGCATGAGTTTTACGTACAGTTTTAA
AAGTTTGACATTCTTTACAAATAACGTTAGAGTTTCGTCGATTTTGTATCCTCCATTATT
TTTGTTTAAATCCAATACATTTAAATCGTTCACTACCAGTTGATTGTTTTTATCCATCGT
AATTTTTATCTCATCGCCCACGTTGAACAACATGTTTAAAATTTTGGTGGATTTCGGCGC
ACGTTTATAATCTAAATAATATTCAACGTACACGTAATTGAACATGAGCTGCAACAATCC
TTTGGCATTGTTCAAAATTTTGTATCTCATCAAAGTATAAATAATTTTCACCATCGACAC
CGTCATCAACTTGGTTACAAACTCGTACAATTGCAAGTTTTCAATACCGTATTTGTCTTT
AAAATCTTCACGTTTACTGAACATGCTTAATTCGGGAGATTTTCCAGTCAAAATGCCAAT
TAATCCCGTGTACAAGTCAACGTATTTGACATCGTTGCCCGATTCATCTTTTGCATGTCG
ATTTTTCAAAAGCTCTTTATTGTCGATAAATTTTTCAAAGGTCTCTCGATCACATTTAGT
GTAAATATGGTAGTCAGTGTCGCTGCTTTCGACCGCGTATCCCTTGGCATGGCTGCCCGT
ATCAATGCAAATGTACACCATGTTAGAATGTGCTGCTTACTGTGCCTGTATCAAGCCTTA
TATACCTCAAAATATTTCACATTTTTGCATCATCGTAAAATATACATGCATATAATTGTG
TACAAAATATGACTCATTAATCGATCGTGCGTTACAAGTAGAATTCTACTGGTAAAGCAA
GTTCGGTTGTGAGCCGTGTGCAAAACATGACATCATAACTAATCATGTTTATAATCATGT
GCAAAATATGACATCATCCGACGATTGTGTTTTACAAGTAGAATTCTACTCGTAAAGCGA
GTTTAAAAATTTTGTGACGTCAATGAAACAACGTGTAATATTTTTTACAATATTTAAGTG
AAACATTATGACTTCCAATAATTTTGTGGATGTGGATACGTTTGCAAGACAATTGATTAC
AGATAAATGTAGTGCTCTAATCAAAAGTGCGGATCTGTTGCCGGCAAACATTTTAGAGAT
TGTAGAGAAGGCCAGAGACAAGTATTTTGAGGAGCCAACTCAAAAAAACTATGAATACAT
TAAAAAATTATTTTTACGAACAAAATATATGGACGATTCGATAGATTATAAAGATTTTAA
CAGACGCATCCTATTGATAGTTTTTAAATTCGCTTTAAACAAGAGCACCAACTACTTTCC
ATCGTACAAAGAGATCATCGAGGTGGCCATTAAACGTTTAAACAAAATTAACCCCGATTT
AAAGAGTTCTCCGCGCGCAATGCTTCAGCATTACAATGAATGTTTGGAAAATCTAGACAA
TCCAGTCACGGACGAACATCATTTGTTAACATTTGGAAAAGAAGTTGCTACAAAAATATT
TATCGAAGCGTTTGAATACAGTTACACCAACACTAATGCCATCAGCATGGACAAAACAGA
TGAATTTGATTTTATTAAACCGGCATTGAAACCTTTGCCAGATGCAAGACCGCCATCGCT
TTTGGCCAACGTGATGAACGAACGTAAAAGAAAATTACAAAACACCAACTCAACGGCAAA
ATGTTTGCTACCAGCACCACCGCCACAATTGCGTAAACTTGAAAAAAAGAATCATTTATT
GCCTTTGTTTTCTTTGTAATTATATTGTTGCATTTCTATTTCTAATATCATAGTTTTCTA
ATAAAGTAGTTTCATATTTTTGTTTTTGTACAGTAATTGTTTCTTGGTTTAACAAGATCA
CAACCAATAACATAAAGAATAACACAATCATAACAAAAATTAAAAAGCCGCATACTACTA
GAACAAATTCTTTAATTAGCGATCGGTTTCTATTTACAAATTGGCCGAGCTGATCGCCTT
CAGTCGGCGAGTTGTGGGCTTGGATGATGTCGACGATATTGTTGCCGGCGCGACCGCCCG
TCGCTCTCGATATAATGTCGGCCGCCGTCGGTTTCATGATGTGCTTAACTACAAATAATA
GTTGTACTTGACGGGCGTCACCGTGATGCCGCTGCTAAAACCTCCGTCCGTTAAGACGCG
TTGCGTTACAAAATTAATGTTTGTCCGATTAGCGTAGTCGGAATAATCAAACGTGTTGGG
CGGACTAAAATCGGGCATGTTGATGGGCACAATGCCGCTGGAGCTGATAGCAATGCTGTC
GTTCTTGCAAAACAGCCGAATTTTTTTGTAGGGCTCTGCTTTATTCGGCGCAGACGACAC
CATCTGGTCAAAGTTGTTCAATTTTATGATTACGTTGGGTACCAATTGATAGGGGAAAAT
TATTTTCTGGAACATTTTGACAAAGTCCACAACCGTTTGGCTATAGTCGGGAATGCCGAG
CAAAGACTGCGCCTGTTTAATGTATTTGAGACTGGAGCGGTTTACTGTAGCGCAATTGGA
TGGCACGTCGCCCTTCATAAGCCGGCGCGTTCTCTCCCAATTCAATTTGTTGTACAAATT
ATCAATCTCCTCGTGCGGCAGATTGATTACATAGCGCGCGGGCTGTTTGCGATATTGAAA
GATGCAAAAAATGCGTTTCAACGACAATATCTTCACCATGGTGGACGTTTCCAGATTGAA
ACATAACAAAAAGTCATTGCTTTCCACCAATTCTTTAAAATGAGACAGCGGAATTTCACA
AGCGATCGGTCGCAAATTGCTTTTTATTGGAGGCGGAACGCTTTGACCGTTGCGGTTTTT
TAGTAACGCGCTGCACGCAGATTGCATGTCCGTTTCGGGATACGTAAACTCGATGGGACA
TTTGGGGTTTTCATGGTGAACGATCATAGTGTTGCAATAAAACAAGTTGTTGGTCAGGAG
CACGCTAAAAACGCGCGTCTCGCCCGCACCGATTTCGGTGATGGGCACCAACGGGTTCCA
GTACACTATGGTGGCGGACGCTGTTTTTTTTGGCGATCGACTGTCTATGTTAACATCATG
CTCGTGCCTGTACACTAGCACAGAATTGAATTTTGGAAATTGTTTTTTGTCAATGTACAA
CCGGTCGTCGTCTGTGGGCACGTACACGATCAAGTTTTCGATTAATTTGTTGCCTACGTC
GCTTTGCGGTTCCACCAAATTGTGAGGGAACGCAAAAAAGCGATCGCTAATACAAACTTG
AATCTGAAACGGGCACTCCATCGCGATGTATATGTCTTACTTCATTAGACTTTAGATTAT
TTTAATTTGTGAACTCGTACCGTATTCAATAGGGTGTCGGGCACGTAATTGTAATGGTAA
AACAGATCCTGTTGAACATGTGCGTTGTTCACTACGATTGAAATGCAAAAATACATCAAG
TACATAAACACTATGATTAGAAAGGTAGCAGATAGAAAATATTTCATCTTTAAATCTTAT
GCTAGTTGAATAAAATACATAGTACTTTTATACGTTTATTTATATTTGTTTTCTTTGTTA
TAACCGTAATTGTAAAACTTGTGATCGTGCTCGCCAGGCATAATTTCTTTGCACATCAGC
TTGCGAATATATGTGACATCTTCGTACACCGATTTCTTGATGTTACCATCGTGAAGCGTT
GTCGGCTTGAGAGGTTTGCGGTCGTTGTTGTAAAAATTTTGCACCGAATAATTATCCATA
GTGCAGCATAGGCAATGTCACTGATGCATATGCTTTAATTTTTTATTGCATTCAGTTATT
ATATGATTTAATAAACGTACACAATAGCACGTTTATCGGTTAAAGATAACTTTCAATATA
TAAAAGCGTTTGAATTGCGAGACCGTCAACATAACGTTTATCAACGCGATGACTAAACGA
CAATTTGCTTTGCTGTTTGTGTGGCACCACGACAACCAATTTGTTTGCAACACGGACGAA
TACCCGTTTTGGCACAACATTGAATACCATGCACGGCGCTATAAATGCATCGTTTTGTAC
TGTGTGGAAAACGACGGATCGCTACAACTGCCCGTTTGCAAAAACATAAATCTCATAAAT
TATAAAAAAGCGTATCCTCATTATTATGGAAACTGTGTTGACAGTATAGTGAAACGTGCT
GGCAAAATTGATTATATGAAAGTAACTGCAATGTTAAACCCCCACCTGTTGGACGTCGCG
TACAATTATTTGCTGTTGATGGACATGGATTGTGTGGTGCAAAGCGTGCAATGGAAACAA
TTGTCAACCGACACGTATTGTTTTGAGCCGTTTTACGACTCTCAAATTAAATGGTTGTAC
GCGCCCAAAAGCGGGCAAAGTTTTGATAGTTATCTTGAAAACTATGCAACTCTAATTCGA
GTCAAACAAGTGCAGCAACATCGAAAAGAATTAATACTGCATTGTGTGGATTTTCTTACA
ATGAAAGCAAATGACAATTTTATGGTGTTCAAAAATTATATTAACATGATTATAAAAGTG
TATTTGCAATTTTACAATTACAGATTTCCTATCAATTTTGAGGACAACACGATGAAACCT
TGTGTAAATTTAACTTTTAGACGTGGCGGCAGTTGGAAAACTCAACTGCAACCCGTATGC
AATTATGTTTACAAAAGTAAAAATATGCCAAAATTTATTAAATAAAACAAATTAATTTAA
ACAAGCGTTTTTATTGACAATACTCACATTTGATATTATTTATAATCAAGAAATGATGTC
ATTTGTTTTCAAAATTGAACTGGCTTTACGAGTAGAATTCTACTTGTAAAACACAATCAA
GAAATGATGTCATTTTTGTACGTGATTATAAACATGTTTAAACATGGTACATTGAACTTA
ATTTTTGCAAGTTGATAAACATGATTAATGTATGACTCATTTGTTTGTGCAAGTTGATAA
ACGTGATTAATATATGACTCATATGTTTGTGCAAAAATGGTGTCATCGTACAAACTCGCT
TTACGAGTAGAATTCTACTTGTAAAACACAATCGAGGGATGATGTCATTTGTAGAATGAT
GTCATTTGTTTTTCAAAACCGAACTCGCTTTACGAGTAGAATTCTACTTGTAAAACACAA
TCGAGGGATGATGTCATTTGTAGAATGATGTCATCGTACAAACTCGCTTTACGAGTAGAA
TTCTAGTGTAAAACACGATTACAGCACTTCGTAGTTGTATCGAAAATTGTTCAATGGCTC
TTTGTTAATGTCGTAATTGATTAATATGTCGTACAATTTGGCGGCGTTGTGTTTGCACAC
GACCGTTTTTAGTTCTTGAAACATTTTTTCGTGTATGTTTAGCATGTTGTATTTCAGAGT
GCGATGTGTAATGCTGGTGACGAGCATCAAAATGATAAAATCTAAAGCGGCTAATTTGTA
ATCCCGTTCATACGCTCTGTAATCGCCAACGACTCTGTGGCCAGATCTTTTTAGATTTTG
ACAGGCGTTATGGTACGAATTGATAATATTTACTATAGTTTCTCTTGTTATCGGTTTGTC
GATTAAACTGTTAACAAACATCACGTTGCCCAAGCGCGACGGTTTAGACACCGACTTGTT
TTTTGTCTGTTCAAATTTGTACAAATTAAAAACGCTCATAGACTGGTCGTCAGGCAGTGT
GTCATTATACAAACAAAATGGTAAAACGTTTAATTCGACAAACGACGAGCACATTAAAGT
TTGTTGGCTGTTAACGTCCTGGGGATGTAAACTGTTATTCATAACGTAACACACTTCAAT
GTCGGAATGCTTGTTTTCAAATTTGTCCTTGTCTACAGTTTCAATGGTGATTGAGCGAGG
TTTGAGTTTATTTTGTAAATTCATTTGGATATTTTCAATATGGTATACCACCGACACGTT
GTGAGCCAGCGATCCTTGATTGGTTTTAATCATATTCAAAATATTCATGATATGGTTGAA
AAAAGAGTCTGTCAAAACGTTTGTGTCGTTGTTAAATATCGCTTTCCAGGGTTTACTGTT
GCGTGACTCAACGACGGCCGTGTAACATAACAAGCGCGCCAGTTGCATGTGCGACAACTT
AATGTTATCAATGTCGGTGATGTTTGGCACCAGATTTTCATTGCCGTCTTCCAGTAGCGT
GCTCAGTTCGGTCGAGTAGTTATTCAACGATCGATTGTGCGATTCAAACAAGTTTACTAT
CGCAGGTTGTACATAGTTTTTTATGTCGTCAAATTGAATTATATCGATCTTGTCCTTGTT
CTCCAGCATAAACGACAAATTTTTTAGGTCGAATTTAATATTTGGCGCGTTTTCGTTGGA
CTTTTTGTAATTTAACAACATCGCCAACAGTTTGTGTAACTCGCCGTTAGCTTGATCTTT
GCTAAACAGTTTATTGGTAGCGTAATTCACGTTGTCGTTCAAAAACAGCAACTCGTTGAT
GATCATTTTTTGTAAAAGCGCGTACTTGCTCATGTTGACAGAATCTCTTACATTTCAGTT
GTAAACGCGTCTGTACAAATTGGCCATGCGATTCGGAATGCACACGGGGATCGTGCGAGC
CAGTGCCGTTTGGCGAAATAGCATTTTTTCATAGCCGCTCGAACAATCGCACGCGTCCGG
CGAAAATTGCACCGTGTTCAAATTCATATTCAACCGGCCGTCGTTGCATAGATAAGGCCT
CGGTGTTCCCGTATCGTCCACCAAGTCTCTGTACGTGCTCACGCATGTTTGAGACACGAC
AAAATCTCCGCCGGCGGAGAAAACGTGAACCAAACCCAGTGCGGGATCGCATTCTATCAA
GTCCGGAGCCTGCGCGTTTACCAAAGCGTCGGAGGCGTTGCAAAAGCCATCCTGGCAGGT
CAACTCGTTTGCAGCGCTGGAGATCACGCAGTTGTCTCTACACTGCTGATCCGTCACGCA
CGGTAACCGGTTCAATGAACAATCTACGCCTCGATTGCGCTGAAACGTAAAATTTAACGG
CGGCGCTTCCAACTCGTTAATGTGCATGTATGCATCTTGCAAAATAAATTTTTGAACAAA
TTTAAACGTGTACATGTACACGATTAGTATAATTACCAGTAGAATAAGTATTTGCCAAAA
GTTCAACATGATCGTCTTAACTGAGTGTGAAAAGCGTGGTGTGACGCACGAAATGACTGG
TTGCGCAAAAAATAAACCGGGGTCTATATAACTCGGCGTCGACCGCGTTCATTTTTACCG
TCATGCATCTGACGGCTAATGTATTGCTCGTTCCTAACGCGCTCAAAAAGCGGGACGTGA
AATACATTTATAATACCTATTTGAAAAATTACAGTGTAATTGAAGGTGTGATGTGTTGCA
ATGGCGATTGTTTGGCCGTGGTGGTGTTGGACCGAAATCAGCTGCAAAACACGGACATGG
AAGTGTTGGAGAGTTTAGAATACACTAGTGACAACATTGAACTGTTATGCGAAAAAATAT
GTGTGATAGTTGATAATTACGACAAGTATTACCAAAAAAATTGTGTATAAATAAAATACC
AAAATTTATTATATCATTTTGTTTTATTTAATAATTAAAGAATACAACGCCACATCTATT
CCTAGTACAACAAATAATTTGATTATTATTTTTGAGTGCACATTAAAAAATAACAAACAG
TGTAAAAATACTACAGAATAATACAATACATAAATATTATAGTAAATAGCTGCAATTTTG
ATAGCGTAATTTATACTTTGATATTTTTCAACGTACAACGTTAAATGTTGATACGCATTA
TTCACAAATAACAAAATTTTTCTAATATGCCATTTGTCCGCAATTGTTTTTGCGATATCA
AAGCCTTTTTCAAACAATTGAAAAATTGCAAACAAAACCACGTACATGACGTTATACATA
GTGTTAAAGTTTTTACATAACAATTCTATAATGAAGAAAATTGCTAAACACGGCATGAGC
GCGCACATAATCGCGTTGGCCGCAAATATCTCGTACGTACAAAAATACTCGGACATTCTC
CAATAAGTAAAATGCATTTTGCTATTATACTGTTGTTTCTTCTAGTGATTATTGCAATAG
TGTACACGTATGTAGACTTGATAGATGTGCACCATGAAGAGGTGCGTTATCCTATTACGG
TTTTTGACAACACACGCGCGCCGCTCATTGAACCGCCGTCCGAAATAGTAATCGAAGGCA
ATGCACACGAATGTCACAAAACTTTGACGCCGTGCTTCACACACGGCGATTGCGATCTGT
GCCGCGAAGGATTAGCCAACTGCCAGTTGTTTGACGAAGATACAATAGTCAAGATGCGTG
GAGATGACGGCCAAGAACACGAGACGCTTATTCGAGCGGGAGAAGCGTACTGCTTGGCTT
TGGATCGAGAACGCGCCCGATCGTGTAACCCCAACACGGGTGTGTGGTTGTTGGCCGAAA
CTGAAACTGGTTTCGCTCTTTTGTGCAACTGCTTACGGCCCGGACTTGTTACGCAGCTCA
ACATGTACGAAGACTGCAACGTGCCCGTGGGCTGCGCGCCTCACGGCCGTATCGACAATA
TCAACAGCGCTTCGATCCGGTGCGTGTGCGACGACGGGTACGTGAGCGACTATAACGCCG
ACACCGAAACTCCGTATTGCCGTCCGCGCACCGTGCGCGACGTAATGTACGACGAGAGTT
TTTTTCCGCGGGCGCCATGCGCAGACGGCCAAGTTCGTCTGGATCATCCGGCGCTCAATG
ATTTTTACCGCAGACACTTTAGACTCGAAGACATTTGCGTGATCGACCCTTGCTCGGTGG
ACCCGATTAGCGGGCAACGCACATCGGGACGCTTATTTCACCAACCAACCGTAAATGGTG
TGGGAATCAACGGATGCAATTGTCCGGCCGATGACGGGTTACTGCCCGTGTTTAATCGAC
ACACCGCCGACACGGGCATGGTTAGACAAAGCGACCGCACCGTCGCGAACGCTTGCTTGC
AGCCGTTTAACGTGCACATGTTATCGTTGCGTCATGTGGATTACAAATTTTTCTGGGGCC
GCAGCGACCACACCGAGTTTGCCGACGCGGACATGGTGTTTCAAGCGAATGTCAACCAAC
TCAGTCACGAACGGTATCGAGCGATTTTGTACCCGTTGCTCGAGTCGCACCCGGACGTAA
CAGAAATCGTAACAGTCAACATGGGTGTCATGAAAATTTCCGTGTCATACGATACCACAT
TGAAAAATATACTATTACCATCTTCTGTTTTTAGGCTATTTAGATTTAAAGAAAGTGGCA
CTGCTCAGCCGGTATGCTTCTTTCCAGGCGTAGGACGGTGCATAACCGTCAATTCCGATT
CGTGCATCAGGCGACACGCTGGTGGTCAAGTGTGGACCGCAGAAACGTTCACCAACTCGT
GGTGTGTACTGAGTCGTGAAGGTACGCATATAAAAGTTTGGAGTCGCGCGTCACGATATC
CACGCGGAGACGCGCCTGCAGCGTTAAGATTGCGCGGCTTCTTTCTGAACAACGATCGCG
AACGAAACACAATAAGAGCGGTCACTACAGGCGACATGACCCAAGGGCAACAAATAGACG
CATTAACCCAAATACTTGAAACTTACCCCAACTACTCTGTATAACAACATGAGCATTTTA
AAAGTTGTAGAAGCGTGCGATTTGGCACACACTTTTTTGAAATTGGGTTATTTATTTAGG
GCCAAGACTTGTTTGGATATCGCTTTAGATAATTTGGAACTATTGCGTCGAAAGACTAAC
ATAAAAGAAGTGGCAGTCATGTTAAACAAGAAAACTACAGAGTGTTTGCAATTGAAACGA
AAAATAGATAAAAAAATTGCACAACGTGTTTTAATAAAAATTTACACTATCAAATGATGA
CATCATAACGGGTTCAATATTCTGTGTGCAAAAATAAATGACATCATATTTCAAACTTGT
TTTACGCGTAAAATTCTACTGGTAAAACAAGTTTGAGATATGATGTCATCATCACAAATA
ATAGTATGTAATAAAATAAACATATTTGTGTGTAAATATAATTTATTACAAATAAATTTT
ACATTGAATCAATCTGTCTTCGTGTTTGTTGTAAGGTCTTCGAATCTTGTGTTTCAGCCC
CTCGGGATGGTCAAAATGCGCCGTAGTAATTGTTAATGGATCTTTCAACGATTTTTTGCC
CATGGCGAGTGTGACAAACGCGGCCACGACAAACAGCAGGATAATCAGTTTCATGGTGTT
CTATATTCGACAATATATGGGTCGCTTCTAAATCACCTTGTCCCCAAAAGCCTCTTTTAT
AGTTTTTTAGAACACGTTGTGTATTCCAACAGTAATTGTTCCATCTCTTTCAACAGCCAT
TCAGCATCCGGTCGTTGACTGTAATCATGCTGAATTAATTTACAAACAATTTCGGTCAAT
TTAGGATGGCCTTGGGATAAACTTGCCGGCATTTGCTGTACATTGTTTCTAAAGTTAGTT
AGCGTAGTTTCGCGTTCCAAAGCAGTCTTGAAGGGCATTATCAATTCGAATAAAACAATG
CCCAAACTATACATGTCATTTTTGGGGGTGTACACTTTTTTGATTTGTTCTGGTGCAGCG
TACAAAGTTATATTTTGAGGGTTGTTTTTGATAAACGTTTTGTATAGACTGCCAAACATG
CCGCCCACATACAAATCAAAGTCGGGCCCAGTCATGAAAATATCTTCGGGATTAATATTG
TGGTGCACGATATTTACGGAATGAATCGCTTTCACGGCGCTCACCAAATCAACAAACTTG
CTAATATAAAAGCCAAAATCCGCCGGAACTTTAATGTTGGTCTTTGCAAAAGTTTGCAAA
TTGCGTTGTTTCAAATAGTCGCTCAACATGTACTCGTTTAGAGGCGACGCAAAATATATG
CGGTGCTGCCGCGGATTCAAATAAACCAATTGTTCGGGTTTCATGGTATACAGTTAAGTG
TTAACGCGTCACTAAATTCAGACACGAGCGCACGCCCTATATACATACAATTTATCGCAC
AAGATGCTTAACGCGATCTGTTTATAAACTAAAACGCACTGCAATAAATTTTAGCAAGCA
TTTGTATTTAATCAATCGAACCGTGCACTGATATAAGAATTAAAAATGGGTTTGTTTGCG
TGTTGCACAAAATACACAAGGCTGTCGACCGACACAAAAATGAAGTTTCCCTATGTTGCG
TTGTCGTACATCAACGTGACGCTGTGCACCTACACCGCCATGTTGGTGGGATACATGGTA
ACATTCAATGACTCCAGCGAATTGAAATATTTACAATACTGGTTGCTGTTGTCGTTTTTG
ATGTCCGTGGTGCTAAACGCTCCGACTCTGTGGACGATGCTCAAAACCACAGAAGCCCAT
GAAGTAATTTACGAAATGAAGCTGTTCCACGCCATGTACTTTAGTAACGTGCTGTTGAAT
TATGTGGTGTTTTTGGACAATCAAATGGGTACAAATTTTGTTTTTGTTAACAATTTAATT
CACTGTTGTGTACTTTTTATGATATTTGTTGAATTGCTTATCCTGTTGGGCCACACAATG
GGCACGTACACGGATTATCAATATGTCAAATCGTGTTATATGGTTATATTGTTTGTTTCA
GTTATGAGTGTTACTATTGTTATGGGTTTAGAGTGTTTGAAAACGAAACTAATTGATAAC
AGTTTGATGTTTAACGCGTTTGTGTGCGCTTTGTACATTGTGATTGCAATAATGTGGTCT
TTAAAAAATAATTTGACTAGTTATTACGTTTCAAATTTACAAAGTATTCAAGTTGTTCCG
TTTTCATACAACGATCCGCCGCCACCGTTCTCTAACATTGTAATGGATGACATAAAAAAT
AAAAAATAATTTATAAAAATGTTTTTTATTCTTTCACAATTCTGTAAATTCTAAACAAAA
AATATAAATACAAACTTATTATGTTGTCGTCTAAATAAACATCAATTTGTAAATCTGGAC
ACCTATTCATATCATTGATATTACAGTCTACTATACAACAATTAAAACTAACCAAATTAT
CTTTACAACAATTAAAGCAATTAAAACAATTTAAATAATCTTCATTGTCGTCGTATAAGT
TTATTTGCACTGTAGACGGTGTTACACAGCGATCCATTCGACGTTCGTGTTCGATCAACT
TTCTCGCCAACTTGTACCATAAAAATTGTTTGGACAAAAAGTTTTCCAACAATGGTAACG
GCCAATTCAACGTGACGATGCGCACGTCCTCGGGTATGCATTTGTTAAAAAACACACAGC
TCGCTTTACCAAACGAAAGCAAAGGTACTAAATATGGCGCCATTGGCTGATTTGTTATTC
CAAGATAATTACAAATAAACTGATCCGTCGTGGGGTGATAACTGGCAGGTGTCAGCTTTA
AATAATCTTCAACGTTGTTGTCGCGCAAAAGTCTGCATTTTACACGCGTTGTTAATCCCA
CGACTTTTGCATGTAAAATCGGATCCAAATACTGCAGAATCGTGTCTATAATTTCTAATG
GTAAACGTATGCGTTTTGCTCGTGGGCGCTTTGTAACGCTCGACATCCTAATAACAACTA
ACACAAAACTAAAATGATACTCAATATATTGCTTTTACAGTTCATCTTTAGGTTTAAACT
GTGCGTTTATCGCGTTGAGCAAGTCGCCGTTATCGGCATCAATCTCCCAAGCAAACAGGC
CGCCCAATTTATTTCGGTCGACATATTTAACTTTTCCTAACACAGAGTCGACGCTGTCAA
ACGAAATCAAATCACCTTTACTTTTATCGAAAACGTACGACGCTTGAGCGGCGCTGTCAA
ACGTGTACACATAATTGTTGAGATCTTTTTGAATTTGACGATAATCTACAACACCGTCCT
CCCACGTGCCCGACACCGGCCCGTTGCCAGTGCCGGAAAAATAGTTGTCATTCGTATAAT
TTGTTACGCCGGTCCAGCCGCGGCCGTACATGGCGACGCCCACAATTATTTTGTTGGGAT
CGACGCCTTGTTTCAGTAACGCATCGACAGCGTAGTGTGTAGTGTATAGCTCTTCCGAGT
TCCAACTTGGCGCGTAGACTGTTGTTTGGTAGCCCAAATCCGTGTTTGACCAAGCCCCTT
TAAAATCGTAACTCATGAGAAATATTTTGCCTAATGACTTTTGCGCTTCGGCGTAGTTTA
CCACGGCAATCTTGTCGTAACCCGCGCTTATAGCGCTTGTTAATTCGTAAACCCTGCCGG
TTTGCGCTTCGAGGTCGTCTAGCATTGCGCGCAGCTCCTCCAACAACAAAATGTATGTTT
TGGCGTCACGCTCCGCATCGCCCAGCGACGGGTTAGCCCCTTTGCCGCCCGGAAACTCCC
AATCGACGTCTACACCGTCAAAGAATTTCCACACTTGCAAAAATTCCTTAACCGAATCTA
CAAAAACGTTTCTTTTTTCAACATCGTGCATGAAATAGAATGGGTCCGACAGAGTCCAGC
CTCCTATTGAAGGAAGAATCTTTAGATGTGGGTTTGCTAATTTCGCCGCCATCAACTGTC
CAAAATTGCCTTTATACGGCTCGTTCCAAGCGGACACGCTTTTTTGGGGTTTTTGTACGG
CGGCCCACGGATCGTGGATGGCAACTTTGAAATCTTCGCGTCCCTTGCACGATCGTTGCA
GAGATTCAAAACTTCCGGATATCGTTTTGAGGGCGTCGTTTATTCCATCGCCACCGCAGA
TGGGTATGAAACCATACAACAAGTGCGATAAATTTGGCAAGGGAACTTTGTCTACGGGAA
AGTTGCGCCCGTACACACCCCACTCAACAAAGTACGCAGCGACAATTTTATCCTCTCTCC
TGCCAGGTTTGTTGTTTTCCAGCCATGTGTATTCGAGCGGTGCCAGATGGCCGCCGTCGG
TGTCTGCGACTTTGACCAACACGGGATCGCTCACGGAACAGCCGTCCTCATTGCAAAGTT
TGACACGCATGTTAAATTGCCCGCTCACAAGAACTTTAATGGTAGCCCTTTTACTTTCGG
CGTCGCCTTTCCATACCTGCTGCTCGTCAAACAACACGTACGCTATGTCGCCAATGTCGC
CGTTCCAGACGTTCCAACTGACTTGAACGTCGACTTGTTCTTTAGGCTTTATTAAATTTT
CGTAAGCGGTGGCCTCGTAATTTATTTCTACGAGCGCATAATTGCGATCGGCCCAATCGA
TCACCGGCGTGCCGGGAATCGCGTTAGAAACGGCGACCAACCACAAAACGTTTAACAATT
TGTACAACATTTTAATTTATCTTAATTTTAAGTTGTAATTATTTTATGTAAAAAAATGAA
CAAAATTTTGTTTTATTTGTTTGTGTACGGCGTTGTAAACAGCGCGGCGTACGACCTTTT
GAAAGCGCCTAATTATTTTGAAGAATTTGTTCATCGATTCAACAAAGATTATGGTAGCGA
AGTTGAAAAATTGCGAAGATTCAAAATTTTCCAACACAATTTAAATGAAATTATTAATAA
AAACCAAAACGATTCGGCCAAATATGAAATAAACAAATTCTCGGATTTGTCCAAAGACGA
AACTATCGCAAAATACACAGGTTTGTCTTTGCCTATTCAGACTCAAAATTTTTGCAAAGT
AATAGTCCTAGACCAGCCACCGGGCAAAGGGCCCCTTGAATTCGACTGGCGTCGTCTCAA
CAAAGTCACTAGCGTAAAAAATCAGGGCATGTGTGGCGCCTGCTGGGCGTTTGCCACTCT
GGCTAGTTTGGAAAGTCAATTTGCAATCAAACATAACCAGTTGATTAATCTGTCGGAGCA
GCAAATGATCGATTGTGATTTTGTCGACGCTGGCTGTAACGGCGGCTTGTTGCACACAGC
GTTCGAAGCCATCATTAAAATGGGCGGCGTACAGCTGGAAAGCGACTATCCATACGAAGC
AGACAATAACAATTGCCGTATGAACTCCAATAAGTTTCTAGTTCAAGTAAAAGATTGTTA
TAGATACATTACCGTGTACGAGGAAAAACTTAAAGATTTGTTACGCCTTGTCGGCCCTAT
TCCTATGGCCATAGACGCTGCCGACATTGTTAACTATAAACAGGGTATTATAAAATATTG
TTTCAACAGCGGTCTAAACCATGCGGTTCTTTTAGTGGGTTATGGTGTTGAAAACAACAT
TCCATATTGGACCTTTAAAAACACTTGGGGCACGGATTGGGGAGAGGACGGATTTTTCAG
GGTACAACAAAACATAAACGCCTGTGGTATGAGAAACGAACTTGCGTCTACTGCAGTCAT
TTATTAATCTCAACACACTCGCTATTTGGAACATAATCATATCGTCTCAGTAGCTCAAGG
TAGAGCGTAGCGCTCTGGATCGTATAGATCTTGCTAGAATTGTGAGTTCAAGTCTCGCCT
GAGATATTAAAAAACTTTGTAATTTTAAAAATTTTATTTTATAATATACAATTAAAAACT
ATACAATTTTTTATTATTACATTAATAATGATACAATTTTTATTATTACATTTAATATTG
TCTATTACGGTTTCTAATCATACAGTACAAAAATAAAATCACAATTAATATAATTACAAA
GTTAACTACATGACCAAACATGAACGAAGTCAATTTAGCGGCCAATTCGCCTTCAGCCAT
GGAAGTGATGTCGCTCAGACTGGTGCCGACGCCGCCAAACTTGGTGTTCTCCATGGTGGT
TATGAGGTTGCTTTTTTGTTGGGCAATAAACGACCAGCCGCTGGCATCTTTCCAACTGTC
GTGATAGGTCGTGTTGCCGATGGTCGGGATCCAAAACTCGACGTCGTCGTCAATTGCTAG
TTCCTTGTAGTTGCTAAAATCTATGCATTGCGACGAGTCCGTGTTGGCCACCCAACGCCC
TTCTTTGTAGATGCTGTTGTTGTAGCAATTACTGGTGTGTGCCGGCGGATTGGTGCACGG
CATCAGCAAAAACGTGTCGTCCGACAAAAATGTTGAAGAAACAGAGTTGTTCATGAGATT
GCCAATCAAACGCTCGTCCACCTTGGCCACGGAGACTATCAGGTCGTGCAGCATATTGTT
TAGCTTGTTGATGTGCGCATGCATCAGCTCAATGTTCATTTTCAGCAAATCGTTTTCGTA
CATCAGCTCCTCTTGAATATGCATCAGGTCGCCTTTGGTGGCAGTGTCTCCCTCTGTGTA
CTTGGCTCTAACGTTGTGGCGCCAAGTGGGCGGCCGCTTCTTGACTCGGTGCTCGACTTT
GCGTTTAATGCATCTGTTAAACTTGCAGTTCCACGTGTTTTTAGAAAGATCATATATATC
ATTGTCAATCAAACAGTGTTCGCGTGTCACCGACTCGGGGTTATTTTTGTCATCTTTAAT
GAGCAGACACGCAGCTTTTATTTGGCGCGTGGTGAACGTAGACTTTTGTTTGAGAATCAT
ACTCACGCCGTCTCGATGAAGCACAGTGTCCACGGTCACGTTGATGGGGTTGCCCTCAGC
GTCCAAAATGTATACCTGGCACTCGTCCGTGTCGTCCTGGCACTCGAGCCTGCTGTACAT
TTTCGAAGTGGAAATGCCGCATCGCCACGATTTGTTGCACGTGTGGTGCGCAAAGTGATT
GTTATTCTGCCGCTTCACCAACTCTTTGCCTTTGACCCACTGGCCGCGGCCCTCGTTGTC
GCGAAAACAGTCGTCGCTGTCACTGCCCCAACGGTCGATCAGCTCTTCGCCCACCTCGCA
CTGCTGCCTGATGCTCCACATGAGCAAATCCTCTTTGCCCACATTCAGCGTTTTCATGGT
TTCTTCGACGCGTGTGTTGGGATCCAGCGAGCCGCCGTTGTACGCATACGCCTGGTAGTA
CCCCTTGTAGCCGATAATCACGTTTTCGTTGTAGTCCGTCTCCACGATGGTGATTTCCAC
GTCCTTTTGCAGCGTTTCCTTGGGCGGGGTAATGTCCAAGTTTTTAATCTTGTACGGACC
CGTCTTCATTTGCGCGTTGCAGTGCTCCGCCGCAAAGGCAGAATGCGCCGCCGCCGCCAA
AAGCACATATAAAACAATAGCGCTTACCATCTTGCTTGTGTGTTCCTTATTGAAGCCTTG
GTGTGACTGATTTACTAGTAGCATTGAGGCATCTTATATACCCGACCGTTATCTGGCCTA
CGTGACACAAGGCACGTTGTTAGATTAATAATCTTATCTTTTTATCTTAATTGATAAGAT
TATTTTTATCTGGCTGTTATAAAAACGGGATCATGAACACGGACGCTCAGTCGACATCGA
ACACGCGCAACTTCATGTACTCTCCCGACAGCAGTCTGGAGGTGGTCATCATTACCAATT
CGGACGGCGATCACGATGGCTATCTGGAACTAACCGCCGCCGCCAAAGTCATGTCACCTT
TTCTTAGCAACGGCAGTTCGGCCGTGTGGACCAACGCGGCGCCCTCGCACAAATTGATTA
AAAACAATAAAAATTATATTCATGTGTTTGGTTTATTTAAATATCTGTCAAATTACAATT
TAAATAATAAAAAGCGTCCTAAAGAGTATTACACCCTTAAATCGATTATTAGCGACTTGC
TTATGGGCGCTCAAGGCAAAGTATTTGATCCGCTTTGCGAAGTAAAAACGCAACTGTGTG
CGATTCAGGAGAGTCTCAACGAGGCTATTTCGATTTTGAACGTTCATAGCAACGATGCGG
CCGCCAACCCGCCTGCGCCAGACATTAACAAGTTGCAAGAACTGATACAAGATTTGCAGT
CTGAATACAATAAAAAAATTACCTTTACCACTGATACAATTTTGGAGAATTTAAAAAATA
TAAAGGATTTAATGTGCCTGAATAAATAATAATAAGGGTTTTGTACGATTTCAACAATGA
ACTTTTGGGCCACGTTTAGCATTTGTCTGGTGGGTTATTTGGTGTACGCGGGACACTTGA
ATAACGAGCTACAAGAAATAAAATCAATATTAGTGGTCATGTACGAATCTATGGAAAAGC
ATTTTTCCAATGTGGTAGACGAAATTGATTCTCTTAAAACGGACACGTTTATGATGTTGA
GCAACTTGCAAAATAACACGATTCGAACGTGGGACGCAGTTGTAAAAAATGGCAAAAAAA
TATCCAATCTCGACGAAAAAATTAACGTGTTATTAACAAAAAACGGGGTAGTTAACAACG
TGCTAAACGTTCAATAAACGCTTATCACTAAGTTAATATACTAAAAATCACATAGTCACT
ACAATATTTCAAAATATGAAGCCGACGAATAACGTTATGTTCGACGACGCGTCGGTCCTT
TGGATCGACACGGACTACATTTATCAAAATTTAAAAATGCCTTTGCAGGCGTTTCAACAA
CTTTTGTTCACCATTCCATCTAAACATAGAAAAATGATCAACGATGCGGGCGGATCGTGT
CATAACACGGTCAAATACATGGTGGACATTTACGGAGCGGCCGTTCTGGTTTTGCGAACG
CCTTGCTCGTTCGCCGACCAGTTGTTGAGCACATTTATTGCAAACAATTATTTGTGCTAC
TTTTACCGTCGTCGCCGATCACGATCACGCTCACGATCACGCTCGCGATCACGTTCTCCT
CATTGCAGACCTCGTTCGCGCTCTCCTCATTGCAGACCTCGTTCGCGATCTCGGTCCCGG
TCTAGATCGCGGTCACGTTCATCGTCTCCCAGGCGAGGGCGTCGACAAATATTCGACGCG
CTGGAAAAGATTCGTCATCAAAACGACATGTTGATGAGCAACGTCAACCAAATAAATCTC
AACCAAACTAATCAATTTTTAGAATTGTCCAACATGATGACGGGCGTGCGCAATCAAAAC
GTGCAGCTCCTCGCGGCGTTGGAAACCGCTAAAGATGTTATTTTGACCAGATTAAACACA
TTGCTTGCCGAGATTACAGACTCGTTACCCGACTTGACGTCCATGTTAGATAAATTAGCT
GAACAATTGTTGGACGCCATCAACACGGTGCAGCAAACGCTGCGCAACGAGTTGAACAAC
ACCAACTCTATTTTGACCAATTTAGCGTCAAGCGTCACAAACATCAACGGTACGCTCAAC
AATTTGCTAGCCGCTATCGAAAACTTAGTAGGCGGCGGCGGCGGTGGCAATTTTAACGAA
GCCGACAGACAAAAACTGGACCTCGTGTACACTTTGGTTAACGAAATCAAAAATATACTC
ACGGGAACGCTGACAAAAAAATAAGCATGTCCGACAAAACACCAACAAAAAAGGGTGGCA
GCCATGCCATGACGTTGCGAGAGCGCGGCGTAACAAAACCCCCAAAAAAGTCTGAAAAGT
TGCAGCAATACAAGAAAGCCATCGCTGCCGAGCAAACGCTGCGCACCACAGCAGATGTTT
CTTCTTTGCAGAACCCCGGGGAGAGTGCCGTTTTTCAAGAGTTGGAAAGATTAGAGAATG
CAGTTGTAGTATTAGAAAATGAACAAAAACGATTGTATCCCATATTAGATACGCCTCTTG
ATAATTTTATTGTCGCATTCGTGAATCCGACGTATCCCATGGCCTATTTTGTCAATACCG
ATTACAAATTAAAACTAGAATGTGCCAGAATCAGAAGCGATTTACTTTACAAAAACAAAA
ACGAAGTCGCTATCAACAGGCCTAAGATATCGTCTTTTAAATTGCAATTGAACAACGTAA
TTTTAGACACTATAGAAACTATTGAATACGATTTACAAAATAAAGTTCTCACAATTACTG
CACCTGTTCAAGATCAAGAACTAAGAAAATCCATTATTTATTTTAATATTTTAAATAGTG
ACAGTTGGGAAGTACCAAAGTATATGAAAAAATTGTTTGATGAAATGCAATTGGAACCTC
CCGTCATTTTACCATTAGGTCTTTAGATTTGGTAAGGCTAGCACGTCGACATCATGTTTG
CGTCGTTGACCTCAGAGCAAAAGCTGTTATTAAAAAAATATAAATTTAACAATTATGTGA
AAACGATCGAGTTGAGTCAAGCGCAGTTGGCTCATTGGCGTTCAAACAAAGATATTCAGC
CAAAACCTTTGGATCGTGCAGAAATTTTACGTGTCGAAAAGGCCACCAGGGGACAAAGCA
AAAATGAGCTGTGGACGCTATTGCGTTTGGATCGCAACACAGCGTCTGCATCGTCCAACT
CGTCCGGCAACATGTTACAACGACCAGCGCTTTTGTTTGGAAACGCGCAAGAAAGTCACG
TCAAAGAAACCAACGGCATCATGTTAGACCACATGCGCGAAATCATAGAAAGTAAAATTA
TGAGCGCGGTCGTTGAAACGGTTTTGGATTGCGGCATGTTCTTTAGCCCCTTGGGTTTGC
ACGCCGCTTCGCCCGATGCGTATTTTTCTCTCGCCGACGGAACGTGGATCCCAGTGGAAA
TAAAATGTCCGTACAATTACCGAGACACGACCGTGGAGCAGATGCGTGTCGAGTTGGGGA
ACGGCAATCGCAAGTATCGCGTGAAACACACCGCGCTGTTGGTTAACAAGAAAGGCACGC
CCCAGTTCGAAATGGTCAAAACGGATGCGCATTACAAGCAAATGCAACGGCAGATGTATG
TGATGAACGCGCCTATGGGCTTTTACGTGGTCAAATTCAAACAAAATTTGGTGGTGGTTT
CTGTGCCGCGCGACGAAACGTTCTGCAACAAAGAACTGTCTACGGAAAACAACGCGTACG
TGGCGTTTGCCGTGGAAAACTCCAACTGCGCGCGCTACCAATGCGCCGACAAGCGACGGC
TTTCATTCAAAACGCACAGCTGCAATCACAACTATAGTGGTCAAGAAATCGATGCTATGG
TCGATCGCGGAATATATTTAGATTATGGACATTTAAAATGTGCGTACTGTGATTTTAGCT
CAGACAGTCGGGAAACGTGCGATTCTGTTTTAAAACGCGAGCACACCAACTGCAAAAGTT
TTAACTTGAAACATAAAAACTTTGACAATCCTACATACTTTGATTATGTTAAAAGATTGC
AAAGTTTGCTAAAGAGTCACCACTTTAGAAACGACGCTAAAACACTTGCCTATTTTGGTT
ACTATTTAACTCATACAGGAACCCTGAAGACCTTTTGCTGCGGATCGCAAAACTCGTCGC
CCACCAAACACGATCATTTAAACGACTGTGTATATTATTTGGAAATAAAATAAACCTTTA
TATTATATATAATTCTTTTATTTATACATTTGTTTATACAATTTTATTTACGACAAATAT
TGACTCGTTGTTCAGAAAGTTTAATAAGCTTGTCAATTTCTTCGGCTTGCAAAGGGCTGC
CAACGCGTTCGTTTTGAATGCGCGTAATCCGGTTTACGGTATTGTTGGCGCGAACAATAA
ACTCCTCAACTGGCAAATTAACAATTTTGTTTGCGTACTCATTGTGCACTGCGGCCAGGT
TTTGTAGAATGTTTTCGGGAAAAATGGCAATTCTATTAAATTTGACATGTTTTTGATTGT
ATACATAGTTTTGATATTCTTCCAGCGTAGGATATTTGTTTAAACTCTTGACGCATTCAA
TGTACAATTTGTGCAGTGACAAAATTCTGTTAAAATCCAAACGAGAACATTTCTCAAAAG
TTATTTCTTGACCGTTGAAATGTACACTTTGCAATTGTTTCAATAAACTGTCGTAAAAAG
TTTTTCCTTCTTCAAGCACAAACGCGGGGCGCATCGTGTTATCTACAACGCTTATGTACT
TGTCAAAATCTTCAATTATATGATAGAAATACAAATATCTCTCCGCGTTTATGGACGTGT
CGTTTAAAACATGTTCGTCAACAACTCCGTTATGATTTACTTTCAAAAATTTCAAATCTT
GCAAAGCGTCCGCGTTGGTCAACTTGTTGATAATAAATTTGTCTTTGCATTCAAACGCTC
TGTTTGCAATCCACTCCACAGCGTCCAAAACGGACATGCGTTTAAACATGTTGATACGTT
TTAGACAATACGCTCGTTTTTTTACCGCCTCAACGTTCACGTCCGTGTAGTCGCACCATT
GCAGGATTTGCAACATGTCCTCGGCAAAATGCGCGAACTGCCGCAGCTTTTCCTTTCCAA
AATGTTGATTGTCGTGTTTAAAAAGCAACGTTGAAATTTCCGAGACATACCACAAAGCCG
TGGGCAATTTTACTTTGATCAGCGGCTCCATAGCCAGGTTGCTGAACCCGATCATGCATT
CCGTGTTGTTAATGCGGTAAATGACATAGCGTTTAAAGTAGTCCTTTACATTATCGTCAA
TGTATTCTGCGTCGTTTATGTGCTTGTACAGCAAATAGTACATAAGGCCCGCGTTAAACG
CGACCTTTTTAGCGTCAAAATACGTGCACGCCAACACGTAATCGTTGTATTCGTCGAATT
GCTCGTTGGGCACTATGGCGCCCGTAAAAGGGCGTCTGCTGCGCGGTGACAAACGCGTTC
CATGCTGAATCAACTGCTTCAAACTTTCCAAATTATAACAATATTCAATTGAATTTTTAA
TCTCTTTATTTTGGCTCCATAAAAGAGGAAACTCGAGTCGGCTTTTAAACTTGGTCAAAC
TGCCCTGAATTGTTTCAAACAAGTTGTAATGTGTTAACAATATGGCCGGCACACCGCTAT
CGTTGGCTAAAATACAATCGGGGAATCGAATATTTTCTACGTTGCTGTAATCGTACGCTT
CGTCGTCGTCGTTGGCAACAACATCGTCGGTTTCGGCGTCCACGCTCGCTAACTTGTTCT
GATAGTGTAAATTTTTCATTACATCAAAAGCGTATGACTTGTTGCGATTGTGCAAATAAT
TTATGGCCGTGCTAATGGTGCTGTCGATAATTTTATCAAAATTGAGAACATCGGCGTTAT
ACAACGTTTTATAAAATTCTGTTGACTTGAACGTGTTTACAAACTCATTTTTATTTTTAA
TCTGGTCAAAATTCATACTAGAATTGTTAGTTTGTTTGATTTCGCTGAATAGCCGCTGGC
GGAGACGCTTCAGCTTGTCCACCTCGTTTAACACGTTGGCGTCCGTCGGCATGGAATTGA
TAAATTTGAACCGAACAAAAGACAGCAGTTCATCTTTTTTCGATATAAAATTTTCGGTTG
TAATGATATCGTAGTTAAATTCTTTGGTTAAATTGACCCATTCGACCATTTCATCGTTGC
GATAAATCTTGCAGTCCGAGTTGTTGACAAACGCCGAGGCAACGGACAAATCAATCTGTT
CCGTGTTATTATTGATGGCATAAAACACAATGCGTTCGAAACTAAACGGTTTTTCGTTTA
GCAAATTTTTGCAAACGTTTGCCTCATTTTTGGAAATTTGGCCGTCGGTCACCATGTACA
AAAGTTTCAACTTGCCGTCGAGCAAGTTTATATTCTTGTGAATCCACTTTATGAATTCGC
TGGGCCTGGTGTCAGTACCCTCGCCATTGCGGCGCAAATAACGACTCTTGACGTCTCCGA
TTTCTTTTTGGCGGCAATAAGCACTCCAATGCAAATACAAAACTTTGTCGCAACTACTGA
TGTTTTCGATTTCATTCTGAAATTGTTCTAAAGTTTGTAACGCGTTCTTGTTAAAGTAAT
AGTCCGAGTTTGTCGACAAGGAATCGTCGGTGGCGTACACGTAGTAGTTAATCATCTTGT
TGATTGATATTTAATTTTGGCGACGGATTTTTATATACACGAGCGGAGCGGTCACGTTCT
GTAACATGAGTGATCGTGTGTGTGTTATCTCTGGCAGCGCGATAGTGGTCGCGAAAATTA
CACGCGCGTCGTAACGTGAACGTTTATATTATAAATATTCAACGTTGCTTGTATTAAGTG
AGCATTTGAGCTTTACCATTGCAAAATGTGTGTAATTTTTCCGGTAGAAATCGACGTGTC
CCAGACGATTATTCGAGATTGTCAGGTGGACAAACAAACCAGAGAGTTGGTGTACATTAA
CAAGATTATGAACACGCAATTGACAAAACCCGTTCTCATGATGTTTAACATTTCGGGTCC
TATACGAAGCGTTACGCGCAAGAACAACAATTTGCGCGACAGAATAAAATCAAAAGTCGA
TGAACAATTTGATCAACTAGAACGCGATTACAGCGATCAAATGGATGGATTCCACGATAG
CATCAAGTATTTTAAAGATGAACACTATTCGGTAAGTTGCCAAAATGGCAGCGTGTTGAA
AAGCAAGTTTGCTAAAATTTTAAAGAGTCATGATTATACCGATAAAAAGTCTATTGAAGC
TTACGAGAAATACTGTTTGCCCAAATTGGTCGACGAACGCAACGACTACTACGTGGCGGT
ATGCGTGTTGAAGCCGGGATTTGAGAACGGCAGCAACCAAGTGCTATCTTTCGAGTACAA
CCCGATTGGTAACAAAGTTATTGTGCCGTTTGCTCACGAAATTAACGACACGGGACTTTA
CGAGTACGACGTCGTAGCTTACGTGGACAGTGTGCAGTTTGATGGCGAACAATTTGAAGA
GTTTGTGCAGAGTTTAATATTGCCGTCGTCGTTCAAAAATTCGGAAAAGGTTTTATATTA
CAACGAAGCGTCGAAAAACAAAAGCATGATCTACAAGGCTTTAGAGTTTACTACAGAATC
GAGCTGGGGCAAATCCGAAAAGTATAATTGGAAAATTTTTTGTAACGGTTTTATTTATGA
TAAAAAATCAAAAGTGTTGTATGTTAAATTGCACAATGTAACTAGTGCACTCAACAAAAA
TGTAATATTAAACACAATTAAATAAATGTTAAAATTTATTGCCTAATATTATTTTGTCAT
TGCTTGTCATTTATTAATTTGGATGATGTCATTTGTTTTTAAAATTGAACTGGCTTTACG
AGTAGAATTCTACGCGTAAAACACAATCAAGTATGAGTCATAAGCTGATGTCATGTTTTG
CACACGGCTCATAACCGAACTGGCTTTACGAGTAGAATTCTACTTGTAACGCACGATCAG
TGGATGATGTCATTTGTTTTTCAAATCGAGATGATGTCATGTTTTGCACACGGCTCATAA
ACTCGCTTTACGAGTAGAATTCTACGTGTAACGCACGATCGATTGATGAGTCATTTGTTT
TGCAATATGATATCATACAATATGACTCATTTGTTTTTCAAAACCGAACTTGATTTACGG
GTAGAATTCTACTTGTAAAGCACAATCAAAAAGATGATGTCATTTGTTTTTCAAAACTGA
ACTCGCTTTACGAGTAGAATTCTACGTGTAAAACACAATCAAGAAATGATGTCATTTGTT
ATAAAAATAAAAGCTGATGTCATGTTTTGCACATGGCTCATAACTAAACTCGCTTTACGG
GTAGAATTCTACGCGTAAAACATGATTGATAATTAAATAATTCATTTGCAAGCTATACGT
TAAATCAAACGGACGTTATGGAATTGTATAATATTAAATATGCAATTGATCCAACAAATA
AAATTGTAATAGAGCAAGTCGACAATGTGGACGCGTTTGTGCATATTTTAGAACCGGGTC
AAGAAGTGTTCGACGAAACGCTAAGCCAGTACCACCAATTTCCTGGCGTCGTTAGTTCGA
TTATTTTCCCGCAACTCGTGTTAAACACAATAATTAGCGTTTTGAGCGAAGACGGCAGTT
TGCTCACGTTGAAACTCGAAAACACTTGTTTTAATTTTCACGTGTGCAATAAACGCTTTG
TGTTTGGCAATTTGCCAGCGGCGGTCGTGAATAATGAAACGAAGCAAAAACTGCGCATTG
GAGCTCCAATTTTTGCCGGCAAAAAGCTGGTTTCGGTCGTGACGGCGTTTCATCGTGTTG
GCGAAAACGAATGGCTGTTACCGGTGACGGGAATTCGAGAGGCGTCCCAGCTGTCGGGAC
ATATGAAGGTGCTGAACGGCGTCCGTGTTGAAAAATGGCGACCCAACATGTCCGTCTACG
GGACTGTGCAATTGCCGTACGATAAAATTAAACAGCATGCGCTCGAGCAAGAAAATAAAA
CGCCAAACGCGTTGGAGTCTTGTGTGCTATTTTACAAAGATTCAGAAATACGCATCACTT
ACAACAAGGGGGACTATGAAATTATGCATTTGAGGATGCCGGGACCTTTAATTCAACCCA
ACACAATATATTATAGTTAAATAAGAATTATTATCAAATCATTTGTATATTAATTAAAAT
ACTATACTGTAAATTACATTTTATTTACAATCATGTCAAAGCCTAACGTTTTGACGCAAA
TTTTAGACGCCGTTACGGAAACTAACACAAAGGTTGACAGTGTTCAAACTCAGTTAAACG
GGCTGGAAGAATCATTCCAGCTTTTGGACGGTTTGCCCGCTCAATTGACCGATCTTAACA
CTAAGATCTCAGAAATTCAATCCATATTGACCGGCGACATTGTTCCGGATCTTCCAGACT
CACTAAAGCCTAAGCTGAAAAGCCAAGCTTTTGAACTCGATTCAGACGCTCGTCGTGGTA
AACGCAGTTCCAAGTAAATGAATCGTTTTTAAAATAACAAATCAATTGTTTTATAATATT
CGTACGATTCTTTGATTATGTAATAAAATGTGATCATTAGGAAGATTACGAAAAATATAA
AAAATATGAGTTCTGTGTGTATAACAAATGCTGTAAACGCCACAATTGTGTTTGTTGCAA
ATAAACCCATGATTATTTGATTAAAATTGTTGTTTTCTTTGTTCATAGACAATAGTGTGT
TTTGCCTAAACGTGTACTGCATAAACTCCATGCGAGTGTATAGCGAGCTAGTGGCTAACG
CTTGCCCCACCAAAGTAGATTCGTCAAAATCCTCAATTTCATCACCCTCCTCCAAGTTTA
ACATTTGGCCGTCGGAATTAACTTCTAAAGATGCCACATAATCTAATAAATGAAATAGAG
ATTCAAACGTGGCGTCATCGTCCGTTTCGACCATTTCCGAAAAGAACTCGGGCATAAACT
CTATGATTTCTCTGGACGTGGTGTTGTCGAAACTCTCAAAGTACGCAGTCAGGAACGTGC
GCGACATGTCGTCGGGAAACTCGCGCGGAAACATGTTGTTGTAACCGAACGGGTCCCATA
GCGCCAAAACCAAATCTGCCAGCGTCAATAGAATGAGCACGATGCCGACAATGGAGCTGG
CTTGGATAGCGATTCGAGTTAACGCTTTGGCAGTCACGGTCAGCGTTTTGATGGCGATCA
CGTTGAGCGAGTGCACTAACGCGGCTTTGTAAGTCTCTCCCAACATGCGCACGGTCACGC
GCCGAGTCGTGCTAAGCAACATGTGTTTCATGGCCGGAATGAGAGAAGTGTTAATTTTTT
TCAACATGCTTTTAAACCCGGACATTAGCATATCAAAGCCAATGTCCGTAGCAATACCGA
AAACGAGCGCGTAATCTTCCAAAAACGATGTTATAATTGACTCCAAGTCTTGGTCGCTGA
TTGAACGGTCGAGCGCCTCGAAATGTTCGACACGTGCACGTTCGTTACCGCGGTAATTGT
ATGCGATCGGAGTTTTAGTAAAGCCGGTTTCGGCCGTGTACGTGATCTGGACGGGCGACC
CGTTGACGATCATGCCCAAATCGTTTAGTGTTGGATTTTTGTTAAAAAGTTTTTCAAATT
CCAAGTCTGTGGCGTTATCGCGCACGCTGCGCCATTGCGCTAGTATTGCGTTGGAGTCCA
CGTTGGGTCGTGGCGGTAGTATGCTGGAAGGCGCTTTGTAATCAAAATCGCGCAGTTCGC
TAAAAATGTTGTTGGCCAGCATTTTGAAAGTGACAAAGATCGTGTCGCCCAGCACGAATC
CGATGAGCGATTCCCACCATCTAAACGAACAACCGCCGTTGAATAGCTCTCTGCCGAAAC
GTCGACAGTAGGCTTCGTTGAATTCGCCTTTAAAGCGTTCGGGAAACAAGGGGTCGGGAT
CGGGCCGAACGTTAAAAGCCGGCACATCGTCCACGCCCATGATCGTGTGTTCTTCGGTGC
GCAAGTATGGGCTGTTAAAGTACATTTTGGACAGCGAGTCCACTAAGATGCATTTGTTGT
CGAGCGTGTATCTAAACTCGGCAGACTGAACTTGGGTTTCGGCGCCTTCACGCATGGCCG
CCGCCCTGTCCAGGTGGTAGCACGCGGGCTGCGCGTAACCCACGCTAGTCTCGGAGGTCT
GCGTGTACATGAACGGCGTCGTGTTGGACACGACGCCGGTTTCGTGAAACGGATAGCAGC
TCATGCTTTCACACCCGCGCTTGCTGAAAGCCAGTTTGACGGCCAGCGCTTTGTCGGCCA
ATTTCGGCGGCACATAATAATCGTCGTCACTTGACGCGGGACGCAGCGTGTAGTCGATTA
GTATATGCGGAAACCTGGTGCGCCATCTCGAAATAAACTCGAGACGATGCATATGTATGG
CATACCTACTGGCATTAGTTAAATCGACGGCTGTTAAAACCGCCATGTTATATAGGACTT
AAAATAAACAACAATATATAATGAAATATTTATTAGATTATATTATAGCAATACATTTAC
ATTTATTATAACAATACTTTTTATTTAATCTGATTATATTATAACGATACATTTTTATTT
AGACATTGTTATTTACAATATTAATTAACTTTTTATACATTTTTAAATCATAATATATAA
TCATTTCGTTGTGCATTTCAAAGCTTTTGATAGCTTCAAAGTAATACATGAATTTAGAGT
ATTCAGGAAAATGATAAACGTTGGTAAACCCGCATTTGGTACAATATAACACGGGATTTT
TATAATACAGTTTAGTTTTTTTACACAATTTGCAATAGTTGTTAGTTGTAGGTTTCAAAG
GAAACGTGATTGCGCCGTCCAATACCTGGGTAAACTTTTTGACTTTAACAGTGGCAAACA
CGGTTCCTTTGATACCCGAAAATCGGTTGTCTTGCAGAGCGGCCATCATTTCGCTTGGCT
CTTGAAGTATAAAACAGTTGACGTCATCCACCACGTCGGGTCTGGTGCACATGCTTCGGT
AGCGCTGCAACACTATATTGGTGTATGTTTCCCTGAGAACGAGACCGCCGGTGGTGCTAA
GATCGATTGTTTGAATACGCTCGTTGGGCTCTTTGTGATTTCGAATTATGCGCCGAATTA
TTTCAAACACTTTGCAGTTGTGATCGTCAATTCTCAATTCTTTAACTTCCGTCGTGTGCT
CTAAACTTACAGGGAAAATGTATTGGTAAAAAAACCTCTCTCTGGCTAAATAGCTGAGGT
CGACCAAATTGATAGAAGGATATATTTCGTACGAGGTTTTTGGAACGTTGTGATATAGAT
AGCATTTTTGACAGCAGATGTCTATGCGGTCAGGATCGTCCAACGGCTTTTCGATGTGAA
CCACAACATACAAAAACCATTCGCGCGTGTTGTCTTTGAATCTATAATTGCAAGTGGTGC
ATCGCGAATCGCTCATGTGCTCCATAGTCTTCTTGTATTTCACAGGCCTGCTTGCAAATT
TGCCCGTCATGCGCATATCTTTGCTGTTTATGTAGCCCATAATGTAATTGGTGGAAAATT
TTAGCGTGGCTTTCATGATGTCGCGTTCTAAATCGCTCATGAAATGCATACGTAGATCGC
GCTCTTGTTTGAAATCCAGTTTGTCGCTGTACGCGGGCAAACCTTCAAACTTGTTCCCAA
ACTCGGGCGGCACAAAATATCCATCTTTTCTGTTGACGACTGGTTTTTTACTTACAATGC
TGCTGTGCTCCAACGGCTTGGCCGGAGAGGTGCGCGTAGGCTGTTTAGGCGGAGAGATGC
GCGTAGGTGGTTTGATGTTAGATTTTGGCGGCGGACGAACAGGCGACGGCGGCGAGTTGG
CGGCAGGCGCTGGCAAAGATTTGGCACGACCCTTGCCCCCGGTCCTTGGCGCGTCAAAAA
TGTTATTCTCTCGAAAAAAACGGTTCATTGTAACTGTTAGTTAGCACTCAGAAATCAACA
CGATACTGTGCACGTTCAGCCATCGAGAGGCTTTATATATGGAAACCTTATCTATAGAGA
TAAGATTGTATATGCGTAGGAGAGCCTGGTCACGTAGGCACTTTGCGCACGGCACTAGGG
CTGTGGAGGGGACAGGCTATATAAAGCCCGTTTGCCCAACTCGTAAATCAGTATCAATTG
TGCTCCGGCGCACACGCTCGCTTGCGCGCCGGATAGTATAAGTAATTGATAACGGGCAAC
GCAACATGATAAGAACCAGCAGTCACGTGCTGAACGTCCAGGAAAATATAATGACGTCAA
ACTGTGCGTCATCGCCATATTCGTGCGAGGCAACGTCCGCTTGCGCAGAAGCTCAGCAGG
TAATGATCGATAACTTTGTTTTCTTTCACATGTACAACGCCGACATACAAATTGACGCAA
AGCTGCAATGCGGCGTGCGCTCGGCCGCGTTTGCAATGATCGACGATAAACATTTGGAAA
TGTACAAGCATAGAATAGAGAATAAATTTTTTTATTACTATGATCAATGTGCCGACATTG
CCAAACCCGACCGTCTGCCCGATGACGACGGCGCGTGCTGTCACCATTTTATTTTTGATG
CCCAACGTATTATTCAATGTATTAAAGAGATTGAAAGCGCGTACGGCGTGCGTGATCGCG
GCAATGTAATAGTGTTTTATCCGTACTTGAAACAGTTGCGAGACGCGTTGAAGCTAATTA
AAAACTCTTTTGCGTGTTGTTTTAAAATTATAAATTCTATGCAAATGTACGTGAACGAGT
TAATATCAAATTGCCTGTTGTTTATTGAAAAGCTGGAAACTATTAATAAAACTGTTAAAG
TTATGAATTTGTTTGTAGACAATTTGGTTTTGTACGAATGCAATGTTTGTAAAGAAATAT
CTACGGATGAAAGATTTTTAAAGCCAAAAGAATGTTGCGAATACGCTATATGCAACGCGT
GCTGCGTTAACATGTGGAAGACGGCCACCACGCACGCAAAATGTCCAGCGTGCAGGACAT
CGTATAAATAAGCACGCAACGCAAAATGAGTGGTGGCGGCAACTTGTTGACTCTGGAAAG
AGATCATTTTAAATATTTATTTTTGACCAGCTATTTTGATTTAAAAGATAATGAACATGT
TCCTTCAGAGCCTATGGCATTTATTCGCAATTACTTGAATTGCACGTTTGATTTGCTAGA
CGATGCCGTGCTCATGAACTATTTCAATTACTTGCAAAGCATGCAATTGAAACATTTGGT
GGGCAGCACGTCGACAAACATTTTCAAGTTTGTAAAGCCACAATTTAGATTTGTGTGCGA
TCGCACAACTGTGGACATTTTAGAATTTGACACGCGCATGTACATAAAACCCGGCACGCC
CGTGTACGCCACGAACCTGTTCACGTCCAATCCCCGCAAGATGATGGCTTTCCTGTACGC
TGAATTTGGCAAGGTGTTTAAAAATAAAATATTCGTAAACATCAACAACTACGGCTGCGT
GTTGGCGGGCAGTGCCGGTTTCTTGTTCGACGATGCGTACGTGGATTGGAATGGTGTGCG
AATGTGTGCGGCGCCGCGATTAGATAACAACATGCATCCGTTCCGACTGTATCTACTGGG
CGAGGACATGGCTAAGCACTTTGTCGATAATAATATACTACCGCCGCACCCTTCTAACGC
AAAGACTCGCAAAATCAACAATTCAATGTTTATGCTGAAAAACTTTTACAAAGGTCTGCC
GCTGTTCAAATCAAAGTACACGGTGGTGAACAGCACTAAAATCGTGACCCGAAAACCCAA
CGATATATTTAATGAGATAGATAAAGAATTAAATGGCAACTGTCCGTTTATCAAGTTTAT
TCAGCGCGACTACATATTCGACGCCCAGTTTCCGCCAGATTTGCTTGATTTGCTAAACGA
ATACATGACCAAAAGCTCGATCATGAAAATAATTACCAAGTTTGTGATTGAAGAAAACCC
CGCTATGAGCGGTGAAATGTCTCGCGAGATTATTCTTGATCGCTACTCAGTAGACAATTA
TCGCAAGCTGTACATAAAAATGGAAATAACCAACCAGTTTCCTGTCATGTACGATCATGA
ATCGTCGTACATTTTTGTGAGCAAAGACTTTTTGCAATTGAAAGGCACTATGAACGCGTT
CTACGCGCCCAAGCAGCGTATATTAAGTATTTTGGCGGTGAATCGTTTGTTTGGCGCCAC
GGAAACGATCGACTTTCATCCCAACCTGCTCGTGTACCGGCAGAGTTCGCCGCCGGTCCG
TTTGACGGGCGACGTGTATGTTGTTGATAAGAACGAAAAAGTTTTTTTGGTCAAACACGT
GTTCTCAAACACGGTGCCTGCATATCTTTTAATAAGAGGTGATTACGAAAGTTCGTCTGA
GTTGAAATCCCTTCGCGATTTGAATCCGTGGGTTCAGAACACGCTTCTCAAATTATTAAT
CCCCGACTCGGTACAATAATATGATTTACACTGATCCCACTACTGGCGCTACGACTAGCA
CAGACGCGCCGTCCACAAACTATTTAAACAGGCTAACTCCAAACATGTTCTTGACCATCT
TGGCTGTAGTAGTAATTATTGCTTTAATAATTATATTTGTTCAATCTAGCAGTAATGGAA
ACAGCTCGGGGGGTAATGTACCTCCAAACGCCCTGGGGGGTTTTGTAAATCCTTTAAACG
CTACCATGCGAGCTAATCCCTTTATGAACACGCCTCAAAGGCAAATGTTGTAGATAAGTG
TATAAAAAATGAAACGTATCAAATGCAACAAAGTTCGAACGGTCACCGAGATTGTAAACA
GCGATGAAAAAATCCAAAAGACCTACGAATTGGCTGAATTTGATTTAAAAAATCTAAGCA
GTTTAGAAAGCTATGAAACTCTAAAAATTAAATTGGCGCTCAGCAAATACATGGCTATGC
TCAGCACCCTGGAAATGACTCAACCGCTGTTGGAAATATTTAGAAACAAAGCAGACACTC
GGCAGATTGCCGCCGTGGTGTTTAGCACATTAGCTTTTATACACAATAGATTCCATCCCC
TTGTTACTAATTTTACTAACAAAATGGAGTTTGTGGTCACTGAAACCAACGACACAAGCA
TTCCCGGAGAACCCATTTTGTTTACGGAAAACGAAGGTGTGCTGCTGTGTTCCGTGGACA
GACCGTCTATCGTTAAAATGCTAAGCCGCGAGTTTGACACCGAGGCTTTAGTAAACTTTG
AAAACGACAACTGCAACGTGCGGATAGCCAAGACGTTTGGCGCCTCTAAGCGCAAAAACA
CGACGCGCAGCGATGATTACGAGTCAAATAAACAACCCAATTACGATATGGATTTGAGCG
ATTTTAGCATAACTGAGGTTGAAGCCACTCAATATTTAACTCTGTTGCTGACCGTCGAAC
ATGCCTATTTACATTATTATATTTTTAAAAATTACGGGGTGTTTGAATATTGCAAATCGC
TAACGGACCATTCGCTTTTTACCAACAAATTGCGATCGACAATGAGCACAAAAACGTCTA
ATTTACTGTTAAGCAAATTCAAATTTACCATTGAAGATTTTGACAAAATAAACTCAAATT
CTGTAACATCAGGGTTTAATATATATAATTTTAATAAATAATTAAATAATATACAATGTT
TTTATTAATTATATTTTTAATATTAATTAAAGTATTAATATTTAAAAAAATGAATCAAAT
TCATCTAAAGTGTCACAGCGATAAAATTTGTCCTAAAGGGTATTTTGGCCTCAACGCCGA
TCCCTATGATTGCACGGCGTATTATCTGTGTCCGCATAAAGTGCAAATGTTTTGCGAATT
AAATCACGAATTTGACTTGGACTCCGCCAGCTGCAAGCCTATCGTGTACGATCACACGGG
CAGCGGGTGTACGGCTCGCATGTATAGAAACTTGTTACTATGAAGAGCGGGTTTCCAGTT
GCACAACACTATTATCGATTTGCAGTTCGGGACATAAATGTTTAAATATATCGATGTCTT
TGTGATGCGCGCGACATTTTTGTAGGTTATTGATAAAATGAACGGATACGTTGCCCGACA
TTATCATTAAATCCTTGGCGTAGAATTTGTCGGGTCCATTGTCCGTGTGCGCTAGCATGC
CCGTAACGGACCTCGTACTTTTGGCTTCAAAGGTTTTGCGCACAGACAAAATGTGCCACA
CTTGCAGCTCTGCATGTGTGCGCGTTACCACAAATCCCAACGGCGCAGTGTACTTGTTGT
ATGCAAATAAATCTCGATAAAGGCGCGGCGCGCGAATGCAGCTGATCACGTACGCTCCTC
GTGTTCCGTTCAAGGACGGTGTTATCGACCTCAGATTAATGTTTATCGGCCGACTGTTTT
CGTATCCGCTCACCAAACGCGTTTTTGCATTAACATTGTATGTCGGCGGATGTTCTATAT
CTAATTTGAATAAATAAACGATAACCGCGTTGGTTTTAGAGGGCATAATAAAAGAAATAT
TGTTATCGTGTTCGCCATTAGGGCAGTATAAATTGACGTTCATGTTGGATATTGTTTCAG
TTGCAAGTTGACACTGGCGGCGACAAGATCGTGAACAACCAAGTGACTATGACGCAAATT
AATTTTAACGCGTCGTACACCAGCGCTTCGACGCCGTCCCGAGCGTCGTTCGACAACAGC
TATTCAGAGTTTTGTGATAAACAACCCAACGACTATTTAAGTTATTATAACCATCCCACC
CCGGATGGAGCCGACACGGTGATATCTGACAGCGAGACTGCGGCAGCTTCAAACTTTTTG
GCAAGCGTCAACTCGTTAACTGATAATGATTTAGTGGAATGTTTGCTCAAGACCACTGAT
AATCTCGAAGAAGCAGTTAGTTCTGCTTATTATTCGGAATCCCTTGAGCAGCCTGTTGTG
GAGCAACCATCGCCCAGTTCTGCTTATCATGCGGAATCTTTTGAGCATTCTGCTGGTGTG
AACCAACCATCGGCAACTGGAACTAAACGGAAGCTGGACGAATACTTGGACAATTCACAA
GGTGTGGTGGGCCAGTTTAACAAAATTAAATTGAGGCCTAAATACAAGAAAAGCACAATT
CAAAGCTGTGCAACCCTTGAACAGACAATTAATCACAACACGAACATTTGCACGGTCGCT
TCAACTCAAGAAATTACGCATTATTTTACTAATGATTTTGCGCCGTATTTAATGCGTTTC
GACGACAACGACTACAATTCCAACAGGTTCTCCGACCATATGTCCGAAACTGGTTATTAC
ATGTTTGTGGTTAAAAAAAGTGAAGTGAAGCCGTTTGAAATTATATTTGCCAAGTACGTG
AGCAATGTGGTTTACGAATATACAAACAATTATTACATGGTAGATAATCGCGTGTTTGTG
GTAACTTTTGATAAAATTAGGTTTATGATTTCGTACAATTTGGTTAAAGAAACCGGCATA
GAAATTCCTCATTCTCAAGATGTGTGCAACGGCGAGACGGCTGCACAAAATTGTAAAAAA
TGCCATTTCGTCGATGTGCACCACACGTTTAAAGCTGCTCTGACTTCATATTTTAATTTA
GATATGTATTACGCGCAAACCACATTTGTGACTTTGTTACAATCGTTGGGCGAAAGAAAA
TGTGGGTTTCTTTTGAGCAAGTTGTACGAAATGTATCAAGATAAAAATTTATTTACTTTG
CCTATTATGCTTAGTCGTAAAGAGAGTAATGAAATTGAGACTGCATCTAATAATTTCTTT
GTATCGCCGTATGTGAGTCAAATATTAAAGTATTCGGAAAGTGTGCAGTTTCCCGACAAT
CCCCCAAACAAATATGTGGTGGACAATTTAAATTTAATTGTTAACAAAAAAAGTACGCTC
ACGTACAAATACAGCAGCGTCGCTAATCTTTTGTTTAATAATTATAAATATCATGACAAT
ATTGCGAGTAATAATAACGCAGAAAATTTAAAAAAGGTTAAGAAGGAGGACGGCAGCATG
CACATTGTCGAACAGTATTTGACTCAGAATGTAGATAATGTAAAGGGTCACAATTTTATA
GTATTGTCTTTCAAAAACGAGGAGCGATTGACTATAGCTAAGAAAAACAAAGAGTTTTAT
TGGATTTCTGGCGAAATTAAAGATGTAGACGTTAGTCAAGTAATTCAAAAATATAATAGA
TTTAAGCATCACATGTTTGTAATCGGTAAAGTGAACCGAAGAGAGAGCACTACATTGCAC
AATAATTTGTTAAAATTGTTAGCTTTAATATTACAGGGTCTGGTTCCGTTGTCCGACGCT
ATAACGTTTGCGGAACAAAAACTAAATTGTAAATATAAAAAATTCGAATTTAATTAATTA
TACATATATTTTGAATTTAATTAATTATACATATATTTTATATTATTTTTGTCTTTTATT
ATCGAGGGGCCGTTGTTGGTGTGGGGTTTTGCATAGAAATAACAATGGGAGTTGGCGACG
TTGCTGCGCCAACACCACCTCCTCCTCCTCCTTTCATCATGTATCTGTAGATAAAATAAA
ATATTAAACCTAAAAACAAGACCGCGCCTATCAACAAAATGATAGGCATTAACTTGCCGC
TGACGCTGTCACTAACGTTGGACGATTTGCCGACTAAACCTTCATCGCCCAGTAACCAAT
CTAGACCCAAGTCGCCAACTAAATCACCAAACGAGTAAGGTTCGATGCACATGAGTGTTT
GGCCCGCAGGAAGATCGCTAATATCTACGTATTGAGGCGAATCTGGGTCGGCGGACGGAT
CGCTGCCGCGACAAACTGTTTTTTCTACTTCATAGTTGAATCCTTGGCACATGTTGGTTA
GTTCGGGCGGATTGTTAGGCAACAAGGGGTCGAATGGGCAAATGGTAACATCCGACTGAT
TTAGATTGGGGTCTTGACGACAAGTGCGCTGCAATAACAAGCAGGCCTCGGCGATTTCTC
CGGCGTCTTTACCTTGCACATAATAACTTCCGCCGGTGTTATTGATGGCGTTGATTATAT
CTTGTACTAGTGTGGCGGCGCTAAACAAGAAATAGCCGCCGGTGGCCAAGAGTATGCCCG
TTCCTCCTACTTTTAAGCTTTGCATGTAACTATGTAGACGGGGGTTTTGCTGCAGTGCGT
TTTGAACACCTTCGGGCGTGCGCACGTTGGTTTCCGGGAAGTTTTGTTTGACTGCATTGG
ATCGCGTCTGCTTGGTGTGGTAATTAAAGTCTGGCACGTTGTCCACGCGCCGCAATTGGC
TCAATGAGTTTATTTGAGGGTCTGAAATGCCCTGAAATACTCCGCGTATGTTGGGGACAT
CATTGTTACGAGTAATTCTGTTTATGTCTGAAGTGCTCACAAACTGGTTGTTAGATAGTT
GATAGCCCGGCTGAAATCTGTTGTTTCCAATGTTGCGTACACTGGGCGCGTTGAGCACAT
TTGTGAAACCGGCGGGAGTGCTTGTTAAAAGACGCGTATTATCAGTAATAAAACTGGCCT
GATTAGGATACAATTTATTGACTGCGCGAAGATTTGAAAAAAAACTCATTTTAAAGCAAA
CTTATTTAATAAATATATCACAGTAAAGGTTTTGCAAAACTGCCGTCGTCAATACAACAC
GGCAGCGGCGTCATGTTGGTAAAATCTAATCTTCTCCTTGCTTTAGATTCTGGGCGAGAA
GGCGCATTTGTTGTGTAAGTTATTTCGACGTCTGCATTATTTGTTGTGTAAGGTATCTCG
ACGTATGAAGCAACTTTAACATTGTTATAATTTTTTTTAAATATTGATGCGCTCCACGGC
GCGCGTTGATACGGATGATATCTCTCCATTGTATGATCGCTAAATTTATATACCGTTTCA
ATAAATATGTTAAAACCCAACATGTTAATTATAATATTCATAATAGTTTGTTTGTTTTCA
ATAATTATTTTTACTGTTTTGAAATCTAAAAGAGGTGACGATGACGAATCAGACGACGGG
TTCAGTTGCTATAACAAACCAATTGGAGTAAATTTTCCGCATCCTACTAGATGTGACGCT
TTCTACATGTGTGTCGGTTTAAATCAAAAATTAGAGTTAATCTGCCCTGAAGGATTTGAA
TTTGATCCAGATGTTAAAAATTGTGTTCCTATATCAGATTATGGATGTACCGCTAACCAA
AACTAAAAATAAAATAAAATTTATATAGATTAATGAAATAAAATTTATATAGATTAATAA
AATAAAATTTATTTAATATATTATACTATTTATATTATTTACAACACTTAACGTCTAGAC
ATAACAGTTTGTAACTTAGAAACTAAATCAGAGTTACTGCGCTCAAACTCTGAAAATTTG
GCTTGAGACTCGGCCACCTGCTTACGCAATTGTTCTTGCAGATTATTCACAGTCGATTGC
AACTCTTCTGATTTCTTGGTAGATTCTTGCAAGTCATAGTTTGCCTTTTGTAAATCTAAT
TCGGCGACAGCATGCTTGTGTTTAAGCATAATGTAGTCGCTGTTTAACATGGTCATTTTA
TGTTCAACTTGGCTGGTCTTGGCTCGCAGCTCGGACAGTTCTTTTTGCAATTGCTCCACA
TAGTTCAAGTCCGTGGTGTGATTGTTGACCGTGTTATTTTCTAAAAGCTCGCGCCAATGC
TGTTTGATGGAATCCTGGTTACGAGTGACGTTAATGGGCATAAATTCTACATACCCGTGC
TTATTGTACACGCGACAATCTGATGAAGTAGCGCTGCAAAAACATTTGTACACAGAATTG
TCCATAATTATCTTGACATAACACTTGAAACACACAGCATGGTTACAATGAATCGAAGTC
ACAAACGAGGAATTTACGTTTTTAGTGTCTTTAAAAGTAGTAAAACAAATATTACACGAA
ACCTCTACTTCTTCTTCGGGTTCTGATTGCTGCTGCTGCTGCTGCTGCGGCTGCGGAGAC
TGCGGCGAGGCAAACAAATCTGGCGACTGTGGTATTACGTAATTCGGCGAATAAGATGGA
CTATAAGTGGGAGACCTTGGGGCAATCTCATTCATCAGCTGAGCCTCAAGATCTAAACCT
CGTTGCAGAGCCCTCTGCGCAGCTGTCTCCGACGCAATGTTATCCTGGTACTGCTGGGCA
GTGATGTCGGGAAACCGTTCACGATCCACATTTTCACTATTAATTAGTATGACGTCATCC
TCTTGACTTAATAGCGGATCGTCATTGCTAATGTTAACCTGACCGTGCACGTAATACGTG
ACACCCTGACGATGGTAGGTGCGCGTCAACGGCTCGTTGACGTTCCCGATAATCTGCACG
TTTTCTTCGCTGACACGCTGCTCCTGACGCCGCTCCTGACGGCGATGGCTGCGACTGCTT
GAAGACGGCTGGCTGCGACTGCTTGAAGACGGCTGGGCTTCGGGAGATGTTGTAAAGTTG
ATGCGGCGACGGCTGAGAGACAGCCTGTGGCGGCGGCTGCTGCTGGGAGTGGCGGCGTTG
ATTTGGCGACTCATGGCTGGGCTGGTAGGATACTGTTCACTAGGCTGTGAGGCTTGAACT
GTGCTTACGAGTAGAACGGCAGCTGTATTTATACTGTTTATCAGTACTGCACGACTGATA
AGACAATAGTGGTGGGGGAACTTGCCAGGCAAAAATGAACTTTTTTGTAATGCAAAAAAG
TTGATAGTGTAGTAGTATATTGGGAGCGTATCGTACAGTGTAGACTATTCTAATAAAATA
GTCTACGATTTGTAGAGATTGTACTGTATATGGAGTGTCAGGCAAAAGTGAACTTTTTTG
CATTGCAAAAAAATTCATTTTAAATTTATCATATCACAGGCTGCAGTTTCTGTTATCTGT
CCCCCACTCAGGCGTGCAGCTATAAAAGCAGGCACTCACCAACTCGTAAGCACAGTTCGT
TGTGAAGTGAACACGGAGAGCCTGCCAATAAGCAAAATGCCAAGGGACACCAACAATCGC
CACCGGTCTACGCCATATGAACGTCCTACGCTTGAAGATCTCCGCAGACAGTTGCAAGAC
AATTTGGACAGCATAAACCGCCGAGACAGAATGCAAGAAGAACAAGAAGAAAACCTGCGC
TATCAAGTGCGTAGAAGGCAGCGTCAAAACCAGCTCCGCTCCATACAAATGGAACAGCAG
CGAATGATGGCGGAATTAAACAACGAGCCGGTGATTAATTTTAAATTTGAGTGTAGTGTG
TGTTTAGAAACATATTCCCAACAATCTAACGATACTTGTCCTTTTTTGATTCCGACTACG
TGCGACCACGGTTTTTGTTTCAAATGCGTCATCAATCTGCAAAGCAACGCGATGAATATT
CCGCATTCCACTGTGTGCTGTCCATTGTGCAATACCCAGGTAAAAATGTGGCGTTCCTTA
AAGCCTAACGCTGTTGTGACGTGTAAGTTTTACAAGAAAACTCAAGAAAGAGTTCCGCCC
GTGCAGCAGTATAAAAACATTATTAAAGTGCTACAAGAACGGAGCGTGATTAGTGTCGAA
GACAACGACAATAATTGTGACATAAATATGGAGAATCAGGCAAAGATAGCTGCTTTGGAA
GCTGAATTGGAAGAAGAAAAAAATCACAGTGATCAAGTAGCTTCTGAAAACCGACAGCTG
ATAGAAGAAAATACTCGTCTCAATGAACAGATTCAAGAGTTGCAGCATCAGGTGAGGACA
TTGGTGCCGCAACGTGGCATTACGGTTAATCAGCAAATTGGCCGTGACGACAGTGCGCCA
GCCGAGCTGAACGAGCGTTTTCGCTCACTTGTCTATTCGACTATTTCAGAGCTGTTTATT
GAAAATCGCGTTCATAGTATTCAAAATTATGTTTATGCCGGAACTTCTGCTGCTAGTTCA
TGTGATGTAAATGTTACTGTTAATTTTGGGTTTGAAAATTAATGTGATATGAAATGTATA
TATAAAAATGATGGAATAAATAATAAACATTTTTATACTTTTTATGTTTTTTTTATTTCA
TGTGATTAAGAAACTTTTAAGATGGATAGTAGTAATTGTATTAAAATAGATGTAAAATAC
GATATGCCGTTACATTATCAATGTGACAATAACGCAGATAAAGACGTTGTAAATGCGTAT
GACACTATCGATGTTGACCCCAACAAAAGATTTATAATTAATCATAATCACGAACAACAA
CAAGTCAATGAAACAAATAAACAAGTTGTCGATAAAACATTCATAAATGACACAGCAACA
TACAATTCTTGCATAATAAAAATTTAAATGACATCATATTTGAGAATAACAAATGACATT
ATCCCTCGATTGTGTTTTACAAGTA
