# Supplementary material for: Empirical estimates of the mutation rate for an alphabaculovirus
Source: PLoS Genet. 2022 Jun 6;18(6):e1009806. doi: 10.1371/journal.pgen.1009806 (PMC9203023; doi:10.1371/journal.pgen.1009806)
Supplement: S2 File — (ZIP) [file pgen.1009806.s017.zip › Bacmid sequence and annotation files/FastBacDual_polh_1805_annotated.gbk]

LOCUS       FastBacDual_polh_1805_annotated    145465 bp    DNA     linear   UNA 
DEFINITION  fb_dual_polh_1605_consensus.
ACCESSION   0
VERSION     0
KEYWORDS    .
SOURCE      fb_dual_polh_1605_consensus (unknown)
  ORGANISM  fb_dual_polh_1605_consensus
            fb_dual_polh_1605_consensus
FEATURES             Location/Qualifiers
     source          1..145465
                     /organism="fb_dual_polh_1605_consensus"
                     /note="Annotations transferred from Autographa
                     californica nucleopolyhedrovirus strain E2 (KM667940)"
     CDS             503..1009
                     /gene="Ac-ptp"
                     /codon_start=1
                     /product="Ac-ptp"
                     /translation="MFPARWHNYLQCGQVIKDSNLICFKTPLRPELFAYVTSEEDVWT
                     AEQIVKQNPSIGAIIDLTNTSKYYDGVHFLRAGLLYKKIQVPGQTLPPESIVQEFIDT
                     VKEFTEKCPGMLVGVHCTHGINRTGYMVCRYLMHTLGIAPQEAIDRFEKARGHKIERQ
                     NYVQDLLI"
     gene            503..1009
                     /gene="Ac-ptp"
     CDS             complement(1006..2028)
                     /gene="Ac-bro"
                     /codon_start=1
                     /product="Ac-bro"
                     /translation="MARVKIGEFKFGEDTFNLRYVLERDQQVRFVAKDVANSLKYTVC
                     DKAIRVHVDNKYKSLFEQTIQNGGPTSNSVVKRGDPLYLQPHTVLITKSGVIQLIMKS
                     KLPYAIELQEWLLEEVIPQVLCTGKYDPAIKQREEESKQLVTKLIATFTEHTNALQAV
                     VAQKTEELVKKQEFIERIVAIKDKQIEAKDLQVTRVMTDLNRMYTGFQETMQKKDEIM
                     QKKDAQVTDLVAKVVDLSDRAVQYPADKRKHPVLCVTRDGTTFTAITGQKTYVENQKH
                     KRNINVANIVVENIRPNPTVDWNNATDRLQAKRSKRSISFGSLEEAQQFENRIKYLLK
                     NANNIN"
     gene            complement(1006..2028)
                     /gene="Ac-bro"
     CDS             complement(2085..2246)
                     /gene="Ac-ctl"
                     /codon_start=1
                     /product="Ac-ctl"
                     /translation="MQIKTVLLAFAMFAALNAQHVLAACAETGAVCVHNDECCSGACS
                     PIFNYCLPQ"
     gene            complement(2085..2246)
                     /gene="Ac-ctl"
     CDS             complement(2296..2751)
                     /gene="AcOrf-4"
                     /codon_start=1
                     /product="AcOrf-4"
                     /translation="MKLTYKMASLLKYALRLTREYKENIIPHFDHLTRLRDLIDGMIK
                     SEDVQRFNRTNRNDLISACMQINVRTYMPNATIDMRKQPNCIYFRICQYCHLEADVPS
                     PDDHSVYRYLCVACGTPLVIDHPLDVFGHTEEGVNELLEVQRVNAGGEL"
     gene            complement(2296..2751)
                     /gene="AcOrf-4"
     CDS             2780..3109
                     /gene="AcOrf-5"
                     /codon_start=1
                     /product="AcOrf-5"
                     /translation="MYRTSRINNAPVVASQHDYDRDQIKRELNSLRRNVHDLCTRSGT
                     SFDCNKFLRSDDMTPVVTTITPKRTADYKITEYVGDVKTIKPSNRPLVESGPLVREAA
                     KYGECIV"
     gene            2780..3109
                     /gene="AcOrf-5"
     CDS             3090..3722
                     /gene="Ac-lef2"
                     /codon_start=1
                     /product="Ac-lef2"
                     /translation="MANASYNVWSPLIRASCLDKKATYLIDPDDFIDKLTLTPYTVFY
                     NGGVLVKISGLRLYMLLTAPPTINEIKNSNFKKRSKRNICMKECVEGKKNVVDMLNNK
                     INMPPCIKKILNDLKENNVPRGGMYRKRFILNCYIANVVSCAKCENRCLIKALTHFYN
                     HDSKCVGEVMHLLIKSQDVYKPPNCQKMKTVDKLCPFAGNCKGLNPICNY"
     gene            3090..3722
                     /gene="Ac-lef2"
     CDS             complement(3760..4365)
                     /gene="Ac-ORF603"
                     /codon_start=1
                     /product="Ac-ORF603"
                     /translation="MAVIFNNKQLLADNSIEKGGELFLFNGSYNILESYVNPVLLKNG
                     VIELEEAAYYAGNILYKTDDPKFIDYINLIIKATHSEELPENSTVVNYRKTMRSGTIH
                     PIKKDIYIYDNKKFTLYDRYIYGYDNNYVNFYEEKNEKEKEYEEEDDKASSLCENKII
                     LSQINCESFENDFKYYLSDYNYAFSIIDNTTNVLVAFGLYR"
     gene            complement(3760..4365)
                     /gene="Ac-ORF603"
     misc_feature    4411..4428
                     /label="end of E2"
     misc_feature    4411..16920
                     /label="BACMID regioin"
     CDS             complement(6622..7359)
                     /gene="Ac-Polyhedrin"
                     /codon_start=1
                     /product="Ac-Polyhedrin"
                     /translation="MPDYSYRPTIGRTYVYDNKYYKNLGAVIKNAKRKKHFAEHEIEE
                     ATLDPLDNYLVAEDPFLGPGKNQKLTLFKEIRNVKPDTMKLVVGWKGKEFYRETWTRF
                     MEDSFPIVNDQEVMDVFLVVNMRPTRPNRCYKFLAQHALRCDPDYVPHDVIRIVEPSW
                     VGSNNEYRISLAKKGGGCPIMNLHSEYTNSFEQFIDRVIWENFYKPIVYIGTDSAEEE
                     EILLEVSLVFKVKEFAPDAPLFTGPAY"
     gene            complement(6622..7359)
                     /gene="Ac-Polyhedrin"
     misc_feature    complement(7404..7529)
                     /label="polyhedrin promoter"
     misc_feature    7551..7672
                     /label="p10 promoter"
     misc_feature    16324..16890
                     /label="broken_pol"
     CDS             complement(16920..18551)
                     /gene="Ac-ORF1629"
                     /codon_start=1
                     /product="Ac-ORF1629"
                     /translation="MTNRRYESVQSYLFNNRNNKIDAHQFFERVDTAEAQIIKNNIYD
                     NTVVLNRDVLLNILKLANDVFDNKAYMYVDDSEVSRHYNAVVKMKRLVIGVRDPSLRQ
                     SLYNTIAYIERLLNIGTVNDSEITMLIADFYDLYSNYNIELPPPQALPRSRRPSVVQP
                     AAPAPVPTIVREQTKPEQIIPAAPPPPPSPVPNIPAPPPPPPPSMSELPPAPPMPTEP
                     QPAAPLDDRQQLLEAIRNEKNRTRLRPVKPKTAPETSTIVEVPTVLPKETFEPKPPSA
                     SPPPPPPPPPPPAPPAPPPMVDLSSAPPPPPLVDLPSEMLPPPAPSLSNVLSELKSGT
                     VRLKPAQKRPQSEIIPKSSTTNLIADVLADTINRRRVAMAKSSSEATSNDEGWDDDDN
                     RPNKANTPDVKYVQALFNVFTSSQLYTNDSDERNTKAHNILNDVEPLLQNKTQTNIDK
                     ARLLLQDLASFVALSENPLDSPAIGSEKQPLFETNRNLFYKSIEDLIFKFRYKDAENH
                     LIFALTYHPKDYKFNELLKYVQQLSVNQQRTESSA"
     gene            complement(16920..18551)
                     /gene="Ac-ORF1629"
     CDS             18550..19368
                     /gene="Ac-pk-1"
                     /codon_start=1
                     /product="Ac-pk-1"
                     /translation="MATTNATLQTLVQFYENCKNVKTRYKIINGRFGKISILSHKPTS
                     KLYLQKTISAHNFNADEIKVHQLMSDHPNFIKIYFNHGSINNQVIVMDYIDCPDLFET
                     LQIKGELSYQLVSNIIRQLCEALNDLHKHNFIHNDIKLENVLYFEALDRVYVCDYGLC
                     KHENSLSVHDGTLEYFSPEKIRHHNYARSFDWYAVGVLTYKLLTGGRHPFEKSEDEML
                     DLNSMKRRQQYNDIGVLKHVRNVNARDFVYCLTRYNIDCRLTNYKQIIKHEFLS"
     gene            18550..19368
                     /gene="Ac-pk-1"
     CDS             complement(19532..20554)
                     /gene="AcOrf-11"
                     /codon_start=1
                     /product="AcOrf-11"
                     /translation="MSLAAKLIIYNYYAKYNEVHDVYGESYHHYRIVQEYLSESYVNG
                     MSCIERDVTAMRRLKSGSCTFDEAVKMIDAGDSIKSLSHWFSTSETMGIDDNVREVLE
                     QIDAVVPVSVRVQNGWQIFSLNNFEREISQDMLDCLQIILGRFEYFMRNGKLLRIANV
                     FNPNNDVVGWWYNKFCVVTYVHRIMYRSVPAELVPRLSEAVKKFIRLRKSDYDDRLHV
                     DESYNCPRVIAEMYGRFCGIGKEHFSKHKLSCMHILFQYLRGKTTQEEKSFPCYRVIK
                     DFGRQCKDVYKNLKDVFDLLHAHSMSDKDKNSLMDLLCVMDCEEIDVDCFYYIFESFL
                     NNKHLQ"
     gene            complement(19532..20554)
                     /gene="AcOrf-11"
     CDS             20591..21244
                     /gene="AcOrf-12"
                     /codon_start=1
                     /product="AcOrf-12"
                     /translation="MYRHACYLYIISQGGELLSVAIIKEWPSVFITSLAASTMKRRHC
                     KLNSLPQELFDKIVEYLSLSDYCNLVLVCKRPSSKYNVIFDSTNHQHLKGVYKKTDVQ
                     ITSYNEYINCICNELRQDEFYAKSSWIASICGHQRATIFSVTNKQVEMKYHLYNIAIV
                     ESEDCNGFYPFEPTRDCLICKQKNQCPRNSFIVSLCKYLEKQNVQSNFIYYLYEINT"
     gene            20591..21244
                     /gene="AcOrf-12"
     CDS             complement(21271..22254)
                     /gene="AcOrf-13"
                     /codon_start=1
                     /product="AcOrf-13"
                     /translation="MLSWLWNWWMWSGDNDNDAIAAEDRFNADDYKKYHINAQQWSHI
                     VKWDSFKCNTHSFKYRYVHSDTNAKCYNVIDFCKGLEIAHDDILDCNWDGDQVYHLNE
                     IVFHKQRSKRDLNSLGALFATKHGLLEILMRLNFANKSNALLHIQTEGERDDLRDKIE
                     SVLKHVKKLNANSEKFMVTHETFKNEVGNRFEQFELRLHELDAKLNMLQSAEKLKTAV
                     VAESKNGTVTFPRDITKHQHLAVFSERIDDRIKLAFVLGQERHFRKRKMRFEDDMEVL
                     YDGVHPNPLLAIQCINEKLYDKHYKIRKIAKRVIDVDCTPNVVREVIQEVL"
     gene            complement(21271..22254)
                     /gene="AcOrf-13"
     CDS             complement(22146..22946)
                     /gene="Ac-lef-1"
                     /codon_start=1
                     /product="Ac-lef-1"
                     /translation="MLVCNYTQKRVDMMWDAIAYNDSRKYAFMTVNARWIHADRYFDT
                     SAQLYSYIVQNKVSDVHVKPLDDGGGREWVVDADYKNYVDEHDLMLKIYIGATAFLLF
                     YTEENVSRVMYTGNRGFHLWLKFTDKFKITSAQNVRVHRYKAFEKPAKLDSDYIQPGS
                     FAHCVREAVRLYVPHMQDSNLDALTLQYWPDVDRDIFCNVNKQIRAPYSYNYKGTKFS
                     RCITKELLDKLKQCYPGYGTGGCGPVTTTTTPSPPKIGSMQTTTKSTT"
     gene            complement(22146..22946)
                     /gene="Ac-lef-1"
     CDS             23059..24579
                     /gene="Ac-egt"
                     /codon_start=1
                     /product="Ac-egt"
                     /translation="MTILCWLALLSTLTAVNAANILAVFPTPAYSHHIVYKVYIEALA
                     EKCHNVTVVKPKLFAYSTKTYCGNITEINADMSVEQYKKLVANSAMFRKRGVVSDTDT
                     VTAANYLGLIEMFKDQFDNINVRNLIANNQTFDLVVVEAFADYALVFGHLYDPAPVIQ
                     IAPGYGLAENFDTVGAVARHPVHHPNIWRSNFDDTEANVMTEMRLYKEFKILANMSNA
                     LLKQQFGPNTPTIEKLRNKVQLLLLNLHPIFDNNRPVPPSVQYLGGGIHLVKSAPLTK
                     LSPVINAQMNKSKSGTIYVSFGSSIDTKSFANEFLYMLINTFKTLDNYTILWKIDDEV
                     VKNITLPANVITQNWFNQRAVLRHKKMAAFITQGGLQSSDEALEAGIPMVCLPMMGDQ
                     FYHAHKLQQLGVARALDTVTVSSDQLLVAINDVLFNAPTYKKHMAELYALINHDKATF
                     PPLDKAIKFTERVIRYRHDISRQLYSLKTTAANVPYSNYYMYKSVFSIVMNHLTHF"
     gene            23059..24579
                     /gene="Ac-egt"
     CDS             24725..25402
                     /gene="Ac-odv-e26"
                     /codon_start=1
                     /product="Ac-odv-e26"
                     /translation="MESVQTRLCASSNQFAPFKKRQLAVPVGSVNSLTHTITSTTVTS
                     VIPKNYQEKRQKICHIISSLRNTHLNFNKIQSVHKKKLRHLQNLLRKKNEIIAELVRK
                     LESAQKKTTHRNISKPAHWKYFGVVRCDNTIRTIIGNEKFVRRRLAELCTLYNAEYVF
                     CQARADGDKDRQALASLLTAAFGSRVIVYENSRRFEFINPDEIASGKRLIIKHLQDES
                     QSDINAY"
     gene            24725..25402
                     /gene="Ac-odv-e26"
     CDS             25371..26000
                     /gene="AcOrf-17"
                     /codon_start=1
                     /product="AcOrf-17"
                     /translation="MNLKVILTPINLKGEEEPNCVERITIMPCILIDTEICLNVRCRS
                     PFAKFKVLIIVDGFDSAYIQATFCSISDSVTIVNKSNEKHVTFDGFVRPDDEGTTMPY
                     VIGPLYSVDAAVADRKVKDVVDSIQNQQTMLKVFINEANVYNKWNMLKGLIYNNNNES
                     VLVNNVVKFIKVDKNYNINKKNNVTKWVPALNYFTGRQLLTILFIFKFK"
     gene            25371..26000
                     /gene="AcOrf-17"
     CDS             complement(26030..27091)
                     /gene="AcOrf-18"
                     /codon_start=1
                     /product="AcOrf-18"
                     /translation="MERLLNQLNLGVLPYITTKDIEDRLRDKIVAKAKLAFIKDCFEA
                     VVCENGGLFVLTGGAAVTCHIDDDRSALKCIDFDYYGFCAKMFCNLQTNLQKCVDQHY
                     AELDVLTRQVYMSDPLVVLKCYQNGAYRLNGQINLHLNRHIKCIKTQYNDEFDLVRFA
                     LQIDITSADGVDEYTDNGVKITTAPLSFNVFFVNVRIMKRPFNADRCIKNFSLFGNEY
                     HVLVSSLQRVLNDQLMCLLKDIFTNKFDYKIERRLKHLKRLFANLPAESYNSCVNDHT
                     DMCLYKEQNETITNFVKKILDISGPALGCRKLMHIYLTTDTFSGQLPAYLTHYVNYPH
                     KSLCDQNWKRFMSCIFSLY"
     gene            complement(26030..27091)
                     /gene="AcOrf-18"
     CDS             27093..27419
                     /gene="AcOrf-19"
                     /codon_start=1
                     /product="AcOrf-19"
                     /translation="MNSGDATRLHCSNAHAKQTLATLFANRNHSSFYEYAIAFVSTLL
                     FKNNLNLMTACNLINSLINFELNMFGKSLLLNGFVNFCIANSDGVTIQHKMLTNVLSF
                     LLEKYY"
     gene            27093..27419
                     /gene="AcOrf-19"
     CDS             complement(27645..28898)
                     /gene="Ac-arif-1"
                     /codon_start=1
                     /product="Ac-arif-1"
                     /translation="MLNKITAVLQFGLNASLLLAYLIVFVLSIMGVIDSRYAFLLEIE
                     GKQSVINLSIPIMLAFGMWILFYMFYFIWKIIVWTKNRSSSSNTNVNFNAKENFYVAI
                     TCIMVNVITGLCWMLFAAFQIYVFKNGHLPALDVLYRHYDLESMCWNSIVYLEIDYAN
                     TETLSQNCVYVNIYKKCIMCRAIVSDHEPTVFNQNYPVIIMGVLTILAVQCWNLYVQL
                     KEMRHNIYMKRRAEAEKASYEHYCDIDYRREERESNSRLLEVVSEGRNSSSVVAVTHP
                     PSTTSTTTSVSETLSSFIAPSDLSSQPSPSSHPSSPFGNHNEFYFGNTYSVPKPVYSV
                     PKKVLCTSPDACTMCEPPLPDEEIISRRTPTLSPKLFRKSRELSPIKPVRTPTPPAPT
                     PPPMCFSEELQRKFQEKKLLPVYDD"
     gene            complement(27645..28898)
                     /gene="Ac-arif-1"
     CDS             28935..30083
                     /gene="Ac-pif-2"
                     /codon_start=1
                     /product="Ac-pif-2"
                     /translation="MYRVLIVFFLFVFLYIVYQPFYQAYLHIGHAQQDYNDTLDDRMD
                     YIESVMRRRHYVPIEALPAIRFDTNLGTLAGDTIKCMSVPLFVSDIDLPMFDCSQICD
                     NPSAAYFFVNETDVFVVNGHRLTVGGYCSTNSLPRNCNRETSVILMSLNQWTCIAEDP
                     RYYAGTDNMTQLAGRQHFDRIMPGQSDRNVLFDRLLGREVNVTTNTFRRSWDELLEDG
                     TRRFEMRCNARDNNNNLMFVNPLNPLECLPNVCTNVSNVHTSVRPVFETGECDCGDEA
                     VTRVTHIVPGDRTSMCASIIDGLDKSTASYRYRVECVNLYTSILNYSNNKLLCPSDTF
                     DSNTDAAFAFEVPGSYPLSRNGINEPTYRFYLDTRSRVNYNDVRGQLS"
     gene            28935..30083
                     /gene="Ac-pif-2"
     CDS             30147..32219
                     /gene="Ac-F"
                     /codon_start=1
                     /product="Ac-F"
                     /translation="MLACKFSQYQAFIMDGVKLLGTCALIILLSTTSTVVGRDRITFT
                     PIEDSAGLMFERMYGLRHHTDDRFVFVKKFNFVSVLQELNNIKSKIELYEAQVSTCTN
                     VRQIKQNRSSIIKARIENQLQFLTQLNKNLITYSVESSILSNDVLDNIDLEYDDSGEF
                     DVYDEYEQPSHWSNMTVSDAQALLRNPPKDRVMFLDTVTTSDVSSKYEEYINCIVSNR
                     TVENECMFLANMMNVLNDKLDDAAALAKMLERIVKQTRKNKLNISNTVIDDDTLLTEM
                     KKLTQTLYNQNRVWVVDFNKDMNSYFDLSQAYKLHLYVDLNTVIMFITMPLLKSTAVS
                     FNLYRVMTVPFCRGKMCLLIISGNEYFGITDSKNYYVPVSDNFRQDCQEFTGYNEFLC
                     PETEPIATMNSKVCEIEMFMGRYSDDVDNMCDIRVANYNPKKAYVNTLIDYRKWLYIF
                     PNTTVSVHYYCHDALVEVDTKVSPGVGVMFSTMAQTCSIRITYDVTITVDSRFYVSHS
                     TTYWPKKKFNFNNYIDQMLLEKATTSFIPTVDNFTRPVLLQLPHKFHIKDYTSTPHHF
                     FHQSKIYTNSAAPDEDSQDDSNTTVVIIAIVAAMILFCGLLLFLFCCIKKRCHQSNNV
                     VVQYKNNNEFVTICNNLEDNRAYINLPNEYDSDDMPKPLYPLLGFNDDLLKDDKPVLY
                     PMIIERIK"
     gene            30147..32219
                     /gene="Ac-F"
     CDS             complement(32268..32777)
                     /gene="Ac-pkip-1"
                     /codon_start=1
                     /product="Ac-pkip-1"
                     /translation="MSCILTALCKKGQANLNSLIKLQNKKVKNYYVKNNETAIDKMLC
                     IAADIKGQVEQLELVNQYLGAPESEKLDFVYDCSDLDINEKDLKSLCLTKNIAYFTQK
                     YNAPTVLKAQAAVYDSFIKHSELFINAICQMDEKQQVNNFCLDELVKLKLIAIKHLCA
                     LEYVIENSI"
     gene            complement(32268..32777)
                     /gene="Ac-pkip-1"
     CDS             complement(32817..33767)
                     /gene="Ac-dbp"
                     /codon_start=1
                     /product="Ac-dbp"
                     /translation="MATKRKIGDGYSSSDDNQPKRERSEGGEDQQLVPYNSGAFNVKH
                     DETGVMCYFTPSSIQLEPHELTKMLWQEQMAINVKRGNFSILNCSCFEGRFLKNEFCR
                     LSNLNSLHEWEDKLYPEPDKNIVVLEPANGKTTYTIGPRVQGKPCGFWFSDFGTIKRA
                     KSNFGQFFSIQYGDIHKHNNIFGNILQKHLQSDFPLKMEPNVCIHLPDKNKTSERDML
                     IRRFYIINRDNNGSIYATGKIRNVPLDIQRMSVEDFDRLFEMDKIDGPSEEIKMYMMG
                     TIDGVKYGKEMQMTDMNNKKITEKPYSLAFKPGIFVIIEQ"
     gene            complement(32817..33767)
                     /gene="Ac-dbp"
     CDS             33843..34232
                     /gene="AcOrf-26"
                     /codon_start=1
                     /product="AcOrf-26"
                     /translation="MDDSVASMCVDNAFAYTTDDLLKNIPFSHSKCAPFKLQNYTVLK
                     RLSNGFIDKYVDVCSISELQKFNFKIDRLTNYISNIFEYEFVVLEHDLSTVHVINAET
                     KTKLGHINVSLNQNDANVLILTVTLTS"
     gene            33843..34232
                     /gene="AcOrf-26"
     CDS             34234..35094
                     /gene="Ac-iap-1"
                     /codon_start=1
                     /product="Ac-iap-1"
                     /translation="MNEDTPPFYFISVCDNFRDNTAEHVFDMLIERHSSFENYPIENT
                     AFINSLIVNGFKYNQVDDHVVCEYCEAEIKNWSEDECIEYAHVTLSPYCAYANKIAER
                     ESFGDNITINAVLVKEGKPKCVYRCMSNLQSRMDTFVNFWPAALRDMITNIAEAGLFY
                     TGRGDETVCFFCDCCVRDWHTNEDTWQRHAAENPQCYFVLSVKGKEFCQNSITVTHVD
                     KRDDDNLNENADDIEEKYECKVCLERQRDAVLMPCRHFCVCVQCYFGLDQKCPTCRQD
                     VTDFIKIFVV"
     gene            34234..35094
                     /gene="Ac-iap-1"
     CDS             35099..35620
                     /gene="Ac-lef6"
                     /codon_start=1
                     /product="Ac-lef6"
                     /translation="MVFNVYYNGYYVEKKFSKEFLIHIAPDLKNSVDWNGSTRKQLRV
                     LDKRAYRQVLHCNGRYYWPDGTKFVSHPYNKSIRTHSATVKRTDSSHRLKSHVVDKRP
                     RRSLDSPRLDGYVLASSPIPHSDWNEELKLYAQSHGYDDYDDNLEDGEIDERDSLKSL
                     NNHLDDLNVLEKQ"
     gene            35099..35620
                     /gene="Ac-lef6"
     CDS             complement(35680..35895)
                     /gene="AcOrf-29"
                     /codon_start=1
                     /product="AcOrf-29"
                     /translation="MFSRNYNASQSQRDLKSQLEEINRQKQKITIDSQHFEKIKSVTK
                     NVNELQNMEKRVMKSRQNFLNYGIDNF"
     gene            complement(35680..35895)
                     /gene="AcOrf-29"
     CDS             complement(35949..37340)
                     /gene="AcOrf-30"
                     /codon_start=1
                     /product="AcOrf-30"
                     /translation="MAPTQVLQRALKQKEYIKIIELAVKSPNNRVYLLNLQDDTFWKR
                     ISRECYGRVDFIHVFRNKLDWKIISISPLSITIANRFKSHLIWSLVSEQKFLTQDFIL
                     AFGDLLDMEEISKNYNNLSLSVQQKYAHKLNWKRIVASHILLKEWFQEPIKQYINYDY
                     VSKYKHLNTALINNVSCMENVNLSAYMQDCVKISDALILYCLREGRVQELKLIAHSIP
                     WSDHMLVFDEYPGLVNTLHSDWKCIDKWTAFNAPPAYYIRHMFAHPEFRNEFEENFNA
                     QYWHKLINYTVITNVRASAAFNLMLFQNYKNRVDWTELQQCNQFLNLGVLYRAPFPRV
                     DLQAVPRFDDEKLWKAYGRHLKLNSDECDDPQVIPLHMNVKTAYHKMILVEPCATQQE
                     HDSVETCSAIFKLNGGEEGLLNWNLLSATQPICPFNLRHLQNVNANTYRNKNNHFMED
                     VYEQMVAIQMNNN"
     gene            complement(35949..37340)
                     /gene="AcOrf-30"
     CDS             37454..37909
                     /gene="Ac-sod"
                     /codon_start=1
                     /product="Ac-sod"
                     /translation="MKAICIISGDVHGKIYFQQESANQPLKISGYLLNLPRGLHGFHV
                     HEYGDTSNGCTSAGEHFNPTNEDHGAPDAEIRHVGDLGNIKSAGYNSLTEVNMMDNVM
                     SLYGPHNIIGRSLVVHTDKDDLGLTDHPLSKTTGNSGGRLGCGIIAICK"
     gene            37454..37909
                     /gene="Ac-sod"
     CDS             complement(38675..39220)
                     /gene="Ac-fgf"
                     /codon_start=1
                     /product="Ac-fgf"
                     /translation="MYRLLALVALASMADCSALLTHITGTSIPGQLFINRQFLAVNPD
                     GAVYGTIESDNVDTIFKRVAVDRNRIVIQNAITCVYLCMDRCGQLYGSKTLSKDCFMR
                     EFLEKNNYNTYYKVYDRKLTYVALKNDGTPRKLQISKSRKLGKLSVYAMALLKRLSFP
                     IYTSCPNIKSEIIVRHRKCHV"
     gene            complement(38675..39220)
                     /gene="Ac-fgf"
     CDS             complement(39367..39915)
                     /gene="Ac-pnk"
                     /codon_start=1
                     /product="Ac-pnk"
                     /translation="MWTLQQPDLYAYAVHDGAKRTKIAAFDLDGTLISSKTRSKFPKN
                     PDDWQLLPCAHKLKRLYELGYDLVVFTNQAHLGSGKIKASDLLYKLENIKKATGVPIS
                     FYVSPNKDEHRKPDTGMWREMAKQFTHIDKEQSFYVGDAAGRINLTTGQKDFSDSDRV
                     FAKNLSLQFYTPEQFIQLDLDL"
     gene            complement(39367..39915)
                     /gene="Ac-pnk"
     CDS             complement(39928..40575)
                     /gene="AcOrf-34"
                     /codon_start=1
                     /product="AcOrf-34"
                     /translation="MTTVAVNAPLPPPLVELCNRRPIPTPRIISLQRQLISTPVVKNY
                     QADVQEAIDAFKRLNITPGHLGEVIDTMGQQGKLLPEIIEADDDFKVNQTRNLSCKTV
                     EYLNFLENDKLFRCRLCYTHADWLWCDFHRNHAYRGTRDITCNNYVEHLNSDMGVVML
                     IEEYFYCLSSCNFKQDAKRALQTLTKFESLSDLMASYNFSTPDLDTNAYELMDFE"
     gene            complement(39928..40575)
                     /gene="AcOrf-34"
     CDS             40596..40829
                     /gene="Ac-v-ubi"
                     /codon_start=1
                     /product="Ac-v-ubi"
                     /translation="MQIFIKTLTGKTITAETEPAETVADLKQKIADKEGVPVDQQRLI
                     FAGKQLEDSKTMADYNIQKESTLHMVLRLRGGY"
     gene            40596..40829
                     /gene="Ac-v-ubi"
     CDS             complement(40876..41703)
                     /gene="Ac-39K|pp31"
                     /codon_start=1
                     /product="Ac-39K|pp31"
                     /translation="MVNVPEQQSPETAAVCKNEKLLNKLESSSYNKSNMDQLAVIVNF
                     LERKNINYILNVVPVMQDERKMSKRKKKVINNNKYILFNSWYTKIKQPEWPSSPAMWD
                     LVKNKPELADFVFIFDHTEKLGKKMADRSTSSSSSENAAIPASKKRQTVVLTNANLAE
                     LKESCEMRDKLYSEFYSLLNETFNHNVAPLLSNIYDEVLTRDFITKSMAKFKTVALKL
                     PVAPSTTEYVPTPISGSRKRKSSVPAKQRSSIKTRRNTVAPALLMVSDNTQDTNMSD"
     gene            complement(40876..41703)
                     /gene="Ac-39K|pp31"
     CDS             complement(41697..42035)
                     /gene="Ac-lef11"
                     /codon_start=1
                     /product="Ac-lef11"
                     /translation="MPPKNCTHLGGCDSDCLTRSEIQALFREAINTLKHTMNTENVCA
                     HMLDIVSFERIKEYIRANLGHFTVITDKCSKRKVCLHHKRIARLLGIKKIYHQEYKRV
                     VSKVYKKQTW"
     gene            complement(41697..42035)
                     /gene="Ac-lef11"
     CDS             complement(41998..42648)
                     /gene="Ac-nudix"
                     /codon_start=1
                     /product="Ac-nudix"
                     /translation="MRNAAGLFMIIEPDKAVLLCARRAYRSANAPAADMNDTFLEKIS
                     IPRGHRDCCDAKVYETAVREFVEETGRFFDSAFIYKLPFTLQWKDDGVTYKYLIYVGV
                     VRGNLINVNAKPNTYTVKLLPGTFGNDYRIMLKPRRFNCEIARSLAIVPLNKYFNYMN
                     DKQLITYDYSNYIEFFDFVRSVKARFDNRQLQDFFYATLKKIDNDAPQKLHALRRV"
     gene            complement(41998..42648)
                     /gene="Ac-nudix"
     CDS             complement(42712..43803)
                     /gene="Ac-p43"
                     /codon_start=1
                     /product="Ac-p43"
                     /translation="MDKRANSRKPFLFYNEDYYCEKPKRYFHTNKVIFEKLDSYATNI
                     NRCRELLTDFFDYCLPKYYRRKNKFTLLFRLLEPVIKQAGASALTTVSNDQCRWLEIN
                     QFSGWEQRDNQYAHKWLIKVVGADMGQQILFIIKQVTKKFKTCNLGFHNYYKLFRRCL
                     SILLFKHKEVFVQCLQVILKAAMPVKKKGVVKSNYAFAVTNALHYYIVDNPHLLCKDI
                     NVAIKVRRLLIKHEMLPTEKQIKLSFEKCSKGIEVPLYEKLLLNHMMRINDDNLQWPS
                     LINNKKIMEWNANRCFDESNKILHVYIGQYYTSSCRRVKKSFFKYNGWNRQGRFCRTE
                     KFCHLVNLQLNKDGSKKLKRVQRKLINCK"
     gene            complement(42712..43803)
                     /gene="Ac-p43"
     CDS             complement(43811..45016)
                     /gene="Ac-p47"
                     /codon_start=1
                     /product="Ac-p47"
                     /translation="MFVTRLEHTTQFLPQACKLEDEVLVLYVIYLNGFDYTLPRFVKR
                     EVQVNADGFVRFDYNIKIFDFARFTDMTQTTPEDIDDYINLTRINSLSDHDLKMLQLV
                     CRDRWYKGDVARLRRILQQKDVDDLVKFVCNVMWERAYEDHYTLGQQLSIRITTKLIQ
                     SGLDFKHQPDTTAPVSVRGWEDATFEKYLQSITSISEVIKRHVFSKKYICLEVAASYW
                     SDAVESLQQENFRIILNSKTPYVLLIEMDDDKNSMVYLRKLAHLLENKIVNLLFVTDV
                     EFYFKNGNFMFYLYNSLKFYYYCLKNKFAFENVDKEIFFLLYTIVALEWFNGGHLNSF
                     TLEKSALYNPLELSTRRLNSIKRAAQHNRVINCDSEINMDYIRGKRVRTGAHYGKRVV
                     NFDLNQSLH"
     gene            complement(43811..45016)
                     /gene="Ac-p47"
     CDS             45015..45560
                     /gene="Ac-lef12"
                     /codon_start=1
                     /product="Ac-lef12"
                     /translation="MTMENDAEFNRRLEYVGTIATMMKRTLNVLRQQGYCTQQDADSL
                     CVSDDTAAWLCGRLPTCNFVSFRVHIDQFEHPNPALEYFKFEESLAQRQHVGPRYTYM
                     NYTLFKNVVALKLVVYTRTLQANMYADGLPYFVQNFSETSYKHVRVYVRKLGAIQVTT
                     LPVYEQIIEDTINELVVNHVD"
     gene            45015..45560
                     /gene="Ac-lef12"
     CDS             45644..47164
                     /gene="Ac-gta"
                     /codon_start=1
                     /product="Ac-gta"
                     /translation="MDNYKLQLQEFFDQAPDNDDPNFEHQTPNLLAHQKKGIQWMINR
                     EKNGRPNGGVLADDMGLGKTLSVLMLIAKNNSLQLKTLIVCPLSLINHWVTENKKHNL
                     NFNILKYYKSLDADTFEHYHIVVTTYDVLLAHFKLIKQNKQSSLFSTRWHRVVLDEAH
                     IIKNCKTGVHNAACALTATNRWCITGTPIHNKHWDMYSMINFLQCRPFNNPRVWKMLN
                     KNNDSTNRIKSIIKKIVLKRDKSEISSNIPKHTVEYVHVNFNEEEKTLYDKLKCESEE
                     AYVKAVAARESENALSRLQQMQHVLWLILKLRQICCHPYLAMHGKNILETNDCFKMDY
                     MSSKCKRVLDLVDDILNTSDDKIILVSQWVEYLKIFENFFKQKNIATLMYTGQLKVED
                     RILAETTFNDAANTQHRILLLSIKCGGVGLNLIGGNHIVMLEPHWNPQIELQAQDRIS
                     RMGQTKNTYVYKMLNVEDNSIEKYIKQRQDKKIAFVNTVFEETLLNYEDIKKFFNL"
     gene            45644..47164
                     /gene="Ac-gta"
     CDS             47178..47411
                     /gene="AcOrf-43"
                     /codon_start=1
                     /product="AcOrf-43"
                     /translation="MNTRYATCYVCDELVYLFKKTFSNMSPSAAAFYQRRMAIVKNGI
                     VLCPRCSSELKIGNGVSIPIYPHRAQQHARRSR"
     gene            47178..47411
                     /gene="AcOrf-43"
     CDS             47392..47787
                     /gene="AcOrf-44"
                     /codon_start=1
                     /product="AcOrf-44"
                     /translation="MHDGRVKTQALRVLARSLPPLYDSTVDRHGCKVFTVRRYNRRVI
                     DFAGIRNKTLEIIKTDRNLPLNTECNVKVVDSACMRCRKSFAVYPAVTYLHCGHSCLC
                     TDCDETVNVDNTCPKCKSGIRYKLKYKTL"
     gene            47392..47787
                     /gene="AcOrf-44"
     CDS             47789..48367
                     /gene="AcOrf-45"
                     /codon_start=1
                     /product="AcOrf-45"
                     /translation="MLPYEMVIAVLVYLSPAQILNLNLPFAYQKSVLFASNSAKVNER
                     IRRRARDDNDDDPYFYYKQFIKINFLTKKIINVYNKTEKCIRATFDGRYVVTRDVLMC
                     FVNKSYMKQLLREVDTRITLQQLVKMYSPEFGFYVNSKIMFVLTESVLASICLKHSFG
                     KCEWLDKNIKTVCLQLRKICINNKQHSTCLSY"
     gene            47789..48367
                     /gene="AcOrf-45"
     CDS             48352..50466
                     /gene="Ac-odv-e66"
                     /codon_start=1
                     /product="Ac-odv-e66"
                     /translation="MSIVLIIVIVVIFLICFLYLSNSNNKNDANKNNAFIDLNPLPLN
                     ATTATTTTAVATTTTNNNNSIVAFRQNNIQELQNFERWFKNNLSYSFSQKAEKVVNPN
                     RNWNDNTVFDNLSPWTSVPDFGTVCHTLIGYCVRYNNTSDTLYQNPELAYNLINGLRI
                     ICSKLPDPPPHQQAPWGPVADWYHFTITMPEVFMNITIVLNETQHYDEAASLTRYWLG
                     LYLPTAVNSMGWHRTAGNSMRMGVPYTYSQMLRGYSLAQIRQEQGIQEILNTIAFPYV
                     TQGNGLHVDSIYIDHIDVRAYGYLINSYFTFAYYTYYFGDEVINTVGLTRAIENVGSP
                     EGVVVPGVMSRNGTLYSNVIGNFITYPLAVHSADYSKVLTKLSKTYYGSVVGVTNRLA
                     YYESDPTNNIQAPLWTMARRIWNRRGRIINYNANTVSFESGIILQSLNGIMRIPSGTT
                     STQSFRPTIGQTAIAKTDTAGAILVYAKFAEMNNLQFKSCTLFYDHGMFQLYYNIGVE
                     PNSLNNTNGRVIVLSRDTSVNTNDLSFEAQRINNNNSSEGTTFNGVVCHRVPITNINV
                     PSLTVRSPNSSVELVEQIISFQTMYTATASACYKLNVEGHSDSLRAFRVNSDENIYVN
                     VGNGVKALFNYPWVMVKENNKVSFMSANEDTTIPFSVIMNSFTSIGEPALQYSPSNCF
                     VYGNGFKLNNSTFDLQFIFEIV"
     gene            48352..50466
                     /gene="Ac-odv-e66"
     CDS             complement(50572..50838)
                     /gene="Ac-ets"
                     /codon_start=1
                     /product="Ac-ets"
                     /translation="MMERTVTRWHLVSDNVLFKIGEVAQRLDYYLQEYANLEMQIEEE
                     IKYMEVDDGEEIDTIKTFLRNSMSTSEQRDLYALALKLNSLINK"
     gene            complement(50572..50838)
                     /gene="Ac-ets"
     CDS             complement(50912..51253)
                     /gene="Ac-etm"
                     /codon_start=1
                     /product="Ac-etm"
                     /translation="MDALHGICVNINKFYKCRRIVIEYDNCSASFTFNCVHDNRKVNC
                     LEIVGLRRNEYVCLGKIINGDKIISVHENSVNGKIIVPVEDTFDFGLFTLKNKITDAV
                     IKLNVYINETS"
     gene            complement(50912..51253)
                     /gene="Ac-etm"
     CDS             complement(51277..52134)
                     /gene="Ac-pcna"
                     /codon_start=1
                     /product="Ac-pcna"
                     /translation="MHARLNKSSHRRRKISCIKEQLQLESLLKMFEAEFKTGAVLKRL
                     VETFKDLLPHATFDCDNRGVSMQVMDTSHVALVSLQLHAEGFKKYRCDRNVTLNVSIN
                     SLSKIVKCVNERSSVLMKAEDQGDVMAFVFNNDNRICTYTLKLMCIDVEHLGIPDSDY
                     DCVVHMSSVEFAQVCKDMTQFDHDIIVSCSKKGLQFRANGDIGSADVQMSADNENFSV
                     LKAKQTVTHTFAGDYLCHFAKAAPLAPTVTIYMSEELPFKLEYCIKDVGVLACFLAPK
                     IVNNDEEIF"
     gene            complement(51277..52134)
                     /gene="Ac-pcna"
     CDS             complement(52157..54787)
                     /gene="Ac-lef8"
                     /codon_start=1
                     /product="Ac-lef8"
                     /translation="MTDVVQDFNELYDRIENKYKLKYTFDCATNSNERMLFCAIQERK
                     SYLCCALNEQLSCVMHKCVPVIFGTRLDKQFRETDDVDANNNINGTFMLDGRFLSFPN
                     IMMNNNVLVHNFYDKLYAKHCKRMFLYGNVDQEKHINRAIQLVYDKQDDVLFARDVYA
                     SDYVVTEDLNSVLETYLANSGKWKPLDFLFEYNTLHKQQLVEHIKIIMNHDINYSIDS
                     LANKIVYKHAYLIELLLTSTILQNYQRVLDKTADDDAYTVANKRRKIQSVLYNKESKK
                     IVDCIVNGRLIYCVSKTFSKQRKVFPNQQDNSSNNNIEISLPVLKYRVGNEVARITND
                     SMRQKMLKQKKDFVKFIGSFFHGEMTVAGKKFFLCRNACLPNVDYEMVAQKFQYLLKH
                     NLVAFVDDLNDVQDDSLLIAFNDRPTNLKCLKSNTSFIVYTMKRNMAPIELKITDRIL
                     YVNHHEGMICIKKKLRVNNEADINVLLTPYEYHYKHSIYYNPIIQCTIVENDDVKSLM
                     SKLEQYYYRNFIHLFHTTPVPKLIVSLTNLKNAMPVFEYKEENCVSGLPNGYSVAVNK
                     SILLNNKMFKLWTLVRDNKLMTAEDPYIPHIALPICLYNNKVNKLKGKLVVGPKQSCL
                     VKFTNSSDKNYVALDDGLVLYMAGVLVSNAKINWVYDGRRYKIETCTNGNFNVYKVYV
                     YFRQIKNQKIEKLDASMVVNGDNVMLKIVIVTSTNDLEGIKICGIHGQKGVFNRSEDL
                     TEWMAEDGTHAQICLSPVSFLSRQSNFDKIERKYVVRGGNHDDPHAKRYPIFNIPYML
                     FNNTPDNIFKEFIKTSHTGHEKVEGTRFDQWTKNQSFVGNRMSESLHWMRGGSNLPQN
                     CGEFNVVSSLLMCNNTIMKN"
     gene            complement(52157..54787)
                     /gene="Ac-lef8"
     CDS             54814..55770
                     /gene="AcOrf-51"
                     /codon_start=1
                     /product="AcOrf-51"
                     /translation="MSKRVRERSVVSDETAKRIRQNEHCHAKNESFLGFCNLEEIDYY
                     QCLKMQYVPDQKFDNDFILTVYRMANVVTKQVRPYNSIDEKHHYNTVRNVLILIKNAR
                     LVLSNSVKKQYYDDVLKLKKNTDLESYDPLITVFLQIGESVNEEIQKLRKALVNFFTN
                     KPDKSDINNPDVVSYQFIFGRVQKLYNRAIKQKTKTIIVKRPTTMNRIQIDWKTLSED
                     EQKMTRQEIAEKIVKPCFEQFGTILHIYVCPLKHNRIIVEYANSESVQKAMTVNDDTR
                     FTVTEFSVVQYYNVAKTEMVNQRIDIISKDIEDLRNALKSYT"
     gene            54814..55770
                     /gene="AcOrf-51"
     CDS             complement(55761..56345)
                     /gene="AcOrf-52"
                     /codon_start=1
                     /product="AcOrf-52"
                     /translation="MTWPYSNSFKLIKAYQKHSNTYQSCTNHKYKSVLLKKWTQDVMD
                     NELRIESRPYKNCDAFCQMCLSVVTINEYLCCDKCLFPIIDYLEKQRQLTPRQQLYMF
                     VFLSICYWKEASGATFGDNEKLIWIHRFRIAWESADVPFVCYFAPSTICLQCSTDNRR
                     IVKKYDTRKKLVNFNVNYFCYNCFFPLFDILIYV"
     gene            complement(55761..56345)
                     /gene="AcOrf-52"
     CDS             56347..56766
                     /gene="AcOrf-53"
                     /codon_start=1
                     /product="AcOrf-53"
                     /translation="MFCTFCLKDRNYYMFKLFKDYWPTCTTECQICLEKIDDNGGIVA
                     MPDTGMLNLEKMFHEQCIQRWRREHTRDPFNRVIKYYFNFPPKTLEECNVMLRETKGF
                     IGDHEIDRVYKRVYQRVTQEDALDIELDFRHFFKMQS"
     gene            56347..56766
                     /gene="AcOrf-53"
     CDS             56763..56999
                     /gene="Ac-lef10"
                     /codon_start=1
                     /product="Ac-lef10"
                     /translation="MTNVWFATDVNLINCVLKDNLFLIDNNYIILNVFDQETDQVRPL
                     CLGEINALQTDAAAQADAMLDTSSTSELQSNAST"
     gene            56763..56999
                     /gene="Ac-lef10"
     CDS             56857..57954
                     /gene="AcOrf-54"
                     /codon_start=1
                     /product="AcOrf-54"
                     /translation="MCSTKKPIKLDLCASVKLTPFKPMRPPKPMQCWIHPRRANCKVT
                     RPRNNYSDPDNENDMLHMTVLNSVFLNEHAKLYYRHLLRNDQAEARKTILNADSVYEC
                     MLIRPIRTEHFRSVDEAGEHNMSVLKIIIDAVIKYIGKLADDEYILIADRMYVDLIYS
                     EFRAIILPQSAYIIKGDYAESDSESGQSVDVCNELEYPWKLITANNCIVSTDESRQSQ
                     YIYRTFLLYNTVLTAILKQNNPFDVIAENTSISIIVRNLGSCPNNKDRVKCCDLNYGG
                     VPPGHVMCPPREITKKVFHYAKWVRNPNKYKRYSELIARQSETGGGSASLRENVNNQL
                     HARDVSQLHLLDWENFMGEFSSYFGLHAHNV"
     gene            56857..57954
                     /gene="AcOrf-54"
     CDS             58046..58267
                     /gene="AcOrf-55"
                     /codon_start=1
                     /product="AcOrf-55"
                     /translation="MKKVALGKIIENTVESKYKSNSVSSSLSTGASAKLSLSEYYKTF
                     EANKVGQHTTYDVVGKRDYTKFDKLVKKY"
     gene            58046..58267
                     /gene="AcOrf-55"
     CDS             58269..58523
                     /gene="AcOrf-56"
                     /codon_start=1
                     /product="AcOrf-56"
                     /translation="MLRSIMRRFKSTNNLSKKPSDYYVVLCPKCYFVTSAEVSVAEYI
                     EMHKNFNTKFADRCPNDFIVTNSKSWNNHENCSALFYPLC"
     gene            58269..58523
                     /gene="AcOrf-56"
     CDS             58708..59193
                     /gene="AcOrf-57"
                     /codon_start=1
                     /product="AcOrf-57"
                     /translation="MKHPVYARYLEFDDVVLDLTSLIFLEFDNAQNEEYIIFMNVKKA
                     FYKNFHITCDLSLETLTVLVYEKARLIVKQMEFEQPPNFVNFISFNATDNDNSMIIDL
                     CSDARIIVAKKLTPDETYHQRVSGFLDFQKRNCIPRPPIESDPKVRDALDRELEIKLY
                     K"
     gene            58708..59193
                     /gene="AcOrf-57"
     CDS             complement(59209..59727)
                     /gene="AcOrf-58"
                     /codon_start=1
                     /product="AcOrf-58"
                     /translation="MYQIPDMLYNEKMPPRAKKLFVETFTKYHKMNGGDEDIAMHKAR
                     KALEEKYVKIDTLQNSWIPRKAAYEIVRDDIDESDDNADNSTKTKSNDRLIENNNENT
                     STDYDTEDDERVNMFSSRKRRVAKRAFNAKSKKFPIGEVVSTRKRLKQNTNTPPHYDT
                     SEDEDEDNYYNY"
     gene            complement(59209..59727)
                     /gene="AcOrf-58"
     CDS             complement(59739..60002)
                     /gene="AcOrf-60"
                     /codon_start=1
                     /product="AcOrf-60"
                     /translation="MLPKYYQNLPYNGKRIFEKFYDRSLQKYKSTQIATKLACCAVRK
                     KYMLIDGKWQPRPDANNSDTTTSTEDSTTDTETEYSTTEDELA"
     gene            complement(59739..60002)
                     /gene="AcOrf-60"
     CDS             complement(60149..60793)
                     /gene="Ac-FP"
                     /codon_start=1
                     /product="Ac-FP"
                     /translation="MDQFEQLINVSLLKSLIKTQIDENVSDNIKSMSEKLKRLEYDNL
                     TDSVEIYGIHDSRLNNKKIRNYYLKKICALLDLNFKHVIESSFDKNHIVAKLCDATRA
                     KEWQTKSRERRLKNFNLNINYDGPVKIFVAATAEQKLLLKKTRDALLPFYKYISICKN
                     GVMVRRDEKSRVFIVKNEQNIEYLKANKYYAFHSDSVDNFESENDSEKMLQNLI"
     gene            complement(60149..60793)
                     /gene="Ac-FP"
     CDS             60820..62370
                     /gene="Ac-lef9"
                     /codon_start=1
                     /product="Ac-lef9"
                     /translation="MVRKIYFLTLLYFALCVNTRSCTDVIMFSFLDKTPTEFDLILDP
                     HKLQNVAFFTNEEFKVILKNFITDLKKNQKLNYFNSLIDQLINVYTDASVKNTQPDVL
                     AKIIKSTCVIVTDLPSNVFLKKLKTNKFTDTINYLILPHFILWDHNFVIFLNKAFNSK
                     HENNLVDISGALQKIKLTHGVIKDQLQSKNGYAVQYLYSTFLNTASFYANVQCLNGVN
                     EIMPPRSSVKRYYGRDVDNVRAWTTRHPNISQLSTQVSDVHINESSTDWNVKVGLGIF
                     PGANTDCDGDKKIITFLPKPNSLIDSECLLYGDPRFNFICFDKNRLSFVSQQIYYLYK
                     NIDAMEALFKSTPLVYALWQKHKHEQFAQRLEMLLRDFCLIASSNASYLLFKQLTQLI
                     ANEEMVCGDEEIFNLGGQFVDMIKSGAKGSQNLIKSTQQYRQTLNTDIETVSSRATTS
                     LNSYISSHNKVKVCGADIYHNTVVLQSVFIKNNYVCYKNDERTIMNICALPSEFLFPE
                     HLLDMFIE"
     gene            60820..62370
                     /gene="Ac-lef9"
     CDS             62431..62898
                     /gene="AcOrf-63"
                     /codon_start=1
                     /product="AcOrf-63"
                     /translation="MYDKFMIYLHLNGLHGEAKYYKYLMSQMDFENQVADEIKRFCET
                     RLKPAISCNTLTAESLNTLVDSVVCKNGLLNPYAKEVQFALQYLFDDDEISKRDQDGF
                     KLFLLHNYDRCENMEEYFLINNFSIADYEFEDMFEIVRIDCRDLLLLLAKYNM"
     gene            62431..62898
                     /gene="AcOrf-63"
     CDS             complement(62919..63827)
                     /gene="Ac-gp37"
                     /codon_start=1
                     /product="Ac-gp37"
                     /translation="MIALLIALFAAIHAPAVRSHGYLSVPTARQYKCFKDGNFYWPDN
                     GDNIPDAACRNAYKSVYYKYRALDLESGAAASTAQYMFQQYMEYAAVAGPNYDDFDLI
                     KQRVVPHTLCGAGSNDRNSVFGDKSGMDEPFNNWRPNTLYLNRYQPVYQMNVHFCPTA
                     IHEPSYFEVFITKSNWDRRNPITWNELEYIGGNDSNLIPNPGDSLCDNSLVYSIPVVI
                     PYRSNQFVMYVRWQRIDPVGEGFYNCADLVFETLDDECRYAQMAKVVRSQLQKHKLDA
                     RIDHNDEESCWRARKSNYSSFFNPGF"
     gene            complement(62919..63827)
                     /gene="Ac-gp37"
     CDS             complement(63965..66919)
                     /gene="Ac-DNA-pol"
                     /codon_start=1
                     /product="Ac-DNA-pol"
                     /translation="MKIYPYNELKTRFAEYAKPGEFNITSADTFRIIRLHYDEKQGCL
                     FAFCNTNIKERVLQFYFKVKLNLYSYKQCYDKHIFPSCRNKCISYTTFVAPGVEGNYL
                     NKINVIKYERNKAAPSDNAACLDKFLHNVNRVHMQTPFVEGAYMRFKKTQRCQNNYVG
                     GSTTRMFNLQHFNEDFELVDEMTLTSGIMPVLSCYDIETHSDGHNMSKASVDCIMSIG
                     FVVYKNDEYAKFCFMYHKLPTQIPETYDDDTYVVMFQNEIDMITAFFDMIKITNPDVI
                     LDFNGDVFDLPYILGRLNKTKMLLKRYDLPAAAPTTKLFINKLGNKVDTYYFNYYIHI
                     DLYKFFSSDSNQHKVENFQLNTISSYYLGENKIDLPWTEMVKMYNTRRLDVIAKYNVQ
                     DCMLPIKLFVKLKMADSVYSQCILHRLCTDDVICNISHLISVACFYAAITNTRINEST
                     GKEEPDPYFFNKNDLSIISGQFKADKAAAGISNLKRKLIPLKNIPKDAINLGPANQTV
                     KYKGGKVLKPRAGIYKNAFSLDFNSLYLTIMIAICACLSNLILCEDGNVYLNHNSRAI
                     VVKLLLKLLSERCKFKKNRDNQSESAFLYDLYDQKQNSVKRTANSIYGYYGIFYKVLA
                     NYITRVGRNQLRLAISLIEGLSNDPEILEKFNLGSITFKVVYGDTDSTFVLPTFNYNE
                     ISNETDTLKQICTHVETRVNNSFTDGYKMAFENLMKVLILLKKKKYCYLNSENKIVYK
                     GWLVKKDMPVFMRIAFRTAVEQILRHLDMDKCLQSLQTSFYEYYDEFAKSKSLTDYSF
                     SMTYNDNPGKKRKSTDDNEGPSPKRRVITVARHCREILVNKGTDFVPGNGDRIPYLLI
                     DIEGKVTEKAYPLRLFDPVKMRISWIKHMGILCTFMNELLEIFGDEQKDKIAKCFTAI
                     MQKYMQNQLYDRKEPVLVKINQKKCSVKRKRDDDDDNDDDDDDDCDSSDSENDTQCAN
                     NTYKFCLYKMKK"
     gene            complement(63965..66919)
                     /gene="Ac-DNA-pol"
     CDS             66928..69354
                     /gene="AcOrf-66"
                     /codon_start=1
                     /product="AcOrf-66"
                     /translation="MQRWPKYGGTDVNTRTVHDLLNTINTMSARIKTLERYEHALREI
                     HKVVVILKPSANTHSFEPDALPALIMQFLSDFAGRDINTLTHNINYKYDYNYPPAPVP
                     AMQPPPPPPQPPAPPQPPYYNNYPYYPPYPFSTPPPTQPPESNVAGVGGSQSLNQITL
                     TNEEESELAALFKNMQTNMTWELVQNFVEVLIRIVRVHVVNNVTMINVISSITSVRTL
                     IDYNFTEFIRCVYQKTNIRFAIDQYLCTNIVTFIDFFTRVFYLVMRTNFQFTTFDQLT
                     QYSNELYTRIQTSILQSAAPLSPPTVETVNSDIVISNLQEQLKRERALMQQISEQHRI
                     ANERVETLQSQYDELDLKYKEIFEDKSEFAQQKSENVRKIKQLERSNKELNDTVQKLR
                     DENAERLSEIQLQKGDLDEYKNMNRQLNEDIYKLKRRIESTFDKDYVETLNDKIESLE
                     KQLDDKQNLNRELRSSISKIDETTQRYKLDAKDIMELKQSVSIKDQEIAMKNAQYLEL
                     SAIYQQTVNELTATKNELSQVATTNQSLFAENEESKVLLEGTLAFIDSFYQIIMQIEK
                     PDYVPISKPQLTAQESIYQTDYIKDWLQKLRSKLSNADVANLQSVSELSDLKSQIISI
                     VPRNIVNRILKENYKVKVENVNAELLESVAVTSAVSALVQQYERSEKQNVKLRQEFEI
                     KLNDLQRLLEQNQTDFESISEFISRDPAFNRNLNDERFQNLRQQYDEMSSKYSALETT
                     KIKEMESIADQAVKSEMSKLNTQLDELNSLFVKYNRKAQDIFEWKTSMLKRYETLART
                     TAASVQPNVE"
     gene            66928..69354
                     /gene="AcOrf-66"
     CDS             complement(69357..70514)
                     /gene="Ac-lef3"
                     /codon_start=1
                     /product="Ac-lef3"
                     /translation="MATKRSLSGESSGEPLIKRMAMASSPKKIRENYKRISGKLMSKM
                     TLSIDNEYHYTFRIMSDNKIQEYYGDSQSFKDMEEGKCYDISLNYVKTKFSQMIQINE
                     YKECEMEIETATPMSDYLTNKHFENEDGVNIIVKYKIIYKKINSGLYKVVFEVVYKNL
                     NDDPDVVQVECSVNAKTLINLFKNNIKGSDDINEVFKYLKDNENQIFTIYSIKCQQIF
                     NGSNVYMNWNVVNSTRIELCEAKESEAYSNLQNCTNAKINISRSNKHVASYNVNVLKS
                     ELEENDMGDNKFIVQFKSDELNIADSDDCSTSSDLGKWNKSVFYVNTNKKTEADSLQK
                     LCADFNQISMLLEDNLIKVTIYVTVENGENHNMNVLGLLKYDEDENEYKFL"
     gene            complement(69357..70514)
                     /gene="Ac-lef3"
     CDS             70530..70934
                     /gene="AcOrf-68"
                     /codon_start=1
                     /product="AcOrf-68"
                     /translation="MWESIRWQILNGDEIEVSPEHRSLAWRELIINVASNTPLDNTFR
                     TMFQKADFENFDYNTPIVYNLKTKTLTMYNERIRAALNRPVRFNDQTVNVNIAYVFLF
                     FICIVLLSVLAVFFDTNIATDTKSKNVAAKIK"
     gene            70530..70934
                     /gene="AcOrf-68"
     CDS             70912..71700
                     /gene="Ac-Mtase"
                     /codon_start=1
                     /product="Ac-Mtase"
                     /translation="MLQQKLNKLKDGLNTFSSKSVVCARSKLFDKRPTRRPRCWRKLS
                     EIDKKFHVCRHVDTFLDLCGGPGEFANYTMSLNPLCKAYGVTLTNNSVCVYKPTVRKR
                     KNFTTITGPDKSGDVFDKNVVFEISIKCGNACDLVLADGSVDVNGRENEQERLNFDLI
                     MCETQLILICLRPGGNCVLKVFDAFEHETIQMLNKFVNHFEKWVLYKPPSSRPANSER
                     YLICFNKLVRPYCNNYVNELEKQFEKYYRIQLKNLNKLINLLKI"
     gene            70912..71700
                     /gene="Ac-Mtase"
     CDS             71746..72618
                     /gene="Ac-hcf-1"
                     /codon_start=1
                     /product="Ac-hcf-1"
                     /translation="MDSLANLCLKTLPYKFEPPKFLRTKYCDACRYRFLPKFSDEKFC
                     GQCICNICNNPKNIDCPSSYISKIKPKKENKEIYITSNKFNKTCKNECNQQSNRRCLI
                     SYFTNESCKELNCCWFNKNCYMCLEYKKNLYNVNLYTIDGHCPSFKAVCFSCIKRIKT
                     CQVCNQPLLKMYKEKQEERLKMQSLYATLADVDLKILDIYDVDNYSRKMILCAQCHIF
                     ARCFCTNTMQCFCPRQGYKCECICRRSKYFKNNVLCVKSKAACFNKMKIKRVPKWKHS
                     VDYTFKSIYKLINV"
     gene            71746..72618
                     /gene="Ac-hcf-1"
     CDS             72652..73401
                     /gene="Ac-IAP2"
                     /codon_start=1
                     /product="Ac-IAP2"
                     /translation="MNLMQFNFLILSTDGRFRTMANMSLDNEYKLELAKTGLFSHNNL
                     IKCIGCRTILDKINAKQIKRHTYSNYCISSTNALMFNESMRKKSFTSFKSSRRQFASQ
                     SVVVDMLARRGFYYFGKAGHLRCSGCHIVFKYKSVDDAQRRHKQNCKFLNAIEDYSVN
                     EQFGKLDVAEKEILAADLIPPRLSVKPSAPPAEPLTQQVSECKVCFDREKSVCFMPCR
                     HLAVCTECSRRCKRCCVCNAKIMQRIETLPQ"
     gene            72652..73401
                     /gene="Ac-IAP2"
     CDS             73460..73642
                     /gene="AcOrf-72"
                     /codon_start=1
                     /product="AcOrf-72"
                     /translation="MTKKLLTYCKVKLVKGFSKKFASLFCRCVVSHLSDEDDSDGDRY
                     YQYNNNCNFIYINIVK"
     gene            73460..73642
                     /gene="AcOrf-72"
     CDS             complement(73651..73950)
                     /gene="AcOrf-73"
                     /codon_start=1
                     /product="AcOrf-73"
                     /translation="MNTSVDVVTKLIHLQNNVLDIMREVDQYLNSDTPDYTIESLNAP
                     GKQFDFLDEMLTKKLIESNAIVFDEKSKNLKIIHNNINMCLNWCINLITIKHYVQ"
     gene            complement(73651..73950)
                     /gene="AcOrf-73"
     CDS             complement(73947..74744)
                     /gene="AcOrf-74"
                     /codon_start=1
                     /product="AcOrf-74"
                     /translation="MKINLCNIQFQSLINLLNLQATTMSLLNSNKIKADLIPDEDDPK
                     KITLRLNSVPEEHTDDNSSIDLPLTTPKQKDDFMNAIKSFETLNIEPDIVKTEQADAP
                     ATSGDNNRKVVDANVDEYTVDGLKLKSKYVAYYKCLKILVDFLVMYVSKEVSMKEYEQ
                     VYTLGRQLYEVLRSIFVDEPFKLWLERNTHEFDNNKDKILETLQSELKLALADKDKLK
                     TCTFKDIITNLLNTKLDCKYDCADEYIKPNCIVDTYNCCNLVFKKET"
     gene            complement(73947..74744)
                     /gene="AcOrf-74"
     CDS             complement(74762..75163)
                     /gene="AcOrf-75"
                     /codon_start=1
                     /product="AcOrf-75"
                     /translation="MSNLMKNFFTELVKSTTFTTKVSVVKTTLSNWLCEQVYPDKDFS
                     LKLKRVVNMFLNNEIENNKIYKLVETVDSSNKLSRRQVDFLIHALLNNVSVTFTLHRF
                     VDDNVLTQDELSFLANFLVTKMDEAYQLPAY"
     gene            complement(74762..75163)
                     /gene="AcOrf-75"
     CDS             complement(75179..75433)
                     /gene="AcOrf-76"
                     /codon_start=1
                     /product="AcOrf-76"
                     /translation="MNLYLLLGALAIFSLVYDKKENSIFLYLLILFLVFIIVSPAIIS
                     KNTESTVEDIPSHKAKSVRKKLEIEQALDAILNKNTSSID"
     gene            complement(75179..75433)
                     /gene="AcOrf-76"
     CDS             complement(75449..76588)
                     /gene="Ac-vlf-1"
                     /codon_start=1
                     /product="Ac-vlf-1"
                     /translation="MNGFNVRNENNFNSWKIKIQSAPRFESVFDLATDRQRCTPDEVK
                     NNSLWSKYMFPKPFAPTTLKSYKSRFIKIVYCSVDDVHLEDMSYSLDKEFDSIENQTL
                     LIDPQELCRRMLELRSVTKETLQLTINFYTNMMNLPEYKIPRMVMLPRDKELKNIREK
                     EKNLMLKNVIDTILNFINDKIKMLNSDYVHDRGLIRGAIVFCIMLGTGMRINEARQLS
                     VDDLNVLIKRGKLHSDTINLKRKRSRNNTLNNIKMKPLELAREIYSRNPTILQISKNT
                     STPFKDFRRLLEESGVEMERPRSNMIRHYLSSNLYNSGVPLQKVAKLMNHESSASTKH
                     YLNKYNIGLDETSSEEENNNDDDDAQHNRNSSGSSGESLLYYRNE"
     gene            complement(75449..76588)
                     /gene="Ac-vlf-1"
     CDS             complement(76594..76923)
                     /gene="AcOrf-78"
                     /codon_start=1
                     /product="AcOrf-78"
                     /translation="MNLDVPYYRLGNHEKVEYIPLKLALNDDTASEPQQFSEPVHKMP
                     INDMVGYDNTTSNVSAGIIILISVVAFIALFLLLYVIYYFVILREQQQYSDSIDTDSP
                     FVFNKFD"
     gene            complement(76594..76923)
                     /gene="AcOrf-78"
     CDS             complement(76926..77240)
                     /gene="AcOrf-79"
                     /codon_start=1
                     /product="AcOrf-79"
                     /translation="MATTLYTNKVWCVYILRQDNGKLYTGITSNLNRRIKQHSNKQGA
                     KCLRNATNLRLVYHSASAYDYKTAARMEYNLKRKCSKYFKLRLIKAKPLLLHKFLLAN
                     KL"
     gene            complement(76926..77240)
                     /gene="AcOrf-79"
     CDS             complement(77243..78472)
                     /gene="Ac-gp41"
                     /codon_start=1
                     /product="Ac-gp41"
                     /translation="MTDERGNFYYNTPPPLRYPSNPATAIFTSAQTYNAPGYVPPATV
                     PTTVATRDNRMDYTSRSNSTNSVAIAPYNKSKEPTLDAGESIWYNKCVDFVQKIIRYY
                     RCNDMSELSPLMILFINTIRDMCIDTNPISVNVVKRFESEETMIRHLIRLQKELGQSN
                     AAESLSSDSNIFQPSFVLNSLPAYAQKFYNGGADMLGKDALAEAAKQLSLAVQYMVAE
                     AVTCNIPIPLPFNQQLANNYMTLLLKHATLPPNIQSAVESRRFPHINMINDLINAVID
                     DLFAGGGDYYHYVLNEKNRARVMSLKENVAFLAPLSASANIFNYMAELATRAGKQPSM
                     FQNATFLTSAANAVNSPAAHLTKSACQESLTELAFQNETLRRFIFQQINYNKDANAII
                     AAAAPNATRPNTKGRTA"
     gene            complement(77243..78472)
                     /gene="Ac-gp41"
     CDS             complement(78462..79124)
                     /gene="AcOrf-81"
                     /codon_start=1
                     /product="AcOrf-81"
                     /translation="MSKKETPTLLDSISKKISTTETLQRLRNKNLTTLNKIKYDSELL
                     LHYLYDDHHNKNSDYANNNINVIKISKVKVKKTGASILAHYFAQIHVSTGYSFEFHPG
                     SQPRTFQTIHTDGLIIKVLILCDECCKKELRDYIKGENSFNVAFRNCESILCRRVSFQ
                     TVLLTCAILLLLFNVEKFSMINLLIILLILLSLFCHNNYIISNPYIEFCNHKSTNKKY
                     DR"
     gene            complement(78462..79124)
                     /gene="AcOrf-81"
     CDS             complement(79012..79554)
                     /gene="Ac-tlp"
                     /codon_start=1
                     /product="Ac-tlp"
                     /translation="MASMSNITPDIIVNAQINSEDENVLDFIIEDEYYLKKRGVGAHI
                     IKVASSPQLRLLYKNAYSTVSCGNYGVLCNLVQNGEYDLNAIMFNCAEIKLNKGQMLF
                     QTKIWRSDNSKTDAAVHTSSPKRTVETENDDDGEAASAAAIDEQEGNADVVGLDFEEN
                     IDDGDAPTPKKQKLDNAKQD"
     gene            complement(79012..79554)
                     /gene="Ac-tlp"
     CDS             79520..82063
                     /gene="Ac-p95"
                     /codon_start=1
                     /product="Ac-p95"
                     /translation="MMSGVMLLMLAIFLIIAFTLMYLAIYFEFDETTFTKRLQVMTEY
                     VKRTNADEPTPDVIGYVSDIMQNTYIVTWFNTVDLSTYHESVHDDRIEIFDFLNQKFQ
                     PVDRIVHDRVRANDENPNEFILSGDKADVTMKCPAYFNFDYAQLKCVPVPPCDNKSAG
                     LYPMDERLLDTLVLNQHLDKDYSTNAHLYHPTFYLRCFANGAHAVEECPDNYTFDAET
                     GQCKVNELCENRPDGYILSYFPSNLLVNQFMQCVNGRHVVGECPANKIFDRNLMSCVE
                     AHPCAFNGAGHTYITADIGDTQYFKCLNNNESQLITCINRIRNSDNQYECSGDSRCID
                     LPNGTGQHVFKHVDDDISYNSGQLVCDNFEVISDIECDQSNVFENALFMDKFRLNMQF
                     PTEVFDGTACVPATADNVNFLRSTFAIENIPNHYGIDMQTSMLGTTEMVKQLVSKDLS
                     LNNDAIFAQWLLYARDKDTIGLNPFTGEPIDCFGDNLYDVFDARRANICNDSGTSVLK
                     TLNFGDGEFLNVLSSTLTGKDEDYRQFCAISYENGQKIVENEHFQRRILTNILQSDVC
                     ADLYTTLYQKYTTLNSKYTTTPLQYNHTLVKRPKNIEIYGANTRLKNATIPKNAATIP
                     PVFNPFENQPNNRQNDSILPLFNPFQTTDAVWYSEPGGDDDHWVVAPPTAPPPPPEPE
                     PEPEPEPEPEPELPSPLILDNKDLFYSCHYSVPFFKLTSCHAENDVIIDALNELRNNV
                     KVDADCELAKDLSHVLNAYAYVGNGIGCRSAYDGDAIVVKKEAVPSHVYANLNTQSND
                     GVKYNRWLHVKNGQYMACPEELYDNNEFKCNIESDKLYYLDNLQEDSIV"
     gene            79520..82063
                     /gene="Ac-p95"
     CDS             82801..83367
                     /gene="AcOrf-84"
                     /codon_start=1
                     /product="AcOrf-84"
                     /translation="MIASINNRTKLNFFHLLVTMFRIYPNNTTVPGCLVGDIIQVRYK
                     DVSHIRFLSDYLSLMPNVAIVNEYGPNNQLVIKRKNKSLKSLQDLCLDKIAVSLKKPF
                     RQLKSLNAVCLMRDIIFSLGLPIIFNPALLQRKVPQRSVGYFMNSKLERFANCDRGHV
                     VEEKQLQSNLYIDYFCMICGLNVFKIKE"
     gene            82801..83367
                     /gene="AcOrf-84"
     CDS             83570..83731
                     /gene="AcOrf-85"
                     /codon_start=1
                     /product="AcOrf-85"
                     /translation="MKLLTILILFYSFFMNLQALPDYHQANRCVLLGTRIGWNDDNSQ
                     DPNVYWKWC"
     gene            83570..83731
                     /gene="AcOrf-85"
     CDS             complement(83767..85851)
                     /gene="Ac-PNK|PNL"
                     /codon_start=1
                     /product="Ac-PNK|PNL"
                     /translation="MLHVSRLLANGGVKNLCDKFKVKIKNYTEHDLMVLNYESFERDR
                     DHPVVVECRGLILNSRTYAVVSRSFDRFFNFQELLQNIGGEDAHHKLFQSKENFKFYE
                     KIDGSLIKIYKYNGEWHASTRGSAFAENLCVSDVTFKRLVLQALQLDEAHNQFQALCN
                     EYLDCASTHMFELTSKHNRIVTVYDEQPTLWYLASRNNETGDYFYCSNLPFCKYPKCY
                     EFTSVQECVEHAAQLKNLEEGFVVYDKNNAPLCKIKSDVYLNMHKNQSRAENPTKLAQ
                     LVINGEHDDFLALFPHLKSVIKPYVDARNTFTNESTINIMVSGLTLNQQRFNELVQTL
                     PWKCLAYRCRKAQTIDVESEFLKLTEPEKIKMIKNIIKFVSTKQALNNKLAPTIKLPS
                     SKQLLVLIGISGSGKSTYAKSLKGYTEINRDDVRVKLFLNGDYTKLNAFYNQSRKCRQ
                     TKEEQITKMCIEQFLKAAKCGANVVVSDTNLNTQSVDMWQKMAATHNYHFLTRLMDVS
                     LETALERNYKRSDKFPLNPETIKKQYKKFLKVNNFEYYVPVGDKFPRAVLCDLDGTVA
                     LPTNRSFYDFDNRVAQDEARLDVITCVKYLANCHDAIIVFMSGRSVICEQPTRNWIEK
                     YFDIKSYKLFMRPSDDTCKDYLLKLKLFNNYIRGKYNVIAVFDDRPCVVRMWQDLKIP
                     TVFNVCRDYLEF"
     gene            complement(83767..85851)
                     /gene="Ac-PNK|PNL"
     CDS             85992..86372
                     /gene="Ac-p15"
                     /codon_start=1
                     /product="Ac-p15"
                     /translation="MNTRGCVNNNKMIFMNALGLQPQSKLKIIAHKILEKCKRDAYTR
                     FKGVKAIKNELKTYNLTLQQYNEALNQCALNDSRWRDTNNWHHDIEEGVKINKRHIYR
                     VNFNSKTQEIEEYYYIKVECYVNS"
     gene            85992..86372
                     /gene="Ac-p15"
     CDS             complement(86373..87167)
                     /gene="Ac-CG30"
                     /codon_start=1
                     /product="Ac-CG30"
                     /translation="MEFVKLQCNICFSVAEIKNYFLQPIDRLTIIPVLELDTCKHQLC
                     SMCIRKIRKRKKVPCPLCRVESLHFNVYSVNRNVVDVIKCSASSVAQWNKINANFDAA
                     SLASVLFEKSLLDDAEDNNANADDTMLSEAQAILKKLQVDIAEQTQLNIKQQLDLDKL
                     QQTSVSMQEKLDKIKSDYNNMHKSFKELQLKRITTEKALKSLNDDYAKLASKNAKLSS
                     ENKVLSNKNIELIKHKNLLQNEYTTLQSYKCITNATITTNVTINVD"
     gene            complement(86373..87167)
                     /gene="Ac-CG30"
     CDS             complement(87170..88213)
                     /gene="Ac-vp39"
                     /codon_start=1
                     /product="Ac-vp39"
                     /translation="MALVPVGMAPRQMRVNRCIFASIVSFDACITYKSPCSPDAYHDD
                     GWFICNNHLIKRFKMSKMVLPIFDEDDNQFKMTIARHLVGNKERGIKRILIPSATNYQ
                     DVFNLNSMMQAEQLIFHLIYNNENAVNTICDNLKYTEGFTSNTQRVIHSVYATTKSIL
                     DTTNPNTFCSRVSRDELRFFDVTNARALRGGAGDQLFNNYSGFLQNLIRRAVAPEYLQ
                     IDTEELRFRNCATCIIDETGLVASVPDGPELYNPIRSSDIMRSQPNRLQIRNVLKFEG
                     DTRELDRTLSGYEEYPTYVPLFLGYQIINSENNFLRNDFIPRANPNATLGGGAVAGPA
                     PGVAGEAGGGIAV"
     gene            complement(87170..88213)
                     /gene="Ac-vp39"
     CDS             88232..89626
                     /gene="Ac-lef4"
                     /codon_start=1
                     /product="Ac-lef4"
                     /translation="MDYGDFVIEKEISYSINFSQDLLYKILNSYIVPNYSLAQQYFDL
                     YDENGFRTRIPIQSACNNIISSVKKTNSKHKKFVYWPKDTNALVPLVWRESKEIKLPY
                     KTLSHNLSKIIKVYVYQHDKIEIKFEHVYFSKSDIDLFDSTMANKISKLLTLLENGDA
                     SETLQNSQVGSDEILARIRLEYEFDDDAPDDAQLNVMCNIIADMEALTDAQNISPFVP
                     LTTLIDKMAPRKFEREQKIVYGDDAFDNASVKKWALKLDGMRGRGLFMRNFCIIQTDD
                     MQFYKTKMANLFALNNIVAFQCEVMDKQKIYITDLLQVFKYKYNNRTQYECGVNASYA
                     IDPVTAIECINYMNNNVQSVTLTDTCPAIELRFQQFFDPPLQQSNYMTVSVDGYVVLD
                     TELRYVKYKWMPTTELEYDAVNKSFNTLNGPLNGLMILTDLPELLHENIYECVITDTT
                     INVLKHRRDRIVPN"
     gene            88232..89626
                     /gene="Ac-lef4"
     CDS             complement(89623..90294)
                     /gene="AcOrf-91"
                     /codon_start=1
                     /product="AcOrf-91"
                     /translation="MWYIIVIIIIIILNLFIIILLTLKILDDIQELYPNPPIVPPPTS
                     PPIVPLPTPPPTPTPSPPSPTPPPTPIPPTPTPTPPPTPIPPTPTPTPPPSPIPPTPT
                     PSPPPSPIPPTPTPSPPPSPIPPTPTPSPPPSPSPLGEPMYYPSNIDTNEALINFLRP
                     LCATDRTRATYAVPWNCNGIFHCNYFSIPFYILSCHNNAYSFVNDGCIDFNSSDCPLY
                     PLNVL"
     gene            complement(89623..90294)
                     /gene="AcOrf-91"
     CDS             complement(90332..91111)
                     /gene="Ac-p33"
                     /codon_start=1
                     /product="Ac-p33"
                     /translation="MIPLTPLFSRYKDSYLLYSFRLIDLLRASKSTHLTKLLSSQATY
                     LYHFACLMKYKDIQKYEVQQLIEWAINASPDMDLQQFRIEFMDKTTELNLRSCQPKSF
                     TYTFTTIWDTMHFLSLIIDDMVYTRDKSSLDFVMQQLKTMKVLFYNVFFILQCAMCRD
                     HYMNVKGFIIYHIELIEIALDKEKYGTDITFVDSYQQETAGADVAVVSNNMLMKNLMA
                     YVSMTFHNHINDYKWIQRNKKPPAHYERMTWGEYKKLLNLQ"
     gene            complement(90332..91111)
                     /gene="Ac-p33"
     CDS             91110..91595
                     /gene="AcOrf-93"
                     /codon_start=1
                     /product="AcOrf-93"
                     /translation="MATSKTIVLYLCQAPATASLYVSADTDADEPIIYFENITECLTD
                     DQCDKFTYFAELKQEQALFMKKVYKHLVLKNEGAFNKHHVLFDAMIMYKTYVHLVDES
                     AFGSNVINYCEQFITAIFEIFTLSSKIVVAVPVNWENDNLSVLLKHLHNLNLIGIEIV
                     N"
     gene            91110..91595
                     /gene="AcOrf-93"
     CDS             91604..92290
                     /gene="Ac-odv-e25"
                     /codon_start=1
                     /product="Ac-odv-e25"
                     /translation="MWGIVLLIVLLILFYLYWTNALNFNSLTESSPSLGQSSDSVELD
                     ENKQLNVKLNNGRVANLRIAHGDNKLSQVYIAEKPLSIDDIVKEGSNKVGTNSVFLGT
                     VYDYGIKSPNAASTSSNVTMTRGAANFDIKEFKSMFIVFKGVTPTKTVEDNGMLRFEV
                     DNMIVCLIDPNTAPLSEREVRELRKSNCTLVYTKNAAAQQVLLENNFTVINAEQTAYL
                     KNYKSYREMN"
     gene            91604..92290
                     /gene="Ac-odv-e25"
     CDS             complement(92327..95992)
                     /gene="Ac-helicase"
                     /codon_start=1
                     /product="Ac-helicase"
                     /translation="MIDNILQFFLKNVPQDKTYEINNLQDANHLIIRNTRTGTRRLFE
                     YVNNFQQFLNTIRNNFNGPCAKHDMGASCEDTEEPAEKHAAQTLDGHDWVLESNDFCI
                     FVKPFILKKHYDIIQKYINFEDFFKSTDPGYINKCVQAGDYYYWPNWPKKQAFSFNGW
                     QLFLNIKFGIVIEPTIPIIHNKKLGPVDLFVFDPKCFLNVELSLRTNHDPPQTLFVNG
                     KTKFDDSHEDLFILKMADGTVATCKVNGELVNSDKNFFNYIRDDINLEECITVPKYKH
                     IVNVNLKSLRVFENNNFDKNDVDLSDTRSRKPRIVPIISASSENADYIQTQINLGLIA
                     IHENMVKVLATHERANDPNLLQQYFEKSKFKNFDFLIYVLWKILTKNENFSYRETDIK
                     LFLELLCESLFACDKEALNEALKRCEPYKKQEKIVFNRACNHWFDFDDTKLCVSLGYY
                     FGIHYMIYLTQSAKNEILDHDELWAYTYENVMALNLPPDIVCKGFFRKLENVVTGVNL
                     VFNGKHYQIVKKEDDLFKLTKSNCYKLSNIKFNNWKYLYLTTHGVYNVFTNSFHSSCP
                     FLLGTTLPQTFKKPTDEKYLPEDAFNYMLSTSADELSIYRTYHIAKMCRDVKMLKTNT
                     AIVNYMGNCNTCQADMRVALNNLFRDLWNLDDENLITLALYVNKNRVSDMLHNLKCKP
                     CRSTVSGSRPKCKCYKKIKINRKALKVCLMADMFGNDAELSELIWMLIFTNKTYVSTT
                     LIRTNSEFVNQHGEFFSKEHNKIIQYLYRTIHKIEYVDMLMDKFNDKRLFLTELRDDV
                     AREPDVQFEESDNISKFYTHHADALMILKKYNVWWDKIILARSTDDLPTWLTRFYMRI
                     IMSKVDLKEYSYNYLKKIVEGYLYFKRFTNFNHANAIMLMHFAASLAIPVDYGKKAIY
                     MPGEPGSGKSSFFELLDYLVLMHKFDDDNHSGESNKETSDKEVSKLNSQLYTINELKQ
                     CSESYFKKHADSSKSDSKSRKYQGLLKYEANYKMLIVNNKPLYVDDYDDGVQDRFLIV
                     YTNHKFVDSVKFAGSVYEHIKSKQFPIESMYYESLVTPVRLFLSHVLMYRRDPKTGFV
                     VYKTLLSNDPMHKHNLMCLSTNNSPLYALIYILNIKTVRSATITIGEDKMEEMIGIAV
                     QHLKNFLHPSFVQYNYKKNINASSSKSFVFNEQVLLQQIKNKFKNNYNKTTNVFYNMT
                     MALNRNDLNTSVPNFVC"
     gene            complement(92327..95992)
                     /gene="Ac-helicase"
     CDS             95979..96500
                     /gene="Ac-PIF-4"
                     /codon_start=1
                     /product="Ac-PIF-4"
                     /translation="MLSIMLAIVFVLFVLIYLIISIKNHHPFLHRIETLIQDFNNTLL
                     FGAYVQIYDLSTPARTERLFIIAPENVVLYNFNKTLYYYLDSANVFCPNEFSVTTFTQ
                     STIKTINETGIYATACTPVSSLTLIEHFATLKNNVPDHTLVLDVVDQQIQFSILDIIN
                     YLIYNGYVDLLAE"
     gene            95979..96500
                     /gene="Ac-PIF-4"
     CDS             complement(96654..97616)
                     /gene="Ac-38K"
                     /codon_start=1
                     /product="Ac-38K"
                     /translation="MASSLQSKWICLRLNDAIIKRHVLVLSEYADLKYLGFEKYKFFE
                     YVIFQFCNDPQLCKIIENNYNYCMQIFKAPADDMRDIRHNIKRAFKTPVLGHMCVLSN
                     KPPMYSFLKEWFLLPHYKVVSLKSESLTWGFPHVVVFDLDSTLITEEEQVEIRDPFVY
                     DSLQELHEMGCVLVLWSYGSRDHVAHSMRDVDLEGYFDIIISEGSTVQEERSDLVQNS
                     HNAIVDYNLKKRFIENKFVFDIHNHRSDNNIPKSPKIVIKYLSDKNVNFFKSITLVDD
                     LPTNNYAYDFYVKVKRCPTPVQDWEHYHNEIIQNIMDYEQYFIK"
     gene            complement(96654..97616)
                     /gene="Ac-38K"
     CDS             97551..98348
                     /gene="Ac-lef5"
                     /codon_start=1
                     /product="Ac-lef5"
                     /translation="MSFDDGVVKAQTDPFALKRGGHNVQKWTSYALFKLFKEFRINKN
                     YSKLIDFLTENFPNNVKNKTFNFSSTGHLFHSLHAYVPSVSDLVKERKQIRLQTEYLA
                     KLFNNTINDFKLYTELYEFIERTEGVDCCCPCQLLHKSLLNTKNYVENLNCKLFDIKP
                     PKFKKEPFDNILYKYSLNYKSLLLKKKEKHTSTGCTRKKKIKHRQILNDKVIYLQNSN
                     KNKLFELSGLSLKSCRHDFVTVESQTRAGDEIASFIRYCRLCGMSGC"
     gene            97551..98348
                     /gene="Ac-lef5"
     CDS             complement(98345..98512)
                     /gene="Ac-p6.9"
                     /codon_start=1
                     /product="Ac-p6.9"
                     /translation="MVYRRRRRSSTGTTYGSTRRRRSSGYRRRPGRPRTYRRSRSRSS
                     TGRRSYRTRYY"
     gene            complement(98345..98512)
                     /gene="Ac-p6.9"
     CDS             complement(98554..99639)
                     /gene="Ac-p40"
                     /codon_start=1
                     /product="Ac-p40"
                     /translation="MSAIALYLEINKLRLKIDEPMQLAIWPQLFPLLCDEHQSVQLNT
                     DVLINFMMHVARKSQNTILNNNAAIASQYAAGNADVVAAPASAQPTPRPVINLFARAN
                     AAAPAQPSEELINMRRYRNAARKLIHHYSLNSTSSTEYKISDVVMTMIFLLRSEKYHS
                     LFKLLETTFDDYTCRPQMTQVQTDTLLDAVRSLLEMPSTTIDLTTVDIMRSSFARCFN
                     SPIMRYAKIVLLQNVALQRDKRTTLEELLIERGEKIQMLQPQQYINSGTEIPFCDDAE
                     FLNRLLKHIDPYPLSRMYYNAANTMFYTTMENYAVSNCKFNIEDYNNIFKVMENIRKH
                     SNKNSNDQDELNIYLGVQSSNAKRKKY"
     gene            complement(98554..99639)
                     /gene="Ac-p40"
     CDS             complement(99659..100027)
                     /gene="Ac-p12"
                     /codon_start=1
                     /product="Ac-p12"
                     /translation="MIASINDTDMDTDDNMSQARRNRRNRPPARPSAQTQMAAVDMLQ
                     TINTAASQTAASLLINDITPNKTESLKILSTQSVGARSLLEPMQANASTIKLNRIETV
                     NVLDFLGSVYDNTIQVIVTE"
     gene            complement(99659..100027)
                     /gene="Ac-p12"
     CDS             complement(100008..101171)
                     /gene="Ac-p45"
                     /codon_start=1
                     /product="Ac-p45"
                     /translation="MCAYRLQYSLRFNIYDRFENVCFEAQLLQDEIDSLCFLFSKYFN
                     QSLIVDSKGLTFFTEFNKCIVSIKSSFENQANNTDNIHNVKNIFSIFLRDEFIKQVPH
                     FRTIMQYLQKYYNPTPAPDVDAIMCQSCKPANKIQCFECKCKYLASSLSTLDAGLQNG
                     WDIFLRPMFGMPLMLYVLLRTDYKNESDIINENNLITQIFVQFFYNLICDKAYSLYTK
                     RDMCVPFVKECKKATVGLRQEDHERVLSILSAQCNGCSTVANGDRLLLPFKNFMIEMG
                     RNTKMKKVNKIASTVLIGFYLRHYLESLPNKAYPVAELELRNVCRFIMSKYSDENINL
                     LIHKLKLIKIDICNVLMTEMIVPETFIRHIITKYQLDNEISLLIELNHDCFNK"
     gene            complement(100008..101171)
                     /gene="Ac-p45"
     CDS             101197..103272
                     /gene="Ac-vp80"
                     /codon_start=1
                     /product="Ac-vp80"
                     /translation="MNDSNSLLITRLAAQILSRNMQTVDVIVDDKTLSLEEKIDTLTS
                     MVLAVNSPPQSPPRVTSSDLAASIIKNNSKMVGNDFEMRYNVLRMAVVFVKHYPKYYN
                     ETTAGLVAEIESNLLQYQNYVNQGNYQNIEGYDSLLNKAEECYVKIDRLFKESIKKIM
                     DDTEAFEREQEAERLRAEQTAANALLERRAQTSADDVVNRADANIPTAFSDPLPGPSA
                     PRYMYESSESDTYMETARRTAEHYTDQDKDYNAAYTADEYNSLVKTVLLRLIEKALAT
                     LKNRLHITTIDQLKKFRDYLNSDADAGEFQIFLNQEDCVILKNLSNLASKFFNVRCVA
                     DTLEVMLEALRNNIELVQPESDAVRRIVIKMTQEIKDSSTPLYNIAMYKSDYDAIKNK
                     NIKTLFDLYNDRLPINFLDTSATSPVRKTSGKRSAEDDLLPTRSSKRANRPEINVISS
                     EDEQEDDDVEDVDYEKESKRRKLEDEDFLKLKALEFSKDIVNEKLQKIIVVTDGMKRL
                     YEYCNCKNSLETLPSAANYGSLLKRLNLYNLDHIEMNVNFYELLFPLTLYNDNDNSDK
                     TLSHQLVNYIFLASNYFQNCAKNFNYMRETFNVFGPFKQIDFMVMFVIKFNFLCDMRN
                     FAKLIDELVPNKQPNMRIHSVLVMRDKIVKLAFSNLQFQTFSKKDKSRNTKHLQRLIM
                     LMNANYNVI"
     gene            101197..103272
                     /gene="Ac-vp80"
     CDS             complement(103300..104961)
                     /gene="Ac-he65"
                     /codon_start=1
                     /product="Ac-he65"
                     /translation="MVYICIDTGSHAKGYAVESSDTDYHIYTKCDRETFEKFIDNKEL
                     LKNRHAKDESGNDVKYVDLYTGLIGILTGKSPELSMFSKREDFKDKYGIENLQLYEFV
                     TKLMTVSMVKIIYTLMRYKILNNAKGLLQLMFNYVYVEYYLDYKRAPKSTKILNMLFN
                     VGDEIKITMDKNNQLVVNDLNVLDLNKNNGGYKIDETLTLFVKNVKLLKLYVKLMQRG
                     EYQQEWTEYFQQWKQQLQDRLHHVPEPPERTDIRHNIVMYALNERGPVMPEDENKIVY
                     QIYPSVSHLDQGKKGTLADKEIIVQEKLDGCNFRIICNQNKITYGSRNTYRPDGNFMN
                     YYRIRKDLETCMRSLQARFNDGFIVYGELMGWKDDAKTTPINVINYVDQKESLKYYAY
                     EIQLYGGEFVPFVEAQELLTNVGFNTIPCHKYLYNDFVERLNFKSLMFPQSPLEGFII
                     RCGNLIYKLKSDYKDLNKLKIEKGPFEWLTCDYIKSNCDAIDKSDMMKILIFCYNMCK
                     VKNYNEKLLFNKVFNLFRQQFNLNHNDYKNLYKQYVNMCKCTEYK"
     gene            complement(103300..104961)
                     /gene="Ac-he65"
     CDS             105308..106039
                     /gene="AcOrf-106"
                     /codon_start=1
                     /product="AcOrf-106"
                     /translation="MTSNNFVDVDTFARQLITDKCSALIKSADLLPANILEIVEKARD
                     KYFEEPTQKNYEYIKKLFLRTKYMDDSIDYKDFNRRILLIVFKFALNKSTNYFPSYKE
                     IIEVAIKRLNKINPDLKSSPRAMLQHYNECLENLDNPVTDEHHLLTFGKEVATKIFIE
                     AFEYSYTNTNAISMDKTDEFDFIKPALKPLPDARPPSLLANVMNERKRKLQNTNSTAK
                     CLLPAPPPQLRKLEKKNHLLPLFSL"
     gene            105308..106039
                     /gene="AcOrf-106"
     CDS             complement(106040..106357)
                     /gene="AcOrf-108"
                     /codon_start=1
                     /product="AcOrf-108"
                     /translation="MKPTAADIISRATGGRAGNNIVDIIQAHNSPTEGDQLGQFVNRN
                     RSLIKEFVLVVCGFLIFVMIVLFFMLLVVILLNQETITVQKQKYETTLLENYDIRNRN
                     ATI"
     gene            complement(106040..106357)
                     /gene="AcOrf-108"
     CDS             complement(106369..107541)
                     /gene="AcOrf-109"
                     /codon_start=1
                     /product="AcOrf-109"
                     /translation="MECPFQIQVCISDRFFAFPHNLVEPQSDVGNKLIENLIVYVPTD
                     DDRLYIDKKQFPKFNSVLVYRHEHDVNIDSRSPKKTASATIVYWNPLVPITEIGAGET
                     RVFSVLLTNNLFYCNTMIVHHENPKCPIEFTYPETDMQSACSALLKNRNGQSVPPPIK
                     SNLRPIACEIPLSHFKELVESNDFLLCFNLETSTMVKILSLKRIFCIFQYRKQPARYV
                     INLPHEEIDNLYNKLNWERTRRLMKGDVPSNCATVNRSSLKYIKQAQSLLGIPDYSQT
                     VVDFVKMFQKIIFPYQLVPNVIIKLNNFDQMVSSAPNKAEPYKKIRLFCKNDSIAISS
                     SGIVPINMPDFSPPNTFDYSDYANRTNINFVTQRVLTDGGFSSGITVTPVKYNYYL"
     gene            complement(106369..107541)
                     /gene="AcOrf-109"
     CDS             complement(107577..107747)
                     /gene="AcOrf-110"
                     /codon_start=1
                     /product="AcOrf-110"
                     /translation="MKYFLSATFLIIVFMYLMYFCISIVVNNAHVQQDLFYHYNYVPD
                     TLLNTVRVHKLK"
     gene            complement(107577..107747)
                     /gene="AcOrf-110"
     CDS             108169..108945
                     /gene="Ac112-ac113"
                     /codon_start=1
                     /product="Ac112-ac113"
                     /translation="MTKRQFALLFVWHHDNQFVCNTDEYPFWHNIEYHARRYKCIVLY
                     CVENDGSLQLPVCKNINLINYKKAYPHYYGNCVDSIVKRAGKIDYMKVTAMLNPHLLD
                     VAYNYLLLMDMDCVVQSVQWKQLSTDTYCFEPFYDSQIKWLYAPKSGQSFDSYLENYA
                     TLIRVKQVQQHRKELILHCVDFLTMKANDNFMVFKNYINMIIKVYLQFYNYRFPINFE
                     DNTMKPCVNLTFRRGGSWKTQLQPVCNYVYKSKNMPKFIK"
     gene            108169..108945
                     /gene="Ac112-ac113"
     CDS             complement(109459..110733)
                     /gene="AcOrf-114"
                     /codon_start=1
                     /product="AcOrf-114"
                     /translation="MSKYALLQKMIINELLFLNDNVNYATNKLFSKDQANGELHKLLA
                     MLLNYKKSNENAPNIKFDLKNLSFMLENKDKIDIIQFDDIKNYVQPAIVNLFESHNRS
                     LNNYSTELSTLLEDGNENLVPNITDIDNIKLSHMQLARLLCYTAVVESRNSKPWKAIF
                     NNDTNVLTDSFFNHIMNILNMIKTNQGSLAHNVSVVYHIENIQMNLQNKLKPRSITIE
                     TVDKDKFENKHSDIEVCYVMNNSLHPQDVNSQQTLMCSSFVELNVLPFCLYNDTLPDD
                     QSMSVFNLYKFEQTKNKSVSKPSRLGNVMFVNSLIDKPITRETIVNIINSYHNACQNL
                     KRSGHRVVGDYRAYERDYKLAALDFIILMLVTSITHRTLKYNMLNIHEKMFQELKTVV
                     CKHNAAKLYDILINYDINKEPLNNFRYNYEVL"
     gene            complement(109459..110733)
                     /gene="AcOrf-114"
     CDS             complement(110755..111369)
                     /gene="Ac-PIF-3"
                     /codon_start=1
                     /product="Ac-PIF-3"
                     /translation="MLNFWQILILLVIILIVYMYTFKFVQKFILQDAYMHINELEAPP
                     LNFTFQRNRGVDCSLNRLPCVTDQQCRDNCVISSAANELTCQDGFCNASDALVNAQAP
                     DLIECDPALGLVHVFSAGGDFVVSQTCVSTYRDLVDDTGTPRPYLCNDGRLNMNLNTV
                     QFSPDACDCSSGYEKMLFRQTALARTIPVCIPNRMANLYRRVYN"
     gene            complement(110755..111369)
                     /gene="Ac-PIF-3"
     CDS             complement(111377..111547)
                     /gene="AcOrf-116"
                     /codon_start=1
                     /product="AcOrf-116"
                     /translation="MYFTSRFLSALGTSNTLAVRCMTVKMNAVDAELYRPRFIFCATS
                     HFVRHTTLFTLS"
     gene            complement(111377..111547)
                     /gene="AcOrf-116"
     CDS             111483..111770
                     /gene="AcOrf-117"
                     /codon_start=1
                     /product="AcOrf-117"
                     /translation="MHLTANVLLVPNALKKRDVKYIYNTYLKNYSVIEGVMCCNGDCL
                     AVVVLDRNQLQNTDMEVLESLEYTSDNIELLCEKICVIVDNYDKYYQKNCV"
     gene            111483..111770
                     /gene="AcOrf-117"
     CDS             complement(111804..112277)
                     /gene="AcOrf-118"
                     /codon_start=1
                     /product="AcOrf-118"
                     /translation="MHFTYWRMSEYFCTYEIFAANAIMCALMPCLAIFFIIELLCKNF
                     NTMYNVMYVVLFAIFQLFEKGFDIAKTIADKWHIRKILLFVNNAYQHLTLYVEKYQSI
                     NYAIKIAAIYYNIYVLYYSVVFLHCLLFFNVHSKIIIKLFVVLGIDVALYSLIIK"
     gene            complement(111804..112277)
                     /gene="AcOrf-118"
     CDS             112272..113864
                     /gene="Ac-PIF-1"
                     /codon_start=1
                     /product="Ac-PIF-1"
                     /translation="MHFAIILLFLLVIIAIVYTYVDLIDVHHEEVRYPITVFDNTRAP
                     LIEPPSEIVIEGNAHECHKTLTPCFTHGDCDLCREGLANCQLFDEDTIVKMRGDDGQE
                     HETLIRAGEAYCLALDRERARSCNPNTGVWLLAETETGFALLCNCLRPGLVTQLNMYE
                     DCNVPVGCAPHGRIDNINSASIRCVCDDGYVSDYNADTETPYCRPRTVRDVMYDESFF
                     PRAPCADGQVRLDHPALNDFYRRHFRLEDICVIDPCSVDPISGQRTSGRLFHQPTVNG
                     VGINGCNCPADDGLLPVFNRHTADTGMVRQSDRTVANACLQPFNVHMLSLRHVDYKFF
                     WGRSDHTEFADADMVFQANVNQLSHERYRAILYPLLESHPDVTEIVTVNMGVMKISVS
                     YDTTLKNILLPSSVFRLFRFKESGTAQPVCFFPGVGRCITVNSDSCIRRHAGGQVWTA
                     ETFTNSWCVLSREGTHIKVWSRASRYPRGDAPAALRLRGFFLNNDRERNTIRAVTTGD
                     MTQGQQIDALTQILETYPNYSV"
     gene            112272..113864
                     /gene="Ac-PIF-1"
     CDS             113869..114117
                     /gene="AcOrf-120"
                     /codon_start=1
                     /product="AcOrf-120"
                     /translation="MSILKVVEACDLAHTFLKLGYLFRAKTCLDIALDNLELLRRKTN
                     IKEVAVMLNKKTTECLQLKRKIDKKIAQRVLIKIYTIK"
     gene            113869..114117
                     /gene="AcOrf-120"
     CDS             114220..114396
                     /gene="AcOrf-121"
                     /codon_start=1
                     /product="AcOrf-121"
                     /translation="MMSSSQIIVCNKINIFVCKYNLLQINFTLNQSVFVFVVRSSNLV
                     FQPLGMVKMRRSNC"
     gene            114220..114396
                     /gene="AcOrf-121"
     CDS             complement(114286..114474)
                     /gene="AcOrf-122"
                     /codon_start=1
                     /product="AcOrf-122"
                     /translation="MKLIILLFVVAAFVTLAMGKKSLKDPLTITTAHFDHPEGLKHKI
                     RRPYNKHEDRLIQCKIYL"
     gene            complement(114286..114474)
                     /gene="AcOrf-122"
     CDS             complement(114537..115184)
                     /gene="Ac-PK2"
                     /codon_start=1
                     /product="Ac-PK2"
                     /translation="MKPEQLVYLNPRQHRIYFASPLNEYMLSDYLKQRNLQTFAKTNI
                     KVPADFGFYISKFVDLVSAVKAIHSVNIVHHNINPEDIFMTGPDFDLYVGGMFGSLYK
                     TFIKNNPQNITLYAAPEQIKKVYTPKNDMYSLGIVLFELIMPFKTALERETTLTNFRN
                     NVQQMPASLSQGHPKLTEIVCKLIQHDYSQRPDAEWLLKEMEQLLLEYTTCSKKL"
     gene            complement(114537..115184)
                     /gene="Ac-PK2"
     CDS             115366..116109
                     /gene="AcOrf-124"
                     /codon_start=1
                     /product="AcOrf-124"
                     /translation="MGLFACCTKYTRLSTDTKMKFPYVALSYINVTLCTYTAMLVGYM
                     VTFNDSSELKYLQYWLLLSFLMSVVLNAPTLWTMLKTTEAHEVIYEMKLFHAMYFSNV
                     LLNYVVFLDNQMGTNFVFVNNLIHCCVLFMIFVELLILLGHTMGTYTDYQYVKSCYMV
                     ILFVSVMSVTIVMGLECLKTKLIDNSLMFNAFVCALYIVIAIMWSLKNNLTSYYVSNL
                     QSIQVVPFSYNDPPPPFSNIVMDDIKNKK"
     gene            115366..116109
                     /gene="AcOrf-124"
     CDS             complement(116126..116806)
                     /gene="Ac-lef7"
                     /codon_start=1
                     /product="Ac-lef7"
                     /translation="MSSVTKRPRAKRIRLPLEIIDTILQYLDPILHAKVVGLTTRVKC
                     RLLRDNNVEDYLKLTPASYHPTTDQFICNYLGITNQPMAPYLVPLLSFGKASCVFFNK
                     CIPEDVRIVTLNWPLPLLENFLSKQFLWYKLARKLIEHERRMDRCVTPSTVQINLYDD
                     NEDYLNCFNCFNCCKDNLVSFNCCIVDCNINDMNRCPDLQIDVYLDDNIISLYLYFLF
                     RIYRIVKE"
     gene            complement(116126..116806)
                     /gene="Ac-lef7"
     CDS             complement(116855..118510)
                     /gene="Ac-ChiA"
                     /codon_start=1
                     /product="Ac-ChiA"
                     /translation="MLYKLLNVLWLVAVSNAIPGTPVIDWADRNYALVEINYEATAYE
                     NLIKPKEQVDVQVSWNVWNGDIGDIAYVLFDEQQVWKGDAESKRATIKVLVSGQFNMR
                     VKLCNEDGCSVSDPVLVKVADTDGGHLAPLEYTWLENNKPGRREDKIVAAYFVEWGVY
                     GRNFPVDKVPLPNLSHLLYGFIPICGGDGINDALKTISGSFESLQRSCKGREDFKVAI
                     HDPWAAVQKPQKSVSAWNEPYKGNFGQLMAAKLANPHLKILPSIGGWTLSDPFYFMHD
                     VEKRNVFVDSVKEFLQVWKFFDGVDVDWEFPGGKGANPSLGDAERDAKTYILLLEELR
                     AMLDDLEAQTGRVYELTSAISAGYDKIAVVNYAEAQKSLGKIFLMSYDFKGAWSNTDL
                     GYQTTVYAPSWNSEELYTTHYAVDALLKQGVDPNKIIVGVAMYGRGWTGVTNYTNDNY
                     FSGTGNGPVSGTWEDGVVDYRQIQKDLNNYVYTFDSAAQASYVFDKSKGDLISFDSVD
                     SVLGKVKYVDRNKLGGLFAWEIDADNGDLLNAINAQFKPKDEL"
     gene            complement(116855..118510)
                     /gene="Ac-ChiA"
     CDS             118556..119527
                     /gene="Ac-v-cath"
                     /codon_start=1
                     /product="Ac-v-cath"
                     /translation="MNKILFYLFVYGVVNSAAYDLLKAPNYFEEFVHRFNKDYGSEVE
                     KLRRFKIFQHNLNEIINKNQNDSAKYEINKFSDLSKDETIAKYTGLSLPIQTQNFCKV
                     IVLDQPPGKGPLEFDWRRLNKVTSVKNQGMCGACWAFATLASLESQFAIKHNQLINLS
                     EQQMIDCDFVDAGCNGGLLHTAFEAIIKMGGVQLESDYPYEADNNNCRMNSNKFLVQV
                     KDCYRYITVYEEKLKDLLRLVGPIPMAIDAADIVNYKQGIIKYCFNSGLNHAVLLVGY
                     GVENNIPYWTFKNTWGTDWGEDGFFRVQQNINACGMRNELASTAVIY"
     gene            118556..119527
                     /gene="Ac-v-cath"
     CDS             complement(119752..121344)
                     /gene="Ac-gp64"
                     /codon_start=1
                     /product="Ac-gp64"
                     /translation="MLLVNQSHQGFNKEHTSKMVSAIVLYVLLAAAAHSAFAAEHCNA
                     QMKTGPYKIKNLDITPPKETLQKDVEITIVETDYNENVIIGYKGYYQAYAYNGGSLDP
                     NTRVEETMKTLNVGKEDLLMWSIRQQCEVGEELIDRWGSDSDDCFRDNEGRGQWVKGK
                     ELVKRQNNNHFAHHTCNKSWRCGISTSKMYSRLECQDDTDECQVYILDAEGNPINVTV
                     DTVLHRDGVSMILKQKSTFTTRQIKAACLLIKDDKNNPESVTREHCLIDNDIYDLSKN
                     TWNCKFNRCIKRKVEHRVKKRPPTWRHNVRAKYTEGDTATKGDLMHIQEELMYENDLL
                     KMNIELMHAHINKLNNMLHDLIVSVAKVDERLIGNLMNNSVSSTFLSDDTFLLMPCTN
                     PPAHTSNCYNNSIYKEGRWVANTDSSQCIDFSNYKELAIDDDVEFWIPTIGNTTYHDS
                     WKDASGWSFIAQQKSNLITTMENTKFGGVGTSLSDITSMAEGELAAKLTSFMFGHVVN
                     FVIILIVILFLYCMIRNRNRQY"
     gene            complement(119752..121344)
                     /gene="Ac-gp64"
     CDS             121473..122069
                     /gene="Ac-p24"
                     /codon_start=1
                     /product="Ac-p24"
                     /translation="MNTDAQSTSNTRNFMYSPDSSLEVVIITNSDGDHDGYLELTAAA
                     KVMSPFLSNGSSAVWTNAAPSHKLIKNNKNYIHVFGLFKYLSNYNLNNKKRPKEYYTL
                     KSIISDLLMGAQGKVFDPLCEVKTQLCAIQESLNEAISILNVHSNDAAANPPAPDINK
                     LQELIQDLQSEYNKKITFTTDTILENLKNIKDLMCLNK"
     gene            121473..122069
                     /gene="Ac-p24"
     CDS             122097..122417
                     /gene="Ac-gp16"
                     /codon_start=1
                     /product="Ac-gp16"
                     /translation="MNFWATFSICLVGYLVYAGHLNNELQEIKSILVVMYESMEKHFS
                     NVVDEIDSLKTDTFMMLSNLQNNTIRTWDAVVKNGKKISNLDEKINVLLTKNGVVNNV
                     LNVQ"
     gene            122097..122417
                     /gene="Ac-gp16"
     CDS             122476..123444
                     /gene="Ac-pp34"
                     /codon_start=1
                     /product="Ac-pp34"
                     /translation="MKPTNNVMFDDASVLWIDTDYIYQNLKMPLQAFQQLLFTIPSKH
                     RKMINDAGGSCHNTVKYMVDIYGAAVLVLRTPCSFADQLLSTFIANNYLCYFYRRRRS
                     RSRSRSRSRSRSPHCRPRSRSPHCRPRSRSRSRSRSRSRSSSPRRGRRQIFDALEKIR
                     HQNDMLMSNVNQINLNQTNQFLELSNMMTGVRNQNVQLLAALETAKDVILTRLNTLLA
                     EITDSLPDLTSMLDKLAEQLLDAINTVQQTLRNELNNTNSILTNLASSVTNINGTLNN
                     LLAAIENLVGGGGGGNFNEADRQKLDLVYTLVNEIKNILTGTLTKK"
     gene            122476..123444
                     /gene="Ac-pp34"
     CDS             123447..124106
                     /gene="AcOrf-132"
                     /codon_start=1
                     /product="AcOrf-132"
                     /translation="MSDKTPTKKGGSHAMTLRERGVTKPPKKSEKLQQYKKAIAAEQT
                     LRTTADVSSLQNPGESAVFQELERLENAVVVLENEQKRLYPILDTPLDNFIVAFVNPT
                     YPMAYFVNTDYKLKLECARIRSDLLYKNKNEVAINRPKISSFKLQLNNVILDTIETIE
                     YDLQNKVLTITAPVQDQELRKSIIYFNILNSDSWEVPKYMKKLFDEMQLEPPVILPLG
                     L"
     gene            123447..124106
                     /gene="AcOrf-132"
     CDS             124134..125393
                     /gene="Ac-AN"
                     /codon_start=1
                     /product="Ac-AN"
                     /translation="MFASLTSEQKLLLKKYKFNNYVKTIELSQAQLAHWRSNKDIQPK
                     PLDRAEILRVEKATRGQSKNELWTLLRLDRNTASASSNSSGNMLQRPALLFGNAQESH
                     VKETNGIMLDHMREIIESKIMSAVVETVLDCGMFFSPLGLHAASPDAYFSLADGTWIP
                     VEIKCPYNYRDTTVEQMRVELGNGNRKYRVKHTALLVNKKGTPQFEMVKTDAHYKQMQ
                     RQMYVMNAPMGFYVVKFKQNLVVVSVPRDETFCNKELSTENNAYVAFAVENSNCARYQ
                     CADKRRLSFKTHSCNHNYSGQEIDAMVDRGIYLDYGHLKCAYCDFSSDSRETCDSVLK
                     REHTNCKSFNLKHKNFDNPTYFDYVKRLQSLLKSHHFRNDAKTLAYFGYYLTHTGTLK
                     TFCCGSQNSSPTKHDHLNDCVYYLEIK"
     gene            124134..125393
                     /gene="Ac-AN"
     CDS             complement(125444..127855)
                     /gene="Ac-p94"
                     /codon_start=1
                     /product="Ac-p94"
                     /translation="MINYYVYATDDSLSTNSDYYFNKNALQTLEQFQNEIENISSCDK
                     VLYLHWSAYCRQKEIGDVKSRYLRRNGEGTDTRPSEFIKWIHKNINLLDGKLKLLYMV
                     TDGQISKNEANVCKNLLNEKPFSFERIVFYAINNNTEQIDLSVASAFVNNSDCKIYRN
                     DEMVEWVNLTKEFNYDIITTENFISKKDELLSFVRFKFINSMPTDANVLNEVDKLKRL
                     RQRLFSEIKQTNNSSMNFDQIKNKNEFVNTFKSTEFYKTLYNADVLNFDKIIDSTIST
                     AINYLHNRNKSYAFDVMKNLHYQNKLASVDAETDDVVANDDDEAYDYSNVENIRFPDC
                     ILANDSGVPAILLTHYNLFETIQGSLTKFKSRLEFPLLWSQNKEIKNSIEYCYNLESL
                     KQLIQHGTRLSPRSRRPFTGAIVPNEQFDEYNDYVLACTYFDAKKVAFNAGLMYYLLY
                     KHINDAEYIDDNVKDYFKRYVIYRINNTECMIGFSNLAMEPLIKVKLPTALWYVSEIS
                     TLLFKHDNQHFGKEKLRQFAHFAEDMLQILQWCDYTDVNVEAVKKRAYCLKRINMFKR
                     MSVLDAVEWIANRAFECKDKFIINKLTNADALQDLKFLKVNHNGVVDEHVLNDTSINA
                     ERYLYFYHIIEDFDKYISVVDNTMRPAFVLEEGKTFYDSLLKQLQSVHFNGQEITFEK
                     CSRLDFNRILSLHKLYIECVKSLNKYPTLEEYQNYVYNQKHVKFNRIAIFPENILQNL
                     AAVHNEYANKIVNLPVEEFIVRANNTVNRITRIQNERVGSPLQAEEIDKLIKLSEQRV
                     NICRK"
     gene            complement(125444..127855)
                     /gene="Ac-p94"
     CDS             128066..128965
                     /gene="Ac-p35"
                     /codon_start=1
                     /product="Ac-p35"
                     /translation="MCVIFPVEIDVSQTIIRDCQVDKQTRELVYINKIMNTQLTKPVL
                     MMFNISGPIRSVTRKNNNLRDRIKSKVDEQFDQLERDYSDQMDGFHDSIKYFKDEHYS
                     VSCQNGSVLKSKFAKILKSHDYTDKKSIEAYEKYCLPKLVDERNDYYVAVCVLKPGFE
                     NGSNQVLSFEYNPIGNKVIVPFAHEINDTGLYEYDVVAYVDSVQFDGEQFEEFVQSLI
                     LPSSFKNSEKVLYYNEASKNKSMIYKALEFTTESSWGKSEKYNWKIFCNGFIYDKKSK
                     VLYVKLHNVTSALNKNVILNTIK"
     gene            128066..128965
                     /gene="Ac-p35"
     CDS             129618..130340
                     /gene="Ac-p26"
                     /codon_start=1
                     /product="Ac-p26"
                     /translation="MELYNIKYAIDPTNKIVIEQVDNVDAFVHILEPGQEVFDETLSQ
                     YHQFPGVVSSIIFPQLVLNTIISVLSEDGSLLTLKLENTCFNFHVCNKRFVFGNLPAA
                     VVNNETKQKLRIGAPIFAGKKLVSVVTAFHRVGENEWLLPVTGIREASQLSGHMKVLN
                     GVRVEKWRPNMSVYGTVQLPYDKIKQHALEQENKTPNALESCVLFYKDSEIRITYNKG
                     DYEIMHLRMPGPLIQPNTIYYS"
     gene            129618..130340
                     /gene="Ac-p26"
     CDS             130413..130697
                     /gene="Ac-p10"
                     /codon_start=1
                     /product="Ac-p10"
                     /translation="MSKPNVLTQILDAVTETNTKVDSVQTQLNGLEESFQLLDGLPAQ
                     LTDLNTKISEIQSILTGDIVPDLPDSLKPKLKSQAFELDSDARRGKRSSK"
     gene            130413..130697
                     /gene="Ac-p10"
     CDS             complement(130709..132646)
                     /gene="Ac-p74-pif"
                     /codon_start=1
                     /product="Ac-p74-pif"
                     /translation="MAVLTAVDLTNASRYAIHMHRLEFISRWRTRFPHILIDYTLRPA
                     SSDDDYYVPPKLADKALAVKLAFSKRGCESMSCYPFHETGVVSNTTPFMYTQTSETSV
                     GYAQPACYHLDRAAAMREGAETQVQSAEFRYTLDNKCILVDSLSKMYFNSPYLRTEEH
                     TIMGVDDVPAFNVRPDPDPLFPERFKGEFNEAYCRRFGRELFNGGCSFRWWESLIGFV
                     LGDTIFVTFKMLANNIFSELRDFDYKAPSSILPPRPNVDSNAILAQWRSVRDNATDLE
                     FEKLFNKNPTLNDLGMIVNGSPVQITYTAETGFTKTPIAYNYRGNERARVEHFEALDR
                     SISDQDLESIITSFLEDYALVFGIATDIGFDMLMSGFKSMLKKINTSLIPAMKHMLLS
                     TTRRVTVRMLGETYKAALVHSLNVIAIKTLTVTAKALTRIAIQASSIVGIVLILLTLA
                     DLVLALWDPFGYNNMFPREFPDDMSRTFLTAYFESFDNTTSREIIEFMPEFFSEMVET
                     DDDATFESLFHLLDYVASLEVNSDGQMLNLEEGDEIEDFDESTLVGQALATSSLYTRM
                     EFMQYTFRQNTLLSMNKENNNFNQIIMGLFATNTIVAFTAFVIHTELIFFIFFVIFLM
                     ITFYYIIKESYEYYKTIDLLF"
     gene            complement(130709..132646)
                     /gene="Ac-p74-pif"
     CDS             complement(132779..134128)
                     /gene="Ac-ME53"
                     /codon_start=1
                     /product="Ac-ME53"
                     /translation="MNRFFRENNIFDAPRTGGKGRAKSLPAPAANSPPSPVRPPPKSN
                     IKPPTRISPPKQPTRTSPAKPLEHSSIVSKKPVVNRKDGYFVPPEFGNKFEGLPAYSD
                     KLDFKQERDLRMHFMSDLERDIMKATLKFSTNYIMGYINSKDMRMTGKFASRPVKYKK
                     TMEHMSDSRCTTCNYRFKDNTREWFLYVVVHIEKPLDDPDRIDICCQKCYLYHNVPKT
                     SYEIYPSINLVDLSYLARERFFYQYIFPVSLEHTTEVKELRIDDHNCKVFEIIRRIIR
                     NHKEPNERIQTIDLSTTGGLVLRETYTNIVLQRYRSMCTRPDVVDDVNCFILQEPSEM
                     MAALQDNRFSGIKGTVFATVKVKKFTQVLDGAITFPLKPTTNNYCKLCKKTKLYYKNP
                     VLYCTKCGFTNVYHFPEYSKFMYYFEAIKSFEMHNEMIIYYDLKMYKKLINIVNNNV"
     gene            complement(132779..134128)
                     /gene="Ac-ME53"
     CDS             134406..135191
                     /gene="Ac-IE-0"
                     /codon_start=1
                     /product="Ac-IE-0"
                     /translation="MIRTSSHVLNVQENIMTSNCASSPYSCEATSACAEAQQVMIDNF
                     VFFHMYNADIQIDAKLQCGVRSAAFAMIDDKHLEMYKHRIENKFFYYYDQCADIAKPD
                     RLPDDDGACCHHFIFDAQRIIQCIKEIESAYGVRDRGNVIVFYPYLKQLRDALKLIKN
                     SFACCFKIINSMQMYVNELISNCLLFIEKLETINKTVKVMNLFVDNLVLYECNVCKEI
                     STDERFLKPKECCEYAICNACCVNMWKTATTHAKCPACRTSYK"
     gene            134406..135191
                     /gene="Ac-IE-0"
     CDS             135206..136639
                     /gene="Ac-p49"
                     /codon_start=1
                     /product="Ac-p49"
                     /translation="MSGGGNLLTLERDHFKYLFLTSYFDLKDNEHVPSEPMAFIRNYL
                     NCTFDLLDDAVLMNYFNYLQSMQLKHLVGSTSTNIFKFVKPQFRFVCDRTTVDILEFD
                     TRMYIKPGTPVYATNLFTSNPRKMMAFLYAEFGKVFKNKIFVNINNYGCVLAGSAGFL
                     FDDAYVDWNGVRMCAAPRLDNNMHPFRLYLLGEDMAKHFVDNNILPPHPSNAKTRKIN
                     NSMFMLKNFYKGLPLFKSKYTVVNSTKIVTRKPNDIFNEIDKELNGNCPFIKFIQRDY
                     IFDAQFPPDLLDLLNEYMTKSSIMKIITKFVIEENPAMSGEMSREIILDRYSVDNYRK
                     LYIKMEITNQFPVMYDHESSYIFVSKDFLQLKGTMNAFYAPKQRILSILAVNRLFGAT
                     ETIDFHPNLLVYRQSSPPVRLTGDVYVVDKNEKVFLVKHVFSNTVPAYLLIRGDYESS
                     SELKSLRDLNPWVQNTLLKLLIPDSVQ"
     gene            135206..136639
                     /gene="Ac-p49"
     CDS             136641..136913
                     /gene="Ac-odv-e18"
                     /codon_start=1
                     /product="Ac-odv-e18"
                     /translation="MIYTDPTTGATTSTDAPSTNYLNRLTPNMFLTILAVVVIIALII
                     IFVQSSSNGNSSGGNVPPNALGGFVNPLNATMRANPFMNTPQRQML"
     gene            136641..136913
                     /gene="Ac-odv-e18"
     CDS             136929..137801
                     /gene="Ac-odv-ec27"
                     /codon_start=1
                     /product="Ac-odv-ec27"
                     /translation="MKRIKCNKVRTVTEIVNSDEKIQKTYELAEFDLKNLSSLESYET
                     LKIKLALSKYMAMLSTLEMTQPLLEIFRNKADTRQIAAVVFSTLAFIHNRFHPLVTNF
                     TNKMEFVVTETNDTSIPGEPILFTENEGVLLCSVDRPSIVKMLSREFDTEALVNFEND
                     NCNVRIAKTFGASKRKNTTRSDDYESNKQPNYDMDLSDFSITEVEATQYLTLLLTVEH
                     AYLHYYIFKNYGVFEYCKSLTDHSLFTNKLRSTMSTKTSNLLLSKFKFTIEDFDKINS
                     NSVTSGFNIYNFNK"
     gene            136929..137801
                     /gene="Ac-odv-ec27"
     CDS             137816..138103
                     /gene="AcOrf-145"
                     /codon_start=1
                     /product="AcOrf-145"
                     /translation="MFLLIIFLILIKVLIFKKMNQIHLKCHSDKICPKGYFGLNADPY
                     DCTAYYLCPHKVQMFCELNHEFDLDSASCKPIVYDHTGSGCTARMYRNLLL"
     gene            137816..138103
                     /gene="AcOrf-145"
     CDS             complement(138098..138703)
                     /gene="AcOrf-146"
                     /codon_start=1
                     /product="AcOrf-146"
                     /translation="MNVNLYCPNGEHDNNISFIMPSKTNAVIVYLFKLDIEHPPTYNV
                     NAKTRLVSGYENSRPININLRSITPSLNGTRGAYVISCIRAPRLYRDLFAYNKYTAPL
                     GFVVTRTHAELQVWHILSVRKTFEAKSTRSVTGMLAHTDNGPDKFYAKDLMIMSGNVS
                     VHFINNLQKCRAHHKDIDIFKHLCPELQIDNSVVQLETRSS"
     gene            complement(138098..138703)
                     /gene="AcOrf-146"
     CDS             138769..140517
                     /gene="Ac-IE-1"
                     /codon_start=1
                     /product="Ac-IE-1"
                     /translation="MTQINFNASYTSASTPSRASFDNSYSEFCDKQPNDYLSYYNHPT
                     PDGADTVISDSETAAASNFLASVNSLTDNDLVECLLKTTDNLEEAVSSAYYSESLEQP
                     VVEQPSPSSAYHAESFEHSAGVNQPSATGTKRKLDEYLDNSQGVVGQFNKIKLRPKYK
                     KSTIQSCATLEQTINHNTNICTVASTQEITHYFTNDFAPYLMRFDDNDYNSNRFSDHM
                     SETGYYMFVVKKSEVKPFEIIFAKYVSNVVYEYTNNYYMVDNRVFVVTFDKIRFMISY
                     NLVKETGIEIPHSQDVCNGETAAQNCKKCHFVDVHHTFKAALTSYFNLDMYYAQTTFV
                     TLLQSLGERKCGFLLSKLYEMYQDKNLFTLPIMLSRKESNEIETASNNFFVSPYVSQI
                     LKYSESVQFPDNPPNKYVVDNLNLIVNKKSTLTYKYSSVANLLFNNYKYHDNIASNNN
                     AENLKKVKKEDGSMHIVEQYLTQNVDNVKGHNFIVLSFKNEERLTIAKKNKEFYWISG
                     EIKDVDVSQVIQKYNRFKHHMFVIGKVNRRESTTLHNNLLKLLALILQGLVPLSDAIT
                     FAEQKLNCKYKKFEFN"
     gene            138769..140517
                     /gene="Ac-IE-1"
     CDS             complement(140579..141709)
                     /gene="Ac-odv-e56"
                     /codon_start=1
                     /product="Ac-odv-e56"
                     /translation="MSFFSNLRAVNKLYPNQASFITDNTRLLTSTPAGFTNVLNAPSV
                     RNIGNNRFQPGYQLSNNQFVSTSDINRITRNNDVPNIRGVFQGISDPQINSLSQLRRV
                     DNVPDFNYHTKQTRSNAVKQNFPETNVRTPEGVQNALQQNPRLHSYMQSLKVGGTGIL
                     LATGGYFLFSAATLVQDIINAINNTGGSYYVQGKDAGEIAEACLLLQRTCRQDPNLNQ
                     SDVTICPFDPLLPNNPPELTNMCQGFNYEVEKTVCRGSDPSADPDSPQYVDISDLPAG
                     QTLMCIEPYSFGDLVGDLGLDWLLGDEGLVGKSSNVSDSVSGKLMPIILLIGAVLFLG
                     LIFYFIYRYMMKGGGGGGVGAATSPTPIVISMQNPTPTTAPR"
     gene            complement(140579..141709)
                     /gene="Ac-odv-e56"
     CDS             complement(141738..142061)
                     /gene="AcOrf-149"
                     /codon_start=1
                     /product="AcOrf-149"
                     /translation="MNIIINMLGFNIFIETVYKFSDHTMERYHPYQRAPWSASIFKKN
                     YNNVKVASYVEIPYTTNNADVEITYTTNAPSRPESKARRRLDFTNMTPLPCCIDDGSF
                     AKPLL"
     gene            complement(141738..142061)
                     /gene="AcOrf-149"
     CDS             142027..142326
                     /gene="AcOrf-150"
                     /codon_start=1
                     /product="AcOrf-150"
                     /translation="MLKPNMLIIIFIIVCLFSIIIFTVLKSKRGDDDESDDGFSCYNK
                     PIGVNFPHPTRCDAFYMCVGLNQKLELICPEGFEFDPDVKNCVPISDYGCTANQN"
     gene            142027..142326
                     /gene="AcOrf-150"
     CDS             complement(142428..143654)
                     /gene="Ac-ie-2|ie-n"
                     /codon_start=1
                     /product="Ac-ie-2|ie-n"
                     /translation="MSRQINAATPSSSRRHRLSLSRRRINFTTSPEAQPSSSSRSQPS
                     SSSRSHRRQERRQEQRVSEENVQIIGNVNEPLTRTYHRQGVTYYVHGQVNISNDDPLL
                     SQEDDVILINSENVDRERFPDITAQQYQDNIASETAAQRALQRGLDLEAQLMNEIAPR
                     SPTYSPSYSPNYVIPQSPDLFASPQSPQPQQQQQQQSEPEEEVEVSCNICFTTFKDTK
                     NVNSSFVTSIHCNHAVCFKCYVKIIMDNSVYKCFCSATSSDCRVYNKHGYVEFMPINV
                     TRNQDSIKQHWRELLENNTVNNHTTDLNYVEQLQKELSELRAKTSQVEHKMTMLNSDY
                     IMLKHKHAVAELDLQKANYDLQESTKKSEELQSTVNNLQEQLRKQVAESQAKFSEFER
                     SNSDLVSKLQTVMSRR"
     gene            complement(142428..143654)
                     /gene="Ac-ie-2|ie-n"
     CDS             complement(143680..143958)
                     /gene="AcOrf-152"
                     /codon_start=1
                     /product="AcOrf-152"
                     /translation="MNFFAMQKSSLLPDTPYTVQSLQIVDYFIRIVYTVRYAPNILLH
                     YQLFCITKKFIFAWQVPPPLLSYQSCSTDKQYKYSCRSTRKHSSSLTA"
     gene            complement(143680..143958)
                     /gene="AcOrf-152"
     CDS             144097..145062
                     /gene="Ac-pe38"
                     /codon_start=1
                     /product="Ac-pe38"
                     /translation="MPRDTNNRHRSTPYERPTLEDLRRQLQDNLDSINRRDRMQEEQE
                     ENLRYQVRRRQRQNQLRSIQMEQQRMMAELNNEPVINFKFECSVCLETYSQQSNDTCP
                     FLIPTTCDHGFCFKCVINLQSNAMNIPHSTVCCPLCNTQVKMWRSLKPNAVVTCKFYK
                     KTQERVPPVQQYKNIIKVLQERSVISVEDNDNNCDINMENQAKIAALEAELEEEKNHS
                     DQVASENRQLIEENTRLNEQIQELQHQVRTLVPQRGITVNQQIGRDDSAPAELNERFR
                     SLVYSTISELFIENRVHSIQNYVYAGTSAASSCDVNVTVNFGFEN"
     gene            144097..145062
                     /gene="Ac-pe38"
     CDS             145162..145407
                     /gene="AcOrf-154"
                     /codon_start=1
                     /product="AcOrf-154"
                     /translation="MDSSNCIKIDVKYDMPLHYQCDNNADKDVVNAYDTIDVDPNKRF
                     IINHNHEQQQVNETNKQVVDKTFINDTATYNSCIIKI"
     gene            145162..145407
                     /gene="AcOrf-154"
ORIGIN
        1 GAATTCTACC CGTAAAGCGA GTTTAGTTTT GAAAAACAAA TGACATCATT TGTATAATGA
       61 CATCATCCCC TGATTGTGTT TTACAAGTAG AATTCTATCC GTAAAGCGAG TTCAGTTTTG
      121 AAAACAAATG AGTCATACCT AAACACGTTA ATAATCTTCT GATATCAGCT TATGACTCAA
      181 GTTATGAGCC GTGTGCAAAA CATGAGATAA GTTTATGACA TCATCCACTG ATCGTGCGTT
      241 ACAAGTAGAA TTCTACTCGT AAAGCCAGTT CGGTTATGAG CCGTGTGCAA AACATGACAT
      301 CAGCTTATGA CTCATACTTG ATTGTGTTTT ACGCGTAGAA TTCTACTCGT AAAGCGAGTT
      361 CGGTTATGAG CCGTGTGCAA AACATGACAT CAGCTTATGA GTCATAATTA ATCGTGCGTT
      421 ACAAGTAGAA TTCTACTCGT AAAGCGAGTT GAAGGATCAT ATTTAGTTGC GTTTATGAGA
      481 TAAGATTGAA AGCACGTGTA AAATGTTTCC CGCGCGTTGG CACAACTATT TACAATGCGG
      541 CCAAGTTATA AAAGATTCTA ATCTGATATG TTTTAAAACA CCTTTGCGGC CCGAGTTGTT
      601 TGCGTACGTG ACTAGCGAAG AAGATGTGTG GACCGCAGAA CAGATAGTAA AACAAAACCC
      661 TAGTATTGGA GCAATAATCG ATTTAACCAA CACGTCTAAA TATTATGATG GTGTGCATTT
      721 TTTGCGGGCG GGCCTGTTAT ACAAAAAAAT TCAAGTACCT GGCCAGACTT TGCCGCCTGA
      781 AAGCATAGTT CAAGAATTTA TTGACACGGT AAAAGAATTT ACAGAAAAGT GTCCCGGCAT
      841 GTTGGTGGGC GTGCACTGCA CACACGGTAT TAATCGCACC GGTTACATGG TGTGCAGATA
      901 TTTAATGCAC ACCCTGGGTA TTGCGCCGCA GGAAGCCATA GATAGATTCG AAAAAGCCAG
      961 AGGTCACAAA ATTGAAAGAC AAAATTACGT TCAAGATTTA TTAATTTAAT TAATATTATT
     1021 TGCATTCTTT AACAAATACT TTATCCTATT TTCAAATTGT TGCGCTTCTT CCAGCGAACC
     1081 AAAACTAATG CTTCGCTTGC TCCGTTTAGC TTGTAGCCGA TCAGTGGCGT TGTTCCAATC
     1141 GACGGTAGGA TTAGGCCGGA TATTCTCCAC CACAATGTTG GCAACGTTGA TGTTACGTTT
     1201 ATGCTTTTGG TTTTCCACGT ACGTCTTTTG GCCGGTAATA GCCGTAAACG TAGTGCCGTC
     1261 GCGCGTCACG CACAACACCG GATGTTTGCG CTTGTCCGCG GGGTATTGAA CCGCGCGATC
     1321 CGACAAATCC ACCACTTTGG CAACTAAATC GGTGACCTGC GCGTCTTTTT TCTGCATTAT
     1381 TTCGTCTTTC TTTTGCATGG TTTCCTGGAA GCCGGTGTAC ATGCGGTTTA GATCAGTCAT
     1441 GACGCGCGTG ACCTGCAAAT CTTTGGCCTC GATCTGCTTG TCCTTGATGG CAACGATGCG
     1501 TTCAATAAAC TCTTGTTTTT TAACAAGTTC CTCGGTTTTT TGCGCCACCA CCGCTTGCAG
     1561 CGCGTTTGTG TGCTCGGTGA ATGTCGCAAT CAGCTTAGTC ACCAACTGTT TGCTCTCCTC
     1621 CTCCCGTTGT TTGATCGCGG GATCGTACTT GCCGGTGCAG AGCACTTGAG GAATTACTTC
     1681 TTCTAAAAGC CATTCTTGTA ATTCTATGGC GTAAGGCAAT TTGGACTTCA TAATCAGCTG
     1741 AATCACGCCG GATTTAGTAA TGAGCACTGT ATGCGGCTGC AAATACAGCG GGTCGCCCCT
     1801 TTTCACGACG CTGTTAGAGG TAGGGCCCCC ATTTTGGATG GTCTGCTCAA ATAACGATTT
     1861 GTATTTATTG TCTACATGAA CACGTATAGC TTTATCACAA ACTGTATATT TTAAACTGTT
     1921 AGCGACGTCC TTGGCCACGA ACCGGACCTG TTGGTCGCGC TCTAGCACGT ACCGCAGGTT
     1981 GAACGTATCT TCTCCAAATT TAAATTCTCC AATTTTAACG CGAGCCATTT TGATACACGT
     2041 GTGTCGATTT TGCAACAACT ATTGTTTTTT AACGCAAACT AAACTTATTG TGGTAAGCAA
     2101 TAATTAAATA TGGGGGAACA TGCGCCGCTA CAACACTCGT CGTTATGAAC GCAGACGGCG
     2161 CCGGTCTCGG CGCAAGCGGC TAAAACGTGT TGCGCGTTCA ACGCGGCAAA CATCGCAAAA
     2221 GCCAATAGTA CAGTTTTGAT TTGCATATTA ACGGCGATTT TTTAAATTAT CTTATTTAAT
     2281 AAATAGTTAT GACGCCTACA ACTCCCCGCC CGCGTTGACT CGCTGCACCT CGAGCAGTTC
     2341 GTTGACGCCT TCCTCCGTGT GGCCGAACAC GTCGAGCGGG TGGTCGATGA CCAGCGGCGT
     2401 GCCGCACGCG ACGCACAAGT ATCTGTACAC CGAATGATCG TCGGGCGAAG GCACGTCGGC
     2461 CTCCAAGTGG CAATATTGGC AAATTCGAAA ATATATACAG TTGGGTTGTT TGCGCATATC
     2521 TATCGTGGCG TTGGGCATGT ACGTCCGAAC GTTGATTTGC ATGCAAGCCG AAATTAAATC
     2581 ATTGCGATTA GTGCGATTAA AACGTTGTAC ATCCTCGCTT TTAATCATGC CGTCGATTAA
     2641 ATCGCGCAAT CGAGTCAAGT GATCAAAGTG TGGAATAATG TTTTCTTTGT ATTCCCGAGT
     2701 CAAGCGCAGC GCGTATTTTA ACAAACTAGC CATCTTGTAA GTTAGTTTCA TTTAATGCAA
     2761 CTTTATCCAA TAATATATTA TGTATCGCAC GTCAAGAATT AACAATGCGC CCGTTGTCGC
     2821 ATCTCAACAC GACTATGATA GAGATCAAAT AAAGCGCGAA TTAAATAGCT TGCGACGCAA
     2881 CGTGCACGAT CTGTGCACGC GTTCCGGCAC GAGCTTTGAT TGTAATAAGT TTTTACGAAG
     2941 CGATGACATG ACCCCCGTAG TGACAACGAT CACGCCCAAA AGAACTGCCG ACTACAAAAT
     3001 TACCGAGTAT GTCGGTGACG TTAAAACTAT TAAGCCATCC AATCGACCGT TAGTCGAATC
     3061 AGGACCGCTG GTGCGAGAAG CCGCGAAGTA TGGCGAATGC ATCGTATAAC GTGTGGAGTC
     3121 CGCTCATTAG AGCGTCATGT TTAGACAAGA AAGCTACATA TTTAATTGAT CCCGATGATT
     3181 TTATTGATAA ATTGACCCTA ACTCCATACA CGGTATTCTA CAATGGCGGG GTTTTGGTCA
     3241 AAATTTCCGG ACTGCGATTG TACATGCTGT TAACGGCTCC GCCCACTATT AATGAAATTA
     3301 AAAATTCCAA TTTTAAAAAA CGCAGCAAGA GAAACATTTG TATGAAAGAA TGCGTAGAAG
     3361 GAAAGAAAAA TGTCGTCGAC ATGCTGAACA ACAAGATTAA TATGCCTCCG TGTATAAAAA
     3421 AAATATTGAA CGATTTGAAA GAAAACAATG TACCGCGCGG CGGTATGTAC AGGAAGAGGT
     3481 TTATACTAAA CTGTTACATT GCAAACGTGG TTTCGTGTGC CAAGTGTGAA AACCGATGTT
     3541 TAATCAAGGC TCTGACGCAT TTCTACAACC ACGACTCCAA GTGTGTGGGT GAAGTCATGC
     3601 ATCTTTTAAT CAAATCCCAA GATGTGTATA AACCACCAAA CTGCCAAAAA ATGAAAACTG
     3661 TCGACAAGCT CTGTCCGTTT GCTGGCAACT GCAAGGGTCT CAATCCTATT TGTAATTATT
     3721 GAATAATAAA ACAATTATAA ATGTCAAATT TGTTTTTTAT TAACGATACA AACCAAACGC
     3781 AACAAGAACA TTTGTAGTAT TATCTATAAT TGAAAACGCG TAGTTATAAT CGCTGAGGTA
     3841 ATATTTAAAA TCATTTTCAA ATGATTCACA GTTAATTTGC GACAATATAA TTTTATTTTC
     3901 ACATAAACTA GACGCCTTGT CGTCTTCTTC TTCGTATTCC TTCTCTTTTT CATTTTTCTC
     3961 CTCATAAAAA TTAACATAGT TATTATCGTA TCCATATATG TATCTATCGT ATAGAGTAAA
     4021 TTTTTTGTTG TCATAAATAT ATATGTCTTT TTTAATGGGG TGTATAGTAC CGCTGCGCAT
     4081 AGTTTTTCTG TAATTTACAA CAGTGCTATT TTCTGGTAGT TCTTCGGAGT GTGTTGCTTT
     4141 AATTATTAAA TTTATATAAT CAATGAATTT GGGATCGTCG GTTTTGTACA ATATGTTGCC
     4201 GGCATAGTAC GCAGCTTCTT CTAGTTCAAT TACACCATTT TTTAGCAGCA CCGGATTAAC
     4261 ATAACTTTCC AAAATGTTGT ACGAACCGTT AAACAAAAAC AGTTCACCTC CCTTTTCTAT
     4321 ACTATTGTCT GCGAGCAGTT GTTTGTTGTT AAAAATAACA GCCATTGTAA TGAGACGCAC
     4381 AAACTAATAT CACAAACTGG AAATGTCTAT CAATATATAG TTGCTGATGG GTACCTTCTA
     4441 GAATTCCGGA GCGGCCGCTG CAGATCCCCC GGGCTGCAGG GGGGGGGGGG CGCTGAGGTC
     4501 TGCCTCGTGA AGAAGGTGTT GCTGACTCAT ACCAGGCCTG AATCGCCCCA TCATCCAGCC
     4561 AGAAAGTGAG GGAGCCACGG TTGATGAGAG CTTTGTTGTA GGTGGACCAG TTGGTGATTT
     4621 TGAACTTTTG CTTTGCCACG GAACGGTCTG CGTTGTCGGG AAGATGCGTG ATCTGATCCT
     4681 TCAACTCAGC AAAAGTTCGA TTTATTCAAC AAAGCCGCCG TCCCGTCAAG TCAGCGTAAT
     4741 GCTCTGCCAG TGTTACAACC AATTAACCAA TTCTGATTAG AAAAACTCAT CGAGCATCAA
     4801 ATGAAACTGC AATTTATTCA TATCAGGATT ATCAATACCA TATTTTTGAA AAAGCCGTTT
     4861 CTGTAATGAA GGAGAAAACT CACCGAGGCA GTTCCATAGG ATGGCAAGAT CCTGGTATCG
     4921 GTCTGCGATT CCGACTCGTC CAACATCAAT ACAACCTATT AATTTCCCCT CGTCAAAAAT
     4981 AAGGTTATCA AGTGAGAAAT CACCATGAGT GACGACTGAA TCCGGTGAGA ATGGCAAAAG
     5041 CTTATGCATT TCTTTCCAGA CTTGTTCAAC AGGCCAGCCA TTACGCTCGT CATCAAAATC
     5101 ACTCGCATCA ACCAAACCGT TATTCATTCG TGATTGCGCC TGAGCGAGAC GAAATACGCG
     5161 ATCGCTGTTA AAAGGACAAT TACAAACAGG AATCGAATGC AACCGGCGCA GGAACACTGC
     5221 CAGCGCATCA ACAATATTTT CACCTGAATC AGGATATTCT TCTAATACCT GGAATGCTGT
     5281 TTTCCCGGGG ATCGCAGTGG TGAGTAACCA TGCATCATCA GGAGTACGGA TAAAATGCTT
     5341 GATGGTCGGA AGAGGCATAA ATTCCGTCAG CCAGTTTAGT CTGACCATCT CATCTGTAAC
     5401 ATCATTGGCA ACGCTACCTT TGCCATGTTT CAGAAACAAC TCTGGCGCAT CGGGCTTCCC
     5461 ATACAATCGA TAGATTGTCG CACCTGATTG CCCGACATTA TCGCGAGCCC ATTTATACCC
     5521 ATATAAATCA GCATCCATGT TGGAATTTAA TCGCGGCCTC GAGCAAGACG TTTCCCGTTG
     5581 AATATGGCTC ATAACACCCC TTGTATTACT GTTTATGTAA GCAGACAGTT TTATTGTTCA
     5641 TGATGATATA TTTTTATCTT GTGCAATGTA ACATCAGAGA TTTTGAGACA CAACGTGGCT
     5701 TTCCCCCCCC CCCCTGCAGG AATTAAGTCT TCGAACCAAT ACGCAAACCG CCTCTCCCCG
     5761 CGCGTTGGCC GATTCATTAA TGCAGCTGGC ACGACAGGTT TCCCGACTGG AAAGCGGGCA
     5821 GTGAGCGCAA CGCAATTAAT GTGAGTTAGC TCACTCATTA GGCACCCCAG GCTTTACACT
     5881 TTATGCTTCC GGCTCGTATG TTGTGTGGAA TTGTGAGCGG ATAACAATTT CACACAGGAA
     5941 ACAGCTATGA CCATGATTAC GCCAAGCGCG CAATTAACCC TCACTAAAGG GAACAAAAGC
     6001 TGGAGCTCCA CCGCGGTGGC GGCCGCTCTA GAACTAGTGG ATCCCCCGGG CTGCAGGAAT
     6061 TCACATAACA GGAAGAAAAA TGCCCCGCTG TGGGCGGACA AAATAGTTGG GAACTGGGAG
     6121 GGGTGGAAAT GGAGTTTTTA AGGATTATTT AGGGAAGAGT GACAAAATAG ATGGGAACTG
     6181 GGTGTAGCGT CGTAAGCTAA TACGAAAATT AAAAATGACA AAATAGTTTG GAACTAGATT
     6241 TCACTTATCT GGTTCGGATC TCCTAGGCTC AAGCAGTGAT CAGATCCAGA CATGATAAGA
     6301 TACATTGATG AGTTTGGACA AACCACAACT AGAATGCAGT GAAAAAAATG CTTTATTTGT
     6361 GAAATTTGTG ATGCTATTGC TTTATTTGTA ACCATTATAA GCTGCAATAA ACAAGTTAAC
     6421 AACAACAATT GCATTCATTT TATGTTTCAG GTTCAGGGGG AGGTGTGGGA GGTTTTTTAA
     6481 AGCAAGTAAA ACCTCTACAA ATGTGGTATG GCTGATTATG ATCCTCTAGT ACTTCTCGAC
     6541 AAGCTTGTCG AGACTGCAGG TAAATCAACA ACGCACAGAA TCTAGCGCTT AATAAATGTA
     6601 CTAATAACAA TGTATCGTGT TTTAATACGC CGGACCAGTG AACAGAGGTG CGTCTGGTGC
     6661 AAACTCCTTT ACTTTGAACA CCAGGGAAAC TTCAAGGAGA ATTTCCTCCT CTTCAGCAGA
     6721 GTCGGTACCG ATGTAAACGA TGGGCTTGTA GAAGTTCTCC CAGATGACAC GATCGATGAA
     6781 CTGTTCGAAC GAGTTGGTGT ACTCAGAGTG AAGGTTCATT ATTGGGCAGC CGCCGCCCTT
     6841 CTTAGCCAGG CTGATGCGGT ACTCGTTGTT GCTGCCCACC CATGAAGGCT CGACGATCCT
     6901 AATCACGTCA TGAGGTACAT AGTCGGGGTC GCAACGCAGA GCGTGTTGGG CCAGGAATTT
     6961 GTAACAACGG TTGGGTCTAG TGGGACGCAT GTTGACAACA AGGAAAACAT CCATCACTTC
     7021 TTGGTCGTTA ACAATGGGGA AGCTGTCTTC CATGAAGCGG GTCCAAGTTT CCCTGTAGAA
     7081 CTCTTTTCCT TTCCATCCAA CGACAAGCTT CATCGTGTCG GGTTTAACAT TACGGATTTC
     7141 CTTGAAGAGA GTGAGTTTTT GGTTCTTGCC GGGTCCCAGG AAAGGATCCT CAGCCACTAG
     7201 GTAGTTGTCT AGGGGGTCGA GGGTAGCCTC TTCGATCTCA TGTTCGGCGA AGTGCTTCTT
     7261 GCGCTTAGCG TTCTTGATAA CGGCACCTAA ATTTTTGTAG TACTTGTTGT CGTACACGTA
     7321 GGTACGCCCG ATGGTGGGAC GGTATGAATA ATCCGGCATA TTTATAGGTT TTTTTAGAAT
     7381 TCCGCGCGCT TCGGACCGGG ATCCGCGCCC GATGGTGGGA CGGTATGAAT AATCCGGAAT
     7441 ATTTATAGGT TTTTTTATTA CAAAACTGTT ACGAAAACAG TAAAATACTT ATTTATTTGC
     7501 GAGATGGTTA TCATTTTAAT TATCTCCATG ATCTATTAAT ATTCCGGAGT ATACGGACCT
     7561 TTAATTCAAC CCAACACAAT ATATTATAGT TAAATAAGAA TTATTATCAA ATCATTTGTA
     7621 TATTAATTAA AATACTATAC TGTAAATTAC ATTTTATTTA CAATCACTCG ACGAAGACTT
     7681 GATCACCCGG GATCTCGAGC CATGGTGCTA GCAGCTGATG CATAGCATGC GGTACCGGGA
     7741 GATGGGGGAG GCTAACTGAA ACACGGAAGG AGACAATACC GGAAGGAACC CGCGCTATGA
     7801 CGGCAATAAA AAGACAGAAT AAAACGCACG GGTGTTGGGT CGTTTGTTCA TAAACGCGGG
     7861 GTTCGGTCCC AGGGCTGGCA CTCTGTCGAT ACCCCACCGA GACCCCATTG GGACCAATAC
     7921 GCCCGCGTTT CTTCCTTTTC CCCACCCCAA CCCCCAAGTT CGGGTGAAGG CCCAGGGCTC
     7981 GCAGCCAACG TCGGGGCGGC AAGCCCTGCC ATAGCCACTA CGGGTACGTA GCCAACCACT
     8041 AGAACTATAG CTAGAGTCCT GGGCGAACAA ACGATGCTCG CCTTCCAGAA AACCGAGGAT
     8101 GCGAACCACT TCATCCGGGG TCAGCACCAC CGGCAAGCGC CGCGACGGCC GAGGTCTACC
     8161 GATCTCCTGA AGCAAGGGCA GATCCGTGCA CAGCACCTTG CCGTAGAAGA ACAGCAAGGC
     8221 CGCCAATGCC TGACGATGCG TGGAGACCGA AACCTTGCGC TCGTTCGCCA GCCAGGACAG
     8281 AAATGCCTCG ACTTCGCTGC TGCCCAAGGT TGCCGGGTGA CGCACACCGT GGAAACGGAT
     8341 GAAGGCACGA ACCCAGTTGA CATAAGCCTG TTCGGTTCGT AAACTGTAAT GCAAGTAGCG
     8401 TATGCGCTCA CGCAACTGGT CCAGAACCTT GACCGAACGC AGCGGTGGTA ACGGCGCAGT
     8461 GGCGGTTTTC ATGGCTTGTT ATGACTGTTT TTTTGTACAG TCTATGCCTC GGGCATCCAA
     8521 GCAGCAAGCG CGTTACGCCG TGGGTCGATG TTTGATGTTA TGGAGCAGCA ACGATGTTAC
     8581 GCAGCAGCAA CGATGTTACG CAGCAGGGCA GTCGCCCTAA AACAAAGTTA GGTGGCTCAA
     8641 GTATGGGCAT CATTCGCACA TGTAGGCTCG GCCCTGACCA AGTCAAATCC ATGCGGGCTG
     8701 CTCTTGATCT TTTCGGTCGT GAGTTCGGAG ACGTAGCCAC CTACTCCCAA CATCAGCCGG
     8761 ACTCCGATTA CCTCGGGAAC TTGCTCCGTA GTAAGACATT CATCGCGCTT GCTGCCTTCG
     8821 ACCAAGAAGC GGTTGTTGGC GCTCTCGCGG CTTACGTTCT GCCCAAGTTT GAGCAGCCGC
     8881 GTAGTGAGAT CTATATCTAT GATCTCGCAG TCTCCGGCGA GCACCGGAGG CAGGGCATTG
     8941 CCACCGCGCT CATCAATCTC CTCAAGCATG AGGCCAACGC GCTTGGTGCT TATGTGATCT
     9001 ACGTGCAAGC AGATTACGGT GACGATCCCG CAGTGGCTCT CTATACAAAG TTGGGCATAC
     9061 GGGAAGAAGT GATGCACTTT GATATCGACC CAAGTACCGC CACCTAACAA TTCGTTCAAG
     9121 CCGAGATCGG CTTCCCGGCC GCGGAGTTGT TCGGTAAATT GTCACAACGC CGCGAATATA
     9181 GTCTTTACCA TGCCCTTGGC CACGCCCCTC TTTAATACGA CGGGCAATTT GCACTTCAGA
     9241 AAATGAAGAG TTTGCTTTAG CCATAACAAA AGTCCAGTAT GCTTTTTCAC AGCATAACTG
     9301 GACTGATTTC AGTTTACAAC TATTCTGTCT AGTTTAAGAC TTTATTGTCA TAGTTTAGAT
     9361 CTATTTTGTT CAGTTTAAGA CTTTATTGTC CGCCCACACC CGCTTACGCA GGGCATCCAT
     9421 TTATTACTCA ACCGTAACCG ATTTTGCCAG GTTACGCGGC TGTCGACCTC GAGGGGGGGC
     9481 CCGGTACCCA ATTCGCCCTA TAGTGAGTCG TATTACGCGC GCTCACTGGC CGTCGTTTTA
     9541 CAACGTCGTG ACTGGGAAAA CCCTGGCGTT ACCCAACTTA ATCGCCTTGC AGCACATCCC
     9601 CCTTTCGCCA GCTGGCGTAA TAGCGAAGAG GCCCGCACCG ATCGCCCTTC CCAACAGTTG
     9661 CGCAGCCTGA ATGGCGAATG GGACGCGCCC TGTAGCGGCG CATTAAGCGC GGCGGGTGTG
     9721 GTGGTTACGC GCTTCGAAGA CGCTCGACAG CGACACACTT GCATCGGATG CAGCCCGGTT
     9781 AACGTGCCGG CACGGCCTGG GTAACCAGGT ATTTTGTCCA CATAACCGTG CGCAAAATGT
     9841 TGTGGATAAG CAGGACACAG CAGCAATCCA CAGCAGGCAT ACAACCGCAC ACCGAGGTTA
     9901 CTCCGTTCTA CAGGTTACGA CGACATGTCA ATACTTGCCC TTGACAGGCA TTGATGGAAT
     9961 CGTAGTCTCA CGCTGATAGT CTGATCGACA ATACAAGTGG GACCGTGGTC CCAGACCGAT
    10021 AATCAGACCG ACAACACGAG TGGGATCGTG GTCCCAGACT AATAATCAGA CCGACGATAC
    10081 GAGTGGGACC GTGGTCCCAG ACTAATAATC AGACCGACGA TACGAGTGGG ACCGTGGTTC
    10141 CAGACTAATA ATCAGACCGA CGATACGAGT GGGACCGTGG TCCCAGACTA ATAATCAGAC
    10201 CGACGATACG AGTGGGACCA TGGTCCCAGA CTAATAATCA GACCGACGAT ACGAGTGGGA
    10261 CCGTGGTCCC AGTCTGATTA TCAGACCGAC GATACGAGTG GGACCGTGGT CCCAGACTAA
    10321 TAATCAGACC GACGATACGA GTGGGACCGT GGTCCCAGAC TAATAATCAG ACCGACGATA
    10381 CGAGTGGGAC CGTGGTCCCA GTCTGATTAT CAGACCGACG ATACAAGTGG AACAGTGGGC
    10441 CCAGAGAGAA TATTCAGGCC AGTTATGCTT TCTGGCCTGT AACAAAGGAC ATTAAGTAAA
    10501 GACAGATAAA CGTAGACTAA AACGTGGTCG CATCAGGGTG CTGGCTTTTC AAGTTCCTTA
    10561 AGAATGGCCT CAATTTTCTC TATACACTCA GTTGGAACAC GAGACCTGTC CAGGTTAAGC
    10621 ACCATTTTAT CGCCCTTATA CAATACTGTC GCTCCAGGAG CAAACTGATG TCGTGAGCTT
    10681 AAACTAGTTC TTGATGCAGA TGACGTTTTA AGCACAGAAG TTAAAAGAGT GATAACTTCT
    10741 TCAGCTTCAA ATATCACCCC AGCTTTTTTC TGCTCATGAA GGTTAGATGC CTGCTGCTTA
    10801 AGTAATTCCT CTTTATCTGT AAAGGCTTTT TGAAGTGCAT CACCTGACCG GGCAGATAGT
    10861 TCACCGGGGT GAGAAAAAAG AGCAACAACT GATTTAGGCA ATTTGGCGGT GTTGATACAG
    10921 CGGGTAATAA TCTTACGTGA AATATTTTCC GCATCAGCCA GCGCAGAAAT ATTTCCAGCA
    10981 AATTCATTCT GCAATCGGCT TGCATAACGC TGACCACGTT CATAAGCACT TGTTGGGCGA
    11041 TAATCGTTAC CCAATCTGGA TAATGCAGCC ATCTGCTCAT CATCCAGCTC GCCAACCAGA
    11101 ACACGATAAT CACTTTCGGT AAGTGCAGCA GCTTTACGAC GGCGACTCCC ATCGGCAATT
    11161 TCTATGACAC CAGATACTCT TCGACCGAAC GCCGGTGTCT GTTGACCAGT CAGTAGAAAA
    11221 GAAGGGATGA GATCATCCAG TGCGTCCTCA GTAAGCAGCT CCTGGTCACG TTCATTACCT
    11281 GACCATACCC GAGAGGTCTT CTCAACACTA TCACCCCGGA GCACTTCAAG AGTAAACTTC
    11341 ACATCCCGAC CACATACAGG CAAAGTAATG GCATTACCGC GAGCCATTAC TCCTACGCGC
    11401 GCAATTAACG AATCCACCAT CGGGGCAGCT GGTGTCGATA ACGAAGTATC TTCAACCGGT
    11461 TGAGTATTGA GCGTATGTTT TGGAATAACA GGCGCACGCT TCATTATCTA ATCTCCCAGC
    11521 GTGGTTTAAT CAGACGATCG AAAATTTCAT TGCAGACAGG TTCCCAAATA GAAAGAGCAT
    11581 TTCTCCAGGC ACCAGTTGAA GAGCGTTGAT CAATGGCCTG TTCAAAAACA GTTCTCATCC
    11641 GGATCTGACC TTTACCAACT TCATCCGTTT CACGTACAAC ATTTTTTAGA ACCATGCTTC
    11701 CCCAGGCATC CCGAATTTGC TCCTCCATCC ACGGGGACTG AGAGCCATTA CTATTGCTGT
    11761 ATTTGGTAAG CAAAATACGT ACATCAGGCT CGAACCCTTT AAGATCAACG TTCTTGAGCA
    11821 GATCACGAAG CATATCGAAA AACTGCAGTG CGGAGGTGTA GTCAAACAAC TCAGCAGGCG
    11881 TGGGAACAAT CAGCACATCA GCAGCACATA CGACATTAAT CGTGCCGATA CCCAGGTTAG
    11941 GCGCGCTGTC AATAACTATG ACATCATAGT CATGAGCAAC AGTTTCAATG GCCAGTCGGA
    12001 GCATCAGGTG TGGATCGGTG GGCAGTTTAC CTTCATCAAA TTTGCCCATT AACTCAGTTT
    12061 CAATACGGTG CAGAGCCAGA CAGGAAGGAA TAATGTCAAG CCCCGGCCAG CAAGTGGGCT
    12121 TTATTGCATA AGTGACATCG TCCTTTTCCC CAAGATAGAA AGGCAGGAGA GTGTCTTCTG
    12181 CATGAATATG AAGATCTGGT ACCCATCCGT GATACATTGA GGCTGTTCCC TGGGGGTCGT
    12241 TACCTTCCAC GAGCAAAACA CGTAGCCCCT TCAGAGCCAG ATCCTGAGCA AGATGAACAG
    12301 AAACTGAGGT TTTGTAAACG CCACCTTTAT GGGCAGCAAC CCCGATCACC GGTGGAAATA
    12361 CGTCTTCAGC ACGTCGCAAT CGCGTACCAA ACACATCACG CATATGATTA ATTTGTTCAA
    12421 TTGTATAACC AACACGTTGC TCAACCCGTC CTCGAATTTC CATATCCGGG TGCGGTAGTC
    12481 GCCCTGCTTT CTCGGCATCT CTGATAGCCT GAGAAGAAAC CCCAACTAAA TCCGCTGCTT
    12541 CACCTATTCT CCAGCGCCGG GTTATTTTCC TCGCTTCCGG GCTGTCATCA TTAAACTGTG
    12601 CAATGGCGAT AGCCTTCGTC ATTTCATGAC CAGCGTTTAT GCACTGGTTA AGTGTTTCCA
    12661 TGAGTTTCAT TCTGAACATC CTTTAATCAT TGCTTTGCGT TTTTTTATTA AATCTTGCAA
    12721 TTTACTGCAA AGCAACAACA AAATCGCAAA GTCATCAAAA AACCGCAAAG TTGTTTAAAA
    12781 TAAGAGCAAC ACTACAAAAG GAGATAAGAA GAGCACATAC CTCAGTCACT TATTATCACT
    12841 AGCGCTCGCC GCAGCCGTGT AACCGAGCAT AGCGAGCGAA CTGGCGAGGA AGCAAAGAAG
    12901 AACTGTTCTG TCAGATAGCT CTTACGCTCA GCGCAAGAAG AAATATCCAC CGTGGGAAAA
    12961 ACTCCAGGTA GAGGTACACA CGCGGATAGC CAATTCAGAG TAATAAACTG TGATAATCAA
    13021 CCCTCATCAA TGATGACGAA CTAACCCCCG ATATCAGGTC ACATGACGAA GGGAAAGAGA
    13081 AGGAAATCAA CTGTGACAAA CTGCCCTCAA ATTTGGCTTC CTTAAAAATT ACAGTTCAAA
    13141 AAGTATGAGA AAATCCATGC AGGCTGAAGG AAACAGCAAA ACTGTGACAA ATTACCCTCA
    13201 GTAGGTCAGA ACAAATGTGA CGAACCACCC TCAAATCTGT GACAGATAAC CCTCAGACTA
    13261 TCCTGTCGTC ATGGAAGTGA TATCGCGGAA GGAAAATACG ATATGAGTCG TCTGGCGGCC
    13321 TTTCTTTTTC TCAATGTATG AGAGGCGCAT TGGAGTTCTG CTGTTGATCT CATTAACACA
    13381 GACCTGCAGG AAGCGGCGGC GGAAGTCAGG CATACGCTGG TAACTTTGAG GCAGCTGGTA
    13441 ACGCTCTATG ATCCAGTCGA TTTTCAGAGA GACGATGCCT GAGCCATCCG GCTTACGATA
    13501 CTGACACAGG GATTCGTATA AACGCATGGC ATACGGATTG GTGATTTCTT TTGTTTCACT
    13561 AAGCCGAAAC TGCGTAAACC GGTTCTGTAA CCCGATAAAG AAGGGAATGA GATATGGGTT
    13621 GATATGTACA CTGTAAAGCC CTCTGGATGG ACTGTGCGCA CGTTTGATAA ACCAAGGAAA
    13681 AGATTCATAG CCTTTTTCAT CGCCGGCATC CTCTTCAGGG CGATAAAAAA CCACTTCCTT
    13741 CCCCGCGAAA CTCTTCAATG CCTGCCGTAT ATCCTTACTG GCTTCCGCAG AGGTCAATCC
    13801 GAATATTTCA GCATATTTAG CAACATGGAT CTCGCAGATA CCGTCATGTT CCTGTAGGGT
    13861 GCCATCAGAT TTTCTGATCT GGTCAACGAA CAGATACAGC ATACGTTTTT GATCCCGGGA
    13921 GAGACTATAT GCCGCCTCAG TGAGGTCGTT TGACTGGACG ATTCGCGGGC TATTTTTACG
    13981 TTTCTTGTGA TTGATAACCG CTGTTTCCGC CATGACAGAT CCATGTGAAG TGTGACAAGT
    14041 TTTTAGATTG TCACACTAAA TAAAAAAGAG TCAATAAGCA GGGATAACTT TGTGAAAAAA
    14101 CAGCTTCTTC TGAGGGCAAT TTGTCACAGG GTTAAGGGCA ATTTGTCACA GACAGGACTG
    14161 TCATTTGAGG GTGATTTGTC ACACTGAAAG GGCAATTTGT CACAACACCT TCTCTAGAAC
    14221 CAGCATGGAT AAAGGCCTAC AAGGCGCTCT AAAAAAGAAG ATCTAAAAAC TATAAAAAAA
    14281 ATAATTATAA AAATATCCCC GTGGATAAGT GGATAACCCC AAGGGAAGTT TTTTCAGGCA
    14341 TCGTGTGTAA GCAGAATATA TAAGTGCTGT TCCCTGGTGC TTCCTCGCTC ACTCGAGGGC
    14401 TTCGCCCTGT CGCTCGACTG CGGCGAGCAC TACTGGCTGT AAAAGGACAG ACCACATCAT
    14461 GGTTCTGTGT TCATTAGGTT GTTCTGTCCA TTGCTGACAT AATCCGCTCC ACTTCAACGT
    14521 AACACCGCAC GAAGATTTCT ATTGTTCCTG AAGGCATATT CAAATCGTTT TCGTTACCGC
    14581 TTGCAGGCAT CATGACAGAA CACTACTTCC TATAAACGCT ACACAGGCTC CTGAGATTAA
    14641 TAATGCGGAT CTCTACGATA ATGGGAGATT TTCCCGACTG TTTCGTTCGC TTCTCAGTGG
    14701 ATAACAGCCA GCTTCTCTGT TTAACAGACA AAAACAGCAT ATCCACTCAG TTCCACATTT
    14761 CCATATAAAG GCCAAGGCAT TTATTCTCAG GATAATTGTT TCAGCATCGC AACCGCATCA
    14821 GACTCCGGCA TCGCAAACTG CACCCGGTGC CGGGCAGCCA CATCCAGCGC AAAAACCTTC
    14881 GTGTAGACTT CCGTTGAACT GATGGACTTA TGTCCCATCA GGCTTTGCAG AACTTTCAGC
    14941 GGTATACCGG CATACAGCAT GTGCATCGCA TAGGAATGGC GGAACGTATG TGGTGTGACC
    15001 GGAACAGAGA ACGTCACACC GTCAGCAGCA GCGGCGGCAA CCGCCTCCCC AATCCAGGTC
    15061 CTGACCGTTC TGTCCGTCAC TTCCCAGATC CGCGCTTTCT CTGTCCTTCC TGTGCGACGG
    15121 TTACGCCGCT CCATGGGTAT TTTCAGTGTT GCCACCATCG TCTGCAGCTG GCTGACGTAC
    15181 CAGGAGTCAG AGAGCGGAAC CAGCCGGTGA GTCTGCTGAC CGGCGGGCAT TCTCCCCGCC
    15241 GTCCTGGCAG CTTTTTCGGT CCGTTGTTTC AGGGTCGCAA GCTGCACAAA CGGATACGGA
    15301 GGCGCAAGCG AAAAATCCCC CCGCGTCAGC GCCAGTGCTT CATTAATGCG TGCTCCGGTG
    15361 TTCCACAGTG TGGCCAGCAG CATCTTGCGG TGCAGATCCG GGACGTAATG GAGCAGGGCA
    15421 CTCACTTCCG GAGCCAGCAG ATATTTTGGC AGTTCATCAT GGACCATCGA CATCTGGCGA
    15481 AGTGCCAGAG CTGCCGGATA ATCAATGGCA ACAGGCAGCG ATGCAGGCTG CCCGGCAGAA
    15541 TACACTGCCG GTACCATGAC TGCAGACTGG CTGTGTATAA CGGAGCCTGA CATTTATATT
    15601 CCCCAGAACA TCAGGTTAAT GGCGTTTTTG ATGTCATTTT CGCGGTGGCT GAGATCAGCC
    15661 ACTTCTTCCC CGATAACGGA GACCGGCACA CTGGCCATAT CGGTGGTCAT CATGCGCCAG
    15721 CTTTCATCCC CGATATGCAC CACCGGGTAA AGTTCACGGG AGACTTTATC TGACAGCAGA
    15781 CGTGCACTGG CCAGGGGGAT CACCATCCGT CGCCCGGGCG TGTCAATAAT ATCACTCTGT
    15841 ACATCCACAA ACAGACGATA ACGGCTCTCT CTTTTATAGG TGTAAACCTT AAACTGCATT
    15901 TCACCAGTCC CTGTTCTCGT CAGCAAAAGA GCCGTTCATT TCAATAAACC GGGCGACCTC
    15961 AGCCATCCCT TCCTGATTTT CCGCTTTCCA GCGTTCGGCA CGCAGACGAC GGGCTTCATT
    16021 CTGCATGGTT GTGCTTACCA GACCGGAGAT ATTGACATCA TATGCCTTGA GCAACTGATA
    16081 GCTGTCGCTG TCAACTGTCA CTGTAATACG CTGCTTCATA GCACACCTCT TTTTGACATA
    16141 CTTCGGGTAT ACATATCAGT ATATATTCTT ATACCGCAAA AATCAGCGCG CAAATACGCA
    16201 TACTGTTATC TGGCTTTTAG TAAGCCTTAT GTATTTTACC TTTCGTTATG TTAACCAATA
    16261 AAAATTAAAA TCTGACTTAT AAAAACAAAG CGTAATTACC GCATTCCCGT TTCGTATGGA
    16321 TCTGATCCTT TCCTGGGACC CGGCAAGAAC CAAAAACTCA CTCTCTTCAA GGAAATCCGT
    16381 AATGTTAAAC CCGACACGAT GAAGCTTGTC GTTGGATGGA AAGGAAAAGA GTTCTACAGG
    16441 GAAACTTGGA CCCGCTTCAT GGAAGACAGC TTCCCCATTG TTAACGACCA AGAAGTGATG
    16501 GATGTTTTCC TTGTTGTCAA CATGCGTCCC ACTAGACCCA ACCGTTGTTA CAAATTCCTG
    16561 GCCCAACACG CTCTGCGTTG CGACCCCGAC TATGTACCTC ATGACGTGAT TAGGATCGTC
    16621 GAGCCTTCAT GGGTGGGCAG CAACAACGAG TACCGCATCA GCCTGGCTAA GAAGGGCGGC
    16681 GGCTGCCCAA TAATGAACCT TCACTCTGAG TACACCAACT CGTTCGAACA GTTCATCGAT
    16741 CGTGTCATCT GGGAGAACTT CTACAAGCCC ATCGTTTACA TCGGTACCGA CTCTGCTGAA
    16801 GAGGAGGAAA TTCTCCTTGA AGTTTCCCTG GTGTTCAAAG TAAAGGAGTT TGCACCAGAC
    16861 GCACCTCTGT TCACTGGTCC GGCGTATTAA AACACGATAC ATTGTTATTA GTACATTTAT
    16921 TAAGCGCTAG ATTCTGTGCG TTGTTGATTT ACAGACAATT GTTGTACGTA TTTTAATAAT
    16981 TCATTAAATT TATAATCTTT AGGGTGGTAT GTTAGAGCGA AAATCAAATG ATTTTCAGCG
    17041 TCTTTATATC TGAATTTAAA TATTAAATCC TCAATAGATT TGTAAAATAG GTTTCGATTA
    17101 GTTTCAAACA AGGGTTGTTT TTCCGAACCG ATGGCTGGAC TATCTAATGG ATTTTCGCTC
    17161 AACGCCACAA AACTTGCCAA ATCTTGTAGC AGCAATCTAG CTTTGTCGAT ATTCGTTTGT
    17221 GTTTTGTTTT GTAATAAAGG TTCGACGTCG TTCAAAATAT TATGCGCTTT TGTATTTCTT
    17281 TCATCACTGT CGTTAGTGTA CAATTGACTC GACGTAAACA CGTTAAATAA AGCTTGGACA
    17341 TATTTAACAT CGGGCGTGTT AGCTTTATTA GGCCGATTAT CGTCGTCGTC CCAACCCTCG
    17401 TCGTTAGAAG TTGCTTCCGA AGACGATTTT GCCATAGCCA CACGACGCCT ATTAATTGTG
    17461 TCGGCTAACA CGTCCGCGAT CAAATTTGTA GTTGAGCTTT TTGGAATTAT TTCTGATTGC
    17521 GGGCGTTTTT GGGCGGGTTT CAATCTAACT GTGCCCGATT TTAATTCAGA CAACACGTTA
    17581 GAAAGCGATG GTGCAGGCGG TGGTAACATT TCAGACGGCA AATCTACTAA TGGCGGCGGT
    17641 GGTGGAGCTG ATGATAAATC TACCATCGGT GGAGGCGCAG GCGGGGCTGG CGGCGGAGGC
    17701 GGAGGCGGAG GTGGTGGCGG TGATGCAGAC GGCGGTTTAG GCTCAAATGT CTCTTTAGGC
    17761 AACACAGTCG GCACCTCAAC TATTGTACTG GTTTCGGGCG CCGTTTTTGG TTTGACCGGT
    17821 CTGAGACGAG TGCGATTTTT TTCGTTTCTA ATAGCTTCCA ACAATTGTTG TCTGTCGTCT
    17881 AAAGGTGCAG CGGGTTGAGG TTCCGTCGGC ATTGGTGGAG CGGGCGGCAA TTCAGACATC
    17941 GATGGTGGTG GTGGTGGTGG AGGCGCTGGA ATGTTAGGCA CGGGAGAAGG TGGTGGCGGC
    18001 GGTGCCGCCG GTATAATTTG TTCTGGTTTA GTTTGTTCGC GCACGATTGT GGGCACCGGC
    18061 GCAGGCGCCG CTGGCTGCAC AACGGAAGGT CGTCTGCTTC GAGGCAGCGC TTGGGGTGGT
    18121 GGCAATTCAA TATTATAATT GGAATACAAA TCGTAAAAAT CTGCTATAAG CATTGTAATT
    18181 TCGCTATCGT TTACCGTGCC GATATTTAAC AACCGCTCAA TGTAAGCAAT TGTATTGTAA
    18241 AGAGATTGTC TCAAGCTCGG ATCCCGCACG CCGATAACAA GCCTTTTCAT TTTTACTACA
    18301 GCATTGTAGT GGCGAGACAC TTCGCTGTCG TCGACGTACA TGTATGCTTT GTTGTCAAAA
    18361 ACGTCGTTGG CAAGCTTTAA AATATTTAAA AGAACATCTC TGTTCAGCAC CACTGTGTTG
    18421 TCGTAAATGT TGTTTTTGAT AATTTGCGCT TCCGCAGTAT CGACACGTTC AAAAAATTGA
    18481 TGCGCATCAA TTTTGTTGTT CCTATTATTG AATAAATAAG ATTGTACAGA TTCATATCTA
    18541 CGATTCGTCA TGGCCACCAC AAATGCTACG CTGCAAACGC TGGTACAATT TTACGAAAAC
    18601 TGCAAAAACG TCAAAACTCG GTATAAAATA ATCAACGGGC GCTTTGGCAA AATATCTATT
    18661 TTATCGCACA AGCCCACTAG CAAATTGTAT TTGCAGAAAA CAATTTCGGC GCACAATTTT
    18721 AACGCTGACG AAATAAAAGT TCACCAGTTA ATGAGCGACC ACCCAAATTT TATAAAAATC
    18781 TATTTTAATC ACGGTTCCAT CAACAACCAA GTGATCGTGA TGGACTACAT TGACTGTCCC
    18841 GATTTATTTG AAACACTACA AATTAAAGGC GAGCTTTCGT ACCAACTTGT TAGCAATATT
    18901 ATTAGACAGC TGTGTGAAGC GCTCAACGAT TTGCACAAGC ACAATTTCAT ACACAACGAC
    18961 ATAAAACTCG AAAATGTCTT ATATTTCGAA GCACTTGATC GCGTGTATGT TTGCGATTAC
    19021 GGATTGTGCA AACACGAAAA CTCACTTAGC GTGCACGACG GCACGTTGGA GTATTTTAGT
    19081 CCGGAAAAAA TTCGACACCA CAACTATGCA CGTTCGTTTG ACTGGTACGC CGTCGGCGTG
    19141 TTAACATACA AGTTGCTAAC CGGCGGCCGA CACCCATTTG AAAAAAGCGA AGACGAAATG
    19201 TTGGACTTGA ATAGCATGAA GCGTCGTCAG CAATACAATG ACATTGGCGT TTTAAAACAC
    19261 GTTCGTAACG TTAACGCTCG TGACTTTGTG TACTGCCTAA CAAGATACAA CATAGATTGT
    19321 AGACTCACAA ATTACAAACA AATTATAAAA CATGAGTTTT TGTCGTAAAA ATGCCACTTG
    19381 TTTTACGAGT AGAATTCTAC GTGTAACACA CGATCTAAAA GATGATGTCA TTTTTTATCA
    19441 ATGACTCATT TGTTTTAAAA CAGACTTGTT TTACGAGTAG AATTCTACGT GTAAAGCATG
    19501 ATCGTGAGTG GTGTTAATAA AATCATAAAA ATTATTGTAA ATGTTTATTA TTTAAAAACG
    19561 ATTCAAATAT ATAATAAAAA CAATCTACAT CTATTTCTTC ACAATCCATA ACACACAACA
    19621 GGTCCATCAA TGAGTTTTTG TCTTTATCCG ACATACTATG TGCATGTAAC AAATCAAATA
    19681 CATCTTTTAA ATTTTTATAC ACATCTTTAC ATTGTCTACC AAAATCTTTA ATAACCCTAT
    19741 AACAAGGAAA AGACTTTTCT TCTTGCGTGG TTTTGCCGCG CAGATATTGA AATAAAATGT
    19801 GCATGCACGA CAACTTGTGT TTACTAAAAT GCTCCTTGCC TATACCGCAA AACCGGCCAT
    19861 ACATTTCGGC GATTACACGC GGACAATTGT ACGATTCGTC TACGTGTAAA CGATCATCAT
    19921 AATCACTCTT GCGCAAACGA ATAAATTTTT TCACCGCTTC CGACAAACGA GGCACCAATT
    19981 CGGCGGGCAC GCTTCGATAC ATTATTCTGT GCACATAAGT TACCACACAA AATTTATTGT
    20041 ACCACCATCC GACAACGTCG TTATTAGGGT TGAACACGTT GGCGATGCGC AGCAGTTTCC
    20101 CGTTTCTCAT GAAATATTCA AAGCGGCCCA AAATAATTTG CAAGCAATCC AACATGTCTT
    20161 GAGAAATTTC TCGTTCAAAA TTGTTCAAAG AGAATATCTG CCATCCGTTT TGAACGCGCA
    20221 CGCTGACGGG AACCACCGCA TCGATTTGCT CCAACACTTC ACGGACGTTA TCGTCGATGC
    20281 CCATCGTTTC GCTGGTGCTG AACCAATGGG AAAGGCTCTT GATGGAATCG CCCGCGTCTA
    20341 TCATCTTGAC CGCTTCGTCA AAGGTGCAAC TGCCGCTCTT CAAACGCCGC ATAGCGGTCA
    20401 CGTCCCGCTC TATGCACGAC ATACCGTTTA CGTACGATTC TGATAGGTAT TCCTGAACTA
    20461 TACGGTAATG GTGATACGAC TCGCCATACA CGTCGTGCAC CTCATTGTAT TTAGCATAAT
    20521 AATTGTAAAT TATTAACTTT GCAGCGAGAG ACATGTTGTC AGTAAAGCGG TGCTAGGCTC
    20581 AATAATACTG ATGTACAGGC ACGCGTGCTA TTTATATATA ATTTCGCAAG GAGGGGAGCT
    20641 GTTATCGGTT GCTATTATTA AAGAATGGCC GTCTGTTTTT ATCACAAGCT TGGCAGCCTC
    20701 AACCATGAAG CGTCGTCATT GTAAATTAAA TTCTCTGCCT CAAGAATTAT TTGACAAGAT
    20761 TGTCGAGTAT TTATCTTTAT CTGATTACTG CAATTTGGTG CTTGTCTGTA AAAGACCTTC
    20821 TAGTAAATAT AACGTGATAT TTGATAGTAC TAATCACCAA CATTTGAAAG GCGTGTACAA
    20881 AAAGACAGAC GTGCAAATAA CAAGCTACAA CGAATACATC AACTGTATTT GCAACGAACT
    20941 GAGACAAGAC GAATTCTATG CCAAATCATC ATGGATTGCG AGTATTTGCG GTCACCAGAG
    21001 AGCGACAATT TTTAGTGTAA CAAATAAACA AGTAGAAATG AAATATCATT TGTATAATAT
    21061 AGCAATTGTG GAAAGTGAAG ATTGCAACGG ATTTTACCCA TTTGAGCCAA CGCGCGATTG
    21121 TTTAATATGC AAACAAAAAA ACCAATGTCC TCGTAATTCA TTTATTGTTT CGTTGTGTAA
    21181 ATATTTAGAA AAACAAAATG TACAATCAAA CTTTATATAT TATTTATACG AAATAAATAC
    21241 ATAATAATAA CTATTATACA TGTTTTTATT TTACAATACT TCCTGTATAA CCTCTCTAAC
    21301 TACATTAGGA GTACAATCCA CGTCAATTAC ACGTTTAGCT ATTTTTCTAA TTTTGTAATG
    21361 TTTATCGTAG AGTTTTTCGT TAATACATTG AATAGCCAAC AAGGGATTTG GGTGCACACC
    21421 GTCATAGAGT ACTTCCATGT CGTCTTCAAA GCGCATTTTT CGCTTGCGAA AATGCCGCTC
    21481 TTGGCCCAAA ACAAAAGCGA GTTTGATGCG GTCGTCGATG CGTTCCGAAA ATACGGCCAA
    21541 ATGCTGGTGT TTGGTGATGT CGCGCGGAAA CGTCACCGTG CCATTTTTGC TTTCCGCCAC
    21601 GACGGCGGTT TTCAATTTTT CGGCCGACTG CAGCATGTTA AGTTTGGCGT CGAGTTCGTG
    21661 CAAACGCAAT TCAAACTGCT CAAACCTGTT GCCCACCTCG TTCTTGAACG TCTCGTGGGT
    21721 GACCATAAAT TTTTCGCTGT TTGCATTCAG TTTCTTTACA TGTTTTAAAA CAGATTCAAT
    21781 CTTGTCGCGC AAATCATCAC GCTCGCCTTC AGTTTGAATG TGCAGCAACG CGTTGCTTTT
    21841 GTTGGCAAAA TTTAACCGCA TCAAAATTTC CAACAACCCG TGCTTGGTCG CGAACAATGC
    21901 GCCCAACGAG TTGAGATCGC GTTTGGATCT CTGTTTGTGA AAAACAATTT CGTTTAAATG
    21961 GTAAACTTGA TCGCCGTCCC AATTGCAATC AAGTATGTCG TCGTGCGCAA TTTCAAGACC
    22021 TTTGCAAAAA TCTATCACAT TGTAGCATTT TGCGTTCGTG TCGCTGTGCA CGTATCTGTA
    22081 CTTGAAACTG TGCGTGTTGC ATTTGAATGA GTCCCATTTA ACGATGTGCG ACCATTGTTG
    22141 GGCGTTTATG TGGTACTTTT TGTAGTCGTC TGCATTGAAC CGATCTTCGG CGGCGATGGC
    22201 GTCGTTGTCG TTGTCACCGG ACCACATCCA CCAGTTCCAT AACCAGGATA GCATTGCTTT
    22261 AGCTTGTCTA GCAATTCCTT TGTTATACAA CGAGAAAATT TCGTTCCCTT ATAATTATAG
    22321 CTGTACGGTG CGCGTATTTG TTTGTTAACG TTACAAAAAA TATCCCTGTC CACGTCCGGC
    22381 CAATACTGCA ACGTGAGCGC GTCCAAGTTT GAATCTTGCA TATGCGGAAC GTACAAACGT
    22441 ACGGCCTCTC TCACACAATG CGCAAAACTG CCCGGCTGAA TGTAATCACT GTCCAACTTT
    22501 GCAGGTTTCT CGAAAGCCTT GTACCGATGC ACGCGAACAT TTTGAGCGGA CGTGATTTTA
    22561 AACTTGTCGG TGAATTTTAA CCACAAATGA AATCCACGGT TGCCGGTATA CATGACTCTT
    22621 GACACGTTCT CTTCCGTGTA AAACAACAGA AACGCCGTGG CGCCAATGTA AATTTTCAGC
    22681 ATTAAATCGT GTTCGTCAAC ATAATTTTTG TAATCGGCGT CTACGACCCA TTCCCTGCCG
    22741 CCGCCGTCGT CCAACGGTTT GACGTGCACG TCGGACACTT TGTTTTGCAC AATATAACTA
    22801 TACAATTGTG CGGAGGTATC AAAATATCTG TCGGCGTGAA TCCAGCGCGC GTTGACCGTC
    22861 ATGAACGCGT ACTTGCGGCT GTCGTTGTAC GCAATGGCGT CCCACATCAT GTCGACGCGC
    22921 TTCTGCGTAT AATTGCACAC TAACATGTTG CCCTTTGAAC TTGACCTCGA TTGTGTTAAT
    22981 TTTTGGCTAT AAAAAGGTCA CCCTTTAAAA TTTGTTACAT AATCAAATTA CCAGTACAGT
    23041 TATTCGGTTT GAAGCAAAAT GACTATTCTC TGCTGGCTTG CACTGCTGTC TACGCTTACT
    23101 GCTGTAAATG CGGCCAATAT ATTGGCCGTG TTTCCTACGC CAGCTTACAG CCACCATATA
    23161 GTGTACAAAG TGTATATTGA AGCCCTTGCC GAAAAATGTC ACAACGTTAC GGTCGTCAAG
    23221 CCCAAACTGT TTGCGTATTC AACTAAAACT TATTGCGGTA ATATCACGGA AATTAATGCC
    23281 GACATGTCTG TTGAGCAATA CAAAAAACTA GTGGCGAATT CGGCAATGTT TAGAAAGCGC
    23341 GGAGTGGTGT CCGATACAGA CACGGTAACC GCCGCTAACT ACCTAGGCTT GATTGAAATG
    23401 TTCAAAGACC AGTTTGACAA TATCAACGTG CGCAATCTCA TTGCCAACAA CCAGACGTTT
    23461 GATTTAGTCG TCGTGGAAGC GTTTGCCGAT TATGCGTTGG TGTTTGGTCA CTTGTACGAT
    23521 CCGGCGCCCG TAATTCAAAT CGCGCCTGGC TACGGTTTGG CGGAAAACTT TGACACGGTC
    23581 GGCGCCGTGG CGCGGCACCC CGTCCACCAT CCTAACATTT GGCGCAGCAA TTTCGACGAC
    23641 ACGGAGGCAA ACGTGATGAC GGAAATGCGT TTGTATAAAG AATTTAAAAT TTTGGCCAAC
    23701 ATGTCCAACG CGTTGCTCAA ACAACAGTTT GGACCCAACA CACCGACAAT TGAAAAACTA
    23761 CGCAACAAGG TGCAATTGCT TTTGCTAAAC CTGCATCCCA TATTTGACAA CAACCGACCC
    23821 GTGCCGCCCA GCGTGCAGTA TCTTGGCGGA GGAATCCATC TTGTAAAGAG CGCGCCGTTG
    23881 ACCAAATTAA GTCCGGTCAT CAACGCGCAA ATGAACAAGT CAAAAAGCGG AACGATTTAC
    23941 GTAAGTTTTG GGTCGAGCAT TGACACCAAA TCGTTTGCAA ACGAGTTTCT TTACATGTTA
    24001 ATCAATACGT TCAAAACGTT GGATAATTAC ACCATATTAT GGAAAATTGA CGACGAAGTA
    24061 GTAAAAAACA TAACGTTGCC CGCCAACGTA ATCACGCAAA ATTGGTTTAA TCAACGCGCC
    24121 GTGCTGCGTC ATAAAAAAAT GGCGGCGTTT ATTACGCAAG GCGGACTACA ATCGAGCGAC
    24181 GAGGCCTTGG AAGCCGGGAT ACCCATGGTG TGTCTGCCCA TGATGGGCGA CCAGTTTTAC
    24241 CATGCGCACA AATTACAGCA ACTCGGCGTA GCCCGCGCCT TGGACACTGT TACCGTTTCC
    24301 AGCGATCAAC TACTAGTGGC GATAAACGAC GTGTTGTTTA ACGCGCCTAC CTACAAAAAA
    24361 CACATGGCCG AGTTATATGC GCTCATCAAT CATGATAAAG CAACGTTTCC GCCTCTAGAT
    24421 AAAGCCATCA AATTCACAGA ACGCGTAATT CGATATAGAC ATGACATCAG TCGTCAATTG
    24481 TATTCATTAA AAACAACAGC TGCCAATGTA CCGTATTCAA ATTACTACAT GTATAAATCT
    24541 GTGTTTTCTA TTGTAATGAA TCACTTAACA CACTTTTAAT TACGTCAATA AATGTTATTC
    24601 ACCATTATTT ACCTGGTTTT TTTGAGAGGG GCTTTGTGCG ACTGCGCACT TCCAGCCTTT
    24661 ATAAACGCTC ACCAACCAAA GCAGGTCATT ATTGTGCCAG GACGTTCAAA GGCGAAACAT
    24721 CGAAATGGAG TCTGTTCAAA CGCGCTTATG TGCCAGTAGC AATCAATTTG CTCCGTTCAA
    24781 AAAGCGCCAG CTTGCCGTGC CGGTCGGTTC TGTGAACAGT TTGACACACA CCATCACCTC
    24841 CACCACCGTC ACCAGCGTGA TTCCAAAAAA TTATCAAGAA AAACGTCAGA AAATATGCCA
    24901 CATAATATCT TCGTTGCGTA ACACGCACTT GAATTTCAAT AAGATACAGT CTGTACATAA
    24961 AAAGAAACTG CGGCATTTGC AAAATTTGCT AAGAAAAAAG AACGAAATTA TTGCCGAGTT
    25021 GGTTAGAAAA CTTGAAAGTG CACAGAAGAA GACAACGCAC AGAAATATTA GTAAACCAGC
    25081 TCATTGGAAA TACTTTGGAG TAGTCAGATG TGACAACACA ATTCGCACAA TTATTGGCAA
    25141 CGAAAAGTTT GTAAGGAGAC GTTTGGCCGA GCTGTGCACA TTGTACAACG CCGAGTACGT
    25201 GTTTTGCCAA GCACGCGCCG ATGGAGACAA AGATCGACAG GCACTAGCGA GTCTGCTGAC
    25261 GGCGGCGTTT GGTTCGCGAG TCATAGTTTA TGAAAATAGT CGCCGGTTCG AGTTTATAAA
    25321 TCCGGACGAG ATTGCTAGTG GTAAACGTTT AATAATTAAA CATTTGCAAG ATGAATCTCA
    25381 AAGTGATATT AACGCCTATT AATTTGAAAG GTGAGGAAGA GCCCAATTGC GTTGAGCGCA
    25441 TTACCATAAT GCCATGTATT TTAATAGATA CTGAGATCTG TTTAAATGTC AGATGCCGTT
    25501 CTCCTTTTGC CAAATTCAAA GTATTGATTA TTGTAGATGG CTTTGATAGC GCTTATATTC
    25561 AGGCTACCTT TTGTAGCATT AGCGATAGTG TAACAATTGT TAACAAATCT AACGAAAAGC
    25621 ATGTAACGTT TGACGGGTTT GTAAGGCCGG ACGATGAAGG TACAACAATG CCTTATGTCA
    25681 TTGGACCATT ATATTCTGTC GACGCTGCTG TCGCCGACCG TAAAGTGAAG GACGTGGTGG
    25741 ATTCAATTCA AAACCAACAG ACAATGTTAA AAGTATTTAT TAACGAGGCT AATGTGTATA
    25801 ACAAATGGAA TATGCTTAAA GGTTTAATTT ATAATAATAA CAATGAATCT GTTTTAGTAA
    25861 ATAATGTAGT AAAATTTATA AAGGTAGATA AAAATTATAA TATTAATAAA AAAAATAATG
    25921 TTACTAAATG GGTTCCTGCG TTAAATTATT TTACGGGTAG ACAGCTATTA ACTATTTTAT
    25981 TTATTTTTAA ATTTAAATAA ATGTATTGTT AGAAAATTGT GTTGTTTTAT TAGTATAACG
    26041 AAAAAATACA TGACATAAAC CGCTTCCAAT TTTGGTCACA CAAACTCTTG TGTGGATAGT
    26101 TTACGTAATG AGTTAAATAG GCGGGCAGTT GTCCGCTAAA CGTGTCGGTG GTCAAGTAGA
    26161 TGTGCATTAA TTTACGACAA CCCAAAGCGG GGCCGCTTAT GTCAAGTATT TTTTTCACAA
    26221 AATTGGTAAT GGTTTCGTTT TGTTCCTTGT ACAAACACAT GTCGGTGTGA TCGTTGACGC
    26281 ACGAGTTGTA CGATTCCGCC GGCAGGTTGG CAAACAAGCG CTTGAGATGC TTGAGTCTGC
    26341 GTTCAATTTT ATAATCAAAC TTGTTGGTGA AAATGTCTTT CAGCAAGCAC ATTAACTGGT
    26401 CGTTCAAAAC GCGCTGCAAC GACGACACCA ACACATGATA TTCGTTTCCA AAAAGCGAAA
    26461 AATTTTTGAT GCAGCGGTCC GCGTTGAAGG GTCGTTTCAT AATGCGCACG TTGACAAAAA
    26521 ACACGTTGAA AGACAGCGGG GCTGTGGTTA TTTTAACGCC GTTGTCGGTA TACTCGTCGA
    26581 CGCCGTCTGC GCTTGTTATG TCAATTTGTA GCGCAAATCT AACCAAATCA AACTCATCGT
    26641 TGTACTGTGT CTTTATGCAT TTTATATGGC GGTTTAAGTG CAAGTTGATT TGGCCGTTTA
    26701 ATCTATAGGC TCCGTTTTGA TAACATTTCA GCACTACCAA CGGATCCGAC ATGTAAACTT
    26761 GACGCGTTAG CACGTCCAAT TCAGCGTAAT GTTGGTCGAC GCATTTTTGT AAATTAGTTT
    26821 GCAGGTTGCA AAACATTTTT GCGCAAAAGC CGTAATAGTC AAAATCTATG CATTTTAATG
    26881 CGCTTCTGTC GTCGTCAATA TGGCATGTCA CGGCTGCGCC TCCAGTTAAC ACGAATAAAC
    26941 CGCCGTTTTC GCAAACTACG GCTTCGAAAC AATCTTTGAT AAATGCCAAC TTTGCTTTAG
    27001 CCACAATTTT ATCGCGCAGG CGATCTTCAA TATCCTTTGT CGTAATATAA GGTAGGACGC
    27061 CAAGATTTAG TTGATTCAAC AAACGTTCCA TAATGAATAG CGGCGACGCA ACACGACTAC
    27121 ACTGTTCAAA TGCGCACGCA AAACAAACCC TTGCAACTTT ATTTGCCAAT CGTAATCACA
    27181 GTAGTTTTTA CGAGTACGCC ATCGCGTTTG TAAGCACATT GCTTTTTAAA AATAATTTAA
    27241 ATTTAATGAC CGCGTGCAAT TTGATCAACT CGTTGATCAA CTTTGAACTC AACATGTTTG
    27301 GTAAAAGTTT ATTGCTAAAT GGATTTGTTA ATTTCTGCAT TGCTAACAGC GACGGGGTTA
    27361 CGATTCAACA TAAAATGTTA ACCAACGTGT TAAGTTTTTT GTTGGAAAAA TATTATTAAA
    27421 AATAAATAAA TAAACTTGTT CAGTTCTAAT TATTGTTTTA TTTTTTATAA AATAATACAA
    27481 TTTTATTTAT ACATTAATAC TTTGGTATTT ATTAATACAA TTATTTACAA TACTTTATTT
    27541 ACACTATAAT ACTTTATTTA CATTAGTACT AAATTAATAC TAAATTACGC TAATACTAAA
    27601 TTAATACTTT ATATAATCAA AAATAATACT TTATATAATA CTTTCTAATC ATCATAAACG
    27661 GGTAATAGTT TTTTCTCTTG AAATTTACGC TGCAACTCTT CGCTAAAACA CATGGGCGGT
    27721 GGAGTGGGAG CGGGTGGAGT AGGAGTCCTT ACGGGTTTGA TGGGCGACAG TTCTCTGGAC
    27781 TTGCGGAACA GCTTGGGCGA AAGCGTCGGC GTGCGCCGAC TAATGATTTC TTCATCCGGC
    27841 AACGGAGGCT CGCACATTGT GCACGCGTCC GGTGAGGTAC ACAAAACTTT CTTGGGCACG
    27901 CTGTACACCG GCTTGGGCAC GCTATATGTG TTGCCAAAAT AGAACTCGTT GTGGTTGCCG
    27961 AACGGAGACG ATGGGTGTGA AGACGGCGAT GGCTGTGAAG ACAAGTCCGA AGGCGCGATA
    28021 AAAGATGAAA GTGTTTCTGA AACCGAAGTG GTGGTAGAAG TGGTAGAAGG CGGGTGCGTT
    28081 ACGGCAACCA CGCTGCTGCT ATTTCTGCCT TCGGAGACCA CTTCCAGCAA TCTAGAGTTA
    28141 CTCTCTCGTT CTTCGCGGCG ATAGTCAATG TCGCAATAAT GTTCATAAGA TGCCTTTTCG
    28201 GCTTCGGCGC GCCTTTTCAT GTATATGTTG TGACGCATCT CCTTTAACTG CACGTACAAA
    28261 TTCCAGCATT GCACAGCCAG TATCGTAAGC ACGCCCATTA TGATTACGGG ATAATTTTGA
    28321 TTAAACACGG TCGGCTCGTG ATCGCTTACA ATCGCTCGGC ACATGATGCA TTTTTTGTAA
    28381 ATGTTCACAT ACACACAGTT TTGGCTCAAG GTTTCGGTAT TTGCGTAGTC AATTTCCAGA
    28441 TACACGATAG AGTTCCAGCA CATTGATTCC AAATCGTAGT GACGATATAA AACATCTAGC
    28501 GCCGGTAGAT GACCATTTTT GAACACGTAG ATTTGAAACG CGGCAAACAG CATCCAACAC
    28561 AGCCCAGTGA TCACGTTTAC CATAATACAC GTGATAGCGA CGTAAAAGTT TTCTTTCGCA
    28621 TTGAAATTTA CATTTGTGTT TGAAGAGCTG CTGCGATTTT TCGTCCACAC GATAATCTTC
    28681 CATATAAAAT AAAACATGTA AAATAATATC CACATGCCGA ACGCCAGCAT TATCGGTATA
    28741 GATAGATTGA TAACCGATTG CTTTCCTTCA ATTTCCAGCA AAAACGCGTA TCTGCTGTCT
    28801 ATCACTCCCA TTATAGATAA CACAAACACT ATCAGATATG CTAATAATAA TGAGGCATTA
    28861 AGCCCGAATT GTAAAACTGC AGTGATTTTA TTTAACATTT TGAATATTTA ATTCAACAAC
    28921 TAAGTAATGG CAATATGTAT CGAGTACTGA TCGTGTTTTT CCTGTTCGTG TTTCTTTATA
    28981 TAGTGTACCA GCCCTTTTAT CAGGCATACT TGCATATCGG ACATGCCCAA CAAGATTACA
    29041 ATGACACGTT GGACGATAGG ATGGATTACA TTGAATCCGT AATGCGTAGA AGGCACTACG
    29101 TGCCGATTGA AGCGTTGCCC GCAATCAGGT TTGATACTAA TCTCGGCACG TTGGCCGGTG
    29161 ACACGATTAA ATGCATGTCG GTGCCTTTGT TTGTTAGTGA CATTGACCTG CCGATGTTTG
    29221 ATTGTAGTCA GATATGCGAT AACCCGTCTG CGGCGTATTT CTTTGTCAAC GAAACGGATG
    29281 TGTTTGTGGT CAACGGCCAC AGACTGACGG TGGGCGGATA CTGCTCCACT AATAGTTTGC
    29341 CCCGCAACTG TAATCGCGAG ACGAGCGTCA TTTTAATGAG TCTCAATCAG TGGACGTGCA
    29401 TAGCCGAGGA CCCGCGTTAC TATGCGGGCA CAGATAACAT GACGCAACTC GCAGGCAGAC
    29461 AACACTTTGA CCGCATTATG CCCGGACAGA GTGATAGGAA CGTCCTGTTT GACCGATTAC
    29521 TAGGCCGAGA GGTGAACGTG ACCACTAACA CGTTTCGCCG CAGCTGGGAC GAGTTGCTGG
    29581 AGGACGGCAC TAGGCGGTTC GAAATGCGCT GCAACGCCCG AGATAACAAC AATAATCTCA
    29641 TGTTTGTTAA TCCGCTTAAT CCCCTCGAGT GTCTCCCGAA CGTGTGCACT AACGTTAGCA
    29701 ACGTGCACAC CAGTGTTAGA CCCGTATTTG AAACGGGAGA GTGTGACTGC GGCGACGAAG
    29761 CGGTCACGCG TGTTACGCAC ATTGTGCCGG GGGACAGGAC CTCTATGTGT GCCAGCATTA
    29821 TAGATGGCCT GGATAAAAGT ACGGCATCAT ATAGATATCG CGTAGAGTGC GTTAATCTGT
    29881 ACACCTCTAT TCTAAATTAT TCTAATAACA AATTGTTATG TCCCAGTGAC ACTTTTGATA
    29941 GTAACACGGA CGCAGCTTTT GCCTTTGAAG TGCCCGGCTC CTACCCTTTA TCGCGCAACG
    30001 GCATCAACGA GCCAACTTAT CGCTTTTATC TTGATACCAG ATCTCGAGTT AATTACAATG
    30061 ACGTCAGAGG GCAGTTATCT TAATTGTGAT AACACAAACA ATAAGTCATT TAAATGTTAC
    30121 GTCAGTAGTT AGTATATAAG CCGTACATGT TGGCTTGCAA ATTCAGTCAA TATCAGGCTT
    30181 TTATCATGGA CGGTGTAAAG CTGCTAGGGA CGTGCGCGCT AATAATTTTG TTATCGACGA
    30241 CGAGTACAGT TGTCGGGCGT GACCGTATCA CGTTTACGCC GATAGAAGAT AGCGCAGGCC
    30301 TCATGTTTGA ACGCATGTAC GGCTTGCGAC ATCATACAGA CGACAGATTT GTGTTTGTGA
    30361 AAAAATTCAA TTTTGTTTCG GTGCTGCAAG AGCTCAATAA TATCAAATCT AAAATTGAAT
    30421 TATATGAAGC GCAAGTTTCA ACTTGCACAA ACGTCAGACA AATAAAACAG AACAGATCGA
    30481 GTATCATCAA AGCTCGCATT GAAAATCAGC TGCAGTTTTT GACGCAACTA AACAAAAATC
    30541 TCATCACATA CTCTGTGGAA AGCAGCATTT TAAGCAACGA CGTGCTGGAC AACATCGATC
    30601 TGGAATATGA CGACAGCGGT GAGTTTGACG TTTACGACGA ATACGAACAG CCTTCGCATT
    30661 GGAGCAACAT GACTGTATCC GACGCGCAAG CTTTGCTCCG AAACCCGCCC AAAGACAGAG
    30721 TAATGTTTTT GGACACGGTT ACCACCAGCG ACGTGAGCAG CAAATACGAA GAATACATAA
    30781 ACTGCATTGT GAGCAACCGT ACCGTTGAAA ACGAGTGCAT GTTTTTAGCC AACATGATGA
    30841 ACGTGCTCAA CGACAAATTG GACGACGCAG CAGCTTTGGC CAAGATGCTG GAGCGAATAG
    30901 TAAAACAAAC GCGAAAGAAC AAACTCAACA TCTCCAACAC GGTTATAGAC GACGACACGC
    30961 TGCTAACGGA AATGAAAAAA TTAACACAAA CTTTATACAA CCAAAACCGC GTGTGGGTAG
    31021 TGGATTTTAA CAAGGACATG AATAGTTATT TCGATTTGTC GCAAGCGTAT AAATTGCATT
    31081 TATATGTTGA TTTAAACACG GTCATTATGT TTATTACCAT GCCATTGTTA AAATCCACCG
    31141 CCGTTTCGTT TAATTTGTAT CGCGTCATGA CGGTGCCTTT TTGCAGGGGC AAAATGTGTC
    31201 TGCTTATCAT TTCGGGCAAT GAATACTTTG GGATTACAGA CAGCAAAAAC TATTATGTGC
    31261 CCGTATCTGA TAACTTTAGA CAAGATTGCC AAGAGTTTAC GGGCTACAAT GAGTTTTTGT
    31321 GTCCCGAAAC TGAGCCGATT GCCACTATGA ACTCGAAAGT GTGCGAGATT GAAATGTTTA
    31381 TGGGTCGATA TAGCGACGAC GTGGACAACA TGTGCGACAT TAGGGTGGCC AATTATAATC
    31441 CCAAAAAAGC TTACGTGAAC ACTTTAATAG ACTACCGAAA ATGGTTGTAC ATTTTTCCAA
    31501 ACACGACCGT GTCCGTCCAC TATTATTGTC ACGACGCGCT TGTAGAAGTT GATACAAAAG
    31561 TTTCGCCCGG CGTTGGTGTT ATGTTTTCGA CTATGGCGCA AACGTGTTCG ATTAGAATAA
    31621 CGTATGATGT GACCATAACT GTAGATTCGC GATTTTATGT CAGCCATTCA ACTACATACT
    31681 GGCCTAAAAA GAAATTTAAT TTTAACAACT ACATCGACCA AATGTTGCTT GAAAAAGCGA
    31741 CCACCAGTTT TATACCGACT GTTGACAATT TTACCCGGCC CGTTTTATTG CAACTTCCTC
    31801 ATAAATTTCA CATTAAAGAT TACACATCGA CGCCCCATCA TTTTTTCCAT CAGTCTAAAA
    31861 TTTACACCAA CAGCGCGGCG CCCGACGAAG ACTCGCAAGA CGACAGTAAT ACCACCGTGG
    31921 TAATTATCGC TATTGTCGCT GCAATGATCC TATTCTGTGG ATTATTGTTA TTTTTGTTTT
    31981 GCTGTATAAA AAAACGGTGT CATCAATCAA ATAACGTGGT TGTGCAATAC AAAAATAACA
    32041 ATGAATTTGT CACAATTTGC AATAATTTAG AAGACAATCG AGCATACATT AATTTACCTA
    32101 ATGAATACGA TAGCGATGAT ATGCCAAAAC CATTGTACCC TTTACTTGGC TTTAATGATG
    32161 ATTTGTTAAA AGATGATAAA CCTGTGTTGT ACCCTATGAT TATAGAAAGA ATAAAATAAA
    32221 ACATGTATAA TTGAAATAAA TATATTATTT AATAAAATGT TTTTTATTTA TATACTATTT
    32281 TCTATTACAT ATTCCAATGC ACACAAATGT TTAATGGCTA TCAGTTTTAA TTTTACTAAT
    32341 TCGTCTAAAC AAAAATTATT CACTTGCTGT TTTTCATCCA TTTGACATAT GGCGTTTATA
    32401 AATAATTCGC TGTGTTTTAT GAACGAATCG TAAACCGCTG CCTGGGCCTT CAGCACGGTC
    32461 GGCGCATTGT ATTTTTGGGT AAAGTACGCA ATATTTTTAG TCAAACACAG AGATTTTAAA
    32521 TCTTTTTCAT TTATATCCAA GTCGGAACAA TCGTATACAA AATCTAGCTT TTCACTTTCG
    32581 GGCGCGCCCA GATACTGGTT TACGAGTTCG AGCTGCTCCA CTTGGCCTTT GATATCGGCC
    32641 GCTATGCACA ACATTTTGTC GATTGCAGTT TCATTGTTTT TAACATAATA ATTTTTAACT
    32701 TTTTTATTTT GCAATTTAAT CAAACTATTT AAATTCGCTT GACCTTTCTT ACAAAGCGCA
    32761 GTTAATATGC AAGACATTTT GACTTATAAT AAAAAACAAA ACTTTTATAT ATTCATTTAT
    32821 TGTTCAATAA TAACAAATAT TCCAGGCTTA AAAGCTAACG AATAGGGCTT TTCGGTAATT
    32881 TTCTTATTAT TCATGTCCGT CATCTGCATC TCTTTGCCGT ACTTGACGCC GTCAATGGTG
    32941 CCCATCATGT ACATTTTAAT CTCCTCCGAA GGTCCGTCTA TTTTGTCCAT TTCGAACAAT
    33001 CTATCAAAAT CTTCAACGCT CATTCTCTGT ATATCAAGAG GAACGTTTCT GATCTTTCCG
    33061 GTGGCGTAAA TTGATCCGTT GTTGTCACGG TTGATTATGT AAAACCGACG AATCAACATG
    33121 TCGCGCTCGC TAGTTTTGTT CTTATCCGGC AAATGAATGC ACACGTTTGG TTCCATCTTC
    33181 AAAGGAAAAT CGCTTTGCAA GTGTTTTTGC AAAATGTTGC CAAATATATT GTTGTGTTTG
    33241 TGAATGTCTC CGTATTGAAT GCTAAAAAAC TGGCCAAAGT TGCTTTTGGC ACGTTTTATG
    33301 GTTCCAAAGT CGGAAAACCA AAATCCGCAG GGCTTGCCCT GCACTCTTGG ACCGATGGTG
    33361 TACGTAGTCT TGCCGTTGGC CGGCTCCAAC ACCACGATAT TTTTATCGGG CTCGGGATAC
    33421 AACTTGTCTT CCCATTCGTG CAAACTGTTC AAATTAGACA GTCGACAAAA TTCGTTTTTC
    33481 AAAAATCTGC CTTCGAAACA ACTACAATTC AGTATTGAAA AGTTGCCTCG TTTCACATTA
    33541 ATCGCCATCT GCTCCTGCCA CAACATCTTC GTCAACTCGT GTGGCTCCAA TTGAATGGAC
    33601 GACGGCGTAA AATAGCACAT TACGCCCGTT TCGTCGTGTT TCACGTTAAA AGCGCCGCTG
    33661 TTGTACGGCA CCAGCTGCTG GTCCTCACCA CCTTCCGATC TTTCCCGCTT CGGCTGGTTG
    33721 TCGTCGCTGC TCGAATATCC ATCGCCAATC TTGCGTTTAG TTGCCATGCT ACCGACGTGC
    33781 GCTGTCTGCT GTGGTTCAAG TCTAATTGAA GTGTTTCACA GAATATAAGA TATATAATAA
    33841 ATATGGACGA CTCTGTTGCC AGCATGTGCG TAGACAACGC GTTTGCGTAC ACTACTGACG
    33901 ATTTATTGAA AAATATTCCT TTTAGTCATT CCAAATGCGC CCCTTTCAAG CTACAAAATT
    33961 ACACCGTTTT GAAGCGGTTG AGCAACGGGT TTATCGACAA GTATGTGGAC GTGTGCTCTA
    34021 TCAGCGAGTT GCAAAAGTTT AATTTTAAGA TAGATCGGCT AACCAACTAC ATATCAAACA
    34081 TTTTCGAGTA CGAGTTTGTA GTTTTAGAAC ACGATTTGTC CACAGTGCAC GTCATTAACG
    34141 CCGAAACAAA AACCAAACTG GGCCATATAA ACGTGTCGCT AAACCAAAAC GACGCAAACG
    34201 TGCTCATTTT GACCGTAACT TTAACGAGCT AAAATGAACG AGGACACGCC CCCGTTTTAT
    34261 TTTATCAGCG TGTGTGACAA CTTTCGCGAC AACACCGCCG AACACGTATT CGACATGTTA
    34321 ATAGAAAGAC ATAGTTCGTT TGAAAATTAT CCCATTGAAA ACACGGCGTT TATTAACAGC
    34381 TTGATCGTTA ACGGGTTTAA ATACAATCAA GTTGACGATC ACGTTGTGTG CGAGTATTGC
    34441 GAAGCAGAAA TAAAAAATTG GTCCGAAGAC GAGTGTATTG AATATGCACA CGTAACCTTG
    34501 TCGCCGTATT GCGCGTATGC TAACAAGATC GCCGAGCGTG AATCGTTTGG CGACAACATT
    34561 ACCATCAACG CTGTACTAGT GAAAGAAGGC AAACCCAAGT GTGTGTACAG ATGCATGTCC
    34621 AATTTACAGT CGCGTATGGA TACGTTTGTT AACTTTTGGC CTGCCGCATT GCGTGACATG
    34681 ATTACAAACA TTGCGGAAGC GGGACTTTTT TACACGGGTC GCGGAGACGA AACTGTGTGT
    34741 TTCTTTTGCG ACTGTTGCGT ACGTGATTGG CATACTAATG AAGACACCTG GCAGCGACAC
    34801 GCCGCCGAAA ACCCGCAATG TTATTTTGTA TTGTCGGTGA AAGGTAAAGA ATTTTGTCAA
    34861 AACTCAATTA CTGTCACTCA CGTTGATAAA CGTGACGACG ACAATTTAAA CGAAAACGCC
    34921 GACGACATTG AGGAAAAATA TGAATGCAAA GTCTGTCTCG AACGCCAACG CGACGCCGTG
    34981 CTTATGCCGT GTCGGCATTT TTGCGTTTGC GTTCAGTGTT ATTTTGGATT AGATCAAAAG
    35041 TGTCCGACGT GTCGTCAGGA CGTCACCGAT TTTATAAAAA TATTTGTGGT GTAATAAAAT
    35101 GGTGTTCAAC GTGTACTACA ACGGCTATTA TGTGGAAAAA AAATTCTCCA AGGAGTTTTT
    35161 AATTCATATT GCGCCTGATT TGAAAAACAG CGTCGACTGG AACGGCAGCA CGCGCAAACA
    35221 GCTGCGCGTT CTAGACAAGC GCGCCTACAG GCAGGTGTTG CACTGCAACG GCAGATACTA
    35281 CTGGCCCGAT GGCACAAAGT TTGTCTCTCA TCCGTACAAC AAATCTATTC GCACGCACAG
    35341 CGCAACAGTC AAACGGACCG ACAGCTCGCA TCGATTAAAA AGCCACGTGG TCGACAAACG
    35401 ACCGCGCCGC TCTTTAGATT CTCCTCGCTT GGACGGATAT GTTTTGGCAT CGTCGCCCAT
    35461 ACCACACAGC GACTGGAATG AAGAACTAAA GCTGTACGCC CAGAGCCACG GCTACGACGA
    35521 CTACGACGAC AATTTAGAAG ATGGCGAAAT CGACGAACGT GACTCTTTAA AAAGTTTAAA
    35581 TAATCATCTA GACGACTTGA ATGTATTAGA AAAACAATAA AACATGTATT AAAAATAATA
    35641 ATAATAAAAC TATATTTTGT AATATATAAT GTATTTTATT TAAAAATTGT CTATTCCGTA
    35701 GTTGAGAAAG TTTTGTCTTG ACTTCATAAC TCTCTTCTCC ATATTCTGCA GCTCGTTTAC
    35761 GTTTTTTGTG ACGCTTTTAA TTTTCTCAAA ATGCTGGCTG TCAATAGTTA TTTTTTGCTT
    35821 TTGTCTATTA ATTTCTTCCA ATTGAGATTT TAAATCTCGC TGAGATTGAG ATGCGTTGTA
    35881 ATTCCTTGAG AACATCTTGA GAAAACATAC AGATGAGGTA AAACAGCATC TTTTATCCAA
    35941 ATTAGGAGTT AATTATTATT CATTTGTATC GCGACCATTT GCTCGTACAC ATCTTCCATA
    36001 AAATGGTTAT TTTTATTGCG ATAAGTGTTG GCATTGACAT TTTGCAAATG TCGTAGGTTA
    36061 AAGGGGCAAA TGGGCTGCGT GGCCGATAAA AGATTCCAGT TCAACAATCC CTCTTCGCCC
    36121 CCGTTTAACT TGAAAATGGC GCTACACGTT TCTACGCTAT CGTGTTCCTG TTGAGTGGCG
    36181 CACGGTTCGA CCAGTATCAT CTTGTGATAT GCGGTTTTGA CATTCATGTG CAACGGAATA
    36241 ACTTGCGGGT CATCGCATTC GTCGGAATTA AGCTTTAAAT GGCGTCCGTA TGCTTTCCAA
    36301 AGTTTTTCGT CGTCGAACCG CGGCACTGCT TGCAAGTCGA CGCGGGGAAA CGGCGCTCTG
    36361 TACAAAACGC CTAAATTCAA AAACTGATTG CATTGTTGCA GCTCTGTCCA ATCGACGCGA
    36421 TTTTTGTAAT TTTGAAACAG CATCAGGTTG AACGCCGCGC TGGCGCGCAC GTTTGTAATC
    36481 ACTGTGTAAT TGATCAGCTT GTGCCAATAC TGGGCATTGA AATTTTCTTC AAACTCATTT
    36541 CTAAACTCTG GATGCGCAAA CATGTGTCTA ATGTAGTACG CGGGCGGGGC GTTGAACGCA
    36601 GTCCATTTGT CAATACACTT CCAGTCCGAA TGTAACGTGT TCACCAAACC GGGATATTCG
    36661 TCAAACACGA GCATGTGATC CGACCACGGT ATGCTGTGGG CGATCAATTT TAGTTCTTGC
    36721 ACGCGGCCTT CGCGTAAGCA ATACAAAATG AGCGCGTCGC TGATCTTGAC ACAGTCTTGC
    36781 ATGTACGCGG ACAAATTAAC GTTTTCCATA CAGCTCACAT TGTTTATTAG CGCCGTGTTC
    36841 AAGTGTTTGT ATTTGGACAC ATAATCGTAG TTGATGTACT GTTTAATGGG TTCTTGAAAC
    36901 CATTCTTTTA GTAGTATGTG ACTGGCCACT ATGCGTTTCC AATTTAATTT GTGTGCGTAT
    36961 TTTTGCTGCA CCGACAACGA GAGGTTATTG TAATTTTTGG ATATTTCTTC CATGTCCAAC
    37021 AAGTCCCCAA ACGCGAGTAT AAAATCTTGC GTCAAAAATT TTTGCTCAGA CACCAACGAC
    37081 CAGATCAAAT GTGATTTAAA CCTGTTGGCG ATTGTTATCG ACAACGGCGA AATTGAAATA
    37141 ATTTTCCAAT CCAACTTGTT GCGAAACACG TGAATAAAAT CGACGCGTCC GTAACATTCG
    37201 CGCGATATGC GCTTCCAAAA CGTGTCATCT TGCAAATTAA GCAAATAGAC ACGATTGTTG
    37261 GGAGATTTGA CGGCCAATTC AATTATTTTT ATATATTCTT TTTGCTTTAA AGCGCGTTGT
    37321 AGCACTTGGG TTGGAGCCAT GTCGACTGAA GCTCCACGCT GTTTGAAGCA AGGTGACCGT
    37381 TTTGGTCGGC ATGTTCAAAC GTCGATTACA TGTTTGCTTT GCATCAAAAT GGCGTAATTA
    37441 ATTAAGAAAC AACATGAAAG CCATCTGCAT CATTAGCGGC GATGTTCATG GAAAAATTTA
    37501 TTTTCAACAA GAATCAGCGA ATCAACCGCT TAAAATTAGC GGCTATTTGT TAAATTTGCC
    37561 TCGAGGTTTG CACGGCTTTC ACGTGCACGA ATATGGCGAC ACGAGCAACG GTTGCACGTC
    37621 GGCCGGTGAG CACTTTAATC CCACCAATGA GGACCACGGC GCTCCCGATG CTGAAATTAG
    37681 GCATGTTGGC GACTTGGGCA ACATAAAATC GGCTGGCTAC AATTCACTGA CCGAAGTAAA
    37741 CATGATGGAC AACGTTATGT CTCTATATGG CCCGCATAAT ATTATCGGAA GAAGTTTGGT
    37801 CGTGCACACG GACAAAGACG ATTTGGGCCT TACCGATCAT CCGTTGAGCA AAACAACCGG
    37861 CAATTCTGGC GGCCGTTTGG GATGCGGAAT AATTGCCATA TGTAAATGAT GTCATCGTTC
    37921 TAACTCGCTT TACGAGTAGA ATTCTACGTG TAAAACATAA TCAAGAGATG ATGTCATTTG
    37981 TTTTTCAAAA CTGAACTCAA GAAATGATGT CATTTGTTTT TCAAAACTGA ACTGGCTTTA
    38041 CGAGTAGAAT TCTACTTGTA ACGCATGATC AAGGGATGAT GTCATTTGTT TTTTAAAATT
    38101 GAACTGGCTT TACGAGTAGA ATTCTACTTG TAACGCATGA TCAAGGGATG ATGTCATTTG
    38161 TTTTTTAAAA TTGAACTGGC TTTACGAGTA GAATTCTACT TGTAAAACAC AATCGAGAGA
    38221 TGATGTCATA TTTTGCACAC GGCTCTAATT AAACTCGCTT TACGAGTAAA ATTCTACTTG
    38281 TAACGCATGA TCAAGGGATG ATGTCATTGG ATGAGTCATT TGTTTTTCAA AACTAAACTC
    38341 GCTTTACGAG TAGAATTCTA CTTGTAACGC ACGATCAAGG GATGATGTCA TTTATTTGTG
    38401 CAAAGCTGAT GTCATCTTTT GCACACGATT ATAAACACAA TCAAATAATG ACTCATTTGT
    38461 TTTCAAAACT GAACTCGCTT TACGAGTAGA ATTCTACTTG TAAAACACAA TCAAGGGATG
    38521 ATGTCATTTT AAAAATGATG TCATTTGTTT TTCAAAACTA AACTCGCTTT ACGAGTAGAA
    38581 TTCTACGTGT AAAACACAAT CAAGGGATGA TGTCATTTAC TAAAATAAAA TAATTATTTA
    38641 AATAAAAATG TTTTTATTGT AAAATACACA TTGATTACAC GTGACATTTA CGATGGCGAA
    38701 CAATAATTTC ACTTTTTATA TTAGGACACG ACGTGTATAT AGGAAAGCTT AAGCGTTTCA
    38761 ATAAAGCCAT GGCGTACACG CTAAGCTTGC CCAGCTTGCG GCTCTTTGAA ATCTGTAGTT
    38821 TTCGGGGAGT ACCGTCGTTC TTCAGTGCCA CATACGTCAA CTTGCGATCG TACACTTTAT
    38881 AATACGTGTT GTAGTTATTT TTTTCCAGAA ATTCCCTCAT AAAGCAATCC TTGGATAAAG
    38941 TTTTTGATCC GTACAGTTGG CCACACCGGT CCATGCACAG GTACACACAC GTGATGGCGT
    39001 TTTGAATGAC GATGCGATTT CTGTCAACGG CAACGCGCTT GAATATGGTG TCGACGTTGT
    39061 CCGATTCAAT GGTTCCGTAA ACAGCTCCGT CTGGATTTAC TGCCAAAAAC TGCCGGTTAA
    39121 TAAACAGCTG GCCGGGAATA GACGTGCCCG TGATGTGTGT CAGCAGAGCT GAGCAGTCAG
    39181 CCATAGAGGC TAGAGCTACA AGTGCCAGCA AGCGATACAT GATGAACTTT AATTCCCCAC
    39241 AGCAAACTGG CGCTTTTATA TAAAAATTTG GGCCATTTTT GGCGATTAGA TAATTTTTGA
    39301 AGATTAGATA ATATTGAGAT TAGTTAATAA TTTGTGTGAT TAGATAACTT TTTAGGGTAT
    39361 TGCGCATTAT AAATCAAGGT CGAGTTGTAT AAACTGCTCT GGCGTGTAAA ACTGCAGACT
    39421 TAAGTTTTTT GCAAACACTC GGTCTGAATC GCTAAAATCT TTCTGACCGG TGGTTAGATT
    39481 AATTCGGCCA GCCGCGTCGC CCACATAAAA AGATTGTTCC TTGTCAATAT GCGTAAACTG
    39541 TTTGGCCATC TCGCGCCACA TTCCCGTGTC GGGCTTTCGA TGCTCATCCT TGTTGGGCGA
    39601 CACATAAAAC GATATGGGCA CGCCAGTAGC TTTTTTAATA TTCTCTAATT TATATAATAA
    39661 ATCGCTCGCT TTGATTTTGC CGGAACCTAA ATGGGCTTGG TTCGTAAAAA CAACTAAATC
    39721 GTAGCCTAAT TCGTACAAAC GCTTTAGCTT GTGTGCGCAC GGAAGGAGCT GCCAGTCGTC
    39781 TGGGTTTTTT GGAAATTTGG ACCGTGTCTT TGAGCTAATT AGCGTGCCGT CCAAATCAAA
    39841 AGCCGCAATT TTGGTTCTTT TAGCGCCGTC ATGAACCGCG TACGCATACA AATCGGGCTG
    39901 CTGTAACGTC CACATGGTGA ATGCATCTTA CTCAAAGTCC ATCAATTCGT ACGCGTTTGT
    39961 GTCCAGGTCG GGCGTTGAAA AATTGTAGCT TGCCATTAGA TCGGATAGCG ATTCAAATTT
    40021 TGTAAGCGTT TGTAGCGCAC GTTTGGCATC TTGTTTAAAA TTACACGACG ACAGACAGTA
    40081 AAAATATTCC TCGATAAGCA TGACTACACC CATATCACTG TTTAAGTGCT CGACGTAGTT
    40141 GTTGCATGTT ATGTCGCGTG TGCCGCGATA CGCGTGATTT CGGTGAAAAT CACACCACAA
    40201 CCAGTCGGCG TGCGTGTAAC AAAGTCGACA GCGAAACAAT TTATCGTTTT CCAAAAAATT
    40261 CAAGTACTCG ACAGTTTTGC AGCTGAGATT GCGCGTTTGA TTCACCTTAA AATCGTCGTC
    40321 AGCCTCTATA ATCTCGGGCA ACAGCTTGCC TTGTTGGCCC ATCGTATCGA TCACCTCGCC
    40381 CAAGTGGCCC GGTGTTATAT TAAGTCGTTT GAAAGCATCT ATCGCTTCTT GCACGTCGGC
    40441 CTGATAATTT TTGACCACGG GCGTGGAAAT CAATTGCCGT TGAAGGGAAA TAATTCGTGG
    40501 TGTGGGTATC GGCCGCCTGT TGCACAATTC CACCAGCGGT GGAGGCAAGG GCGCATTCAC
    40561 AGCAACCGTT GTCATTTATA AGTAATAGTG TAAAAATGCA AATATTCATC AAAACATTGA
    40621 CGGGCAAAAC CATTACCGCC GAAACGGAAC CCGCAGAGAC GGTGGCCGAT CTTAAGCAAA
    40681 AAATTGCCGA TAAAGAAGGT GTGCCCGTAG ATCAACAAAG ACTTATCTTT GCGGGCAAAC
    40741 AACTGGAAGA TTCCAAAACT ATGGCCGATT ACAATATTCA GAAGGAATCT ACTCTTCACA
    40801 TGGTGTTACG ATTACGAGGA GGGTATTAAT AATAACAATA ATAAAAACCA TTAAATATAC
    40861 ATAAAAGTTT TTTATTTAAT CTGACATATT TGTATCTTGT GTATTATCGC TAACCATTAA
    40921 AAGTGCTGGA GCCACAGTGT TGCGGCGAGT CTTTATAGAA GATCGTTGTT TGGCTGGAAC
    40981 TGAGCTTTTC CTTTTCCTGC TGCCGCTAAT GGGAGTGGGC ACGTACTCTG TAGTAGACGG
    41041 TGCAACGGGC AACTTGAGCG CTACCGTCTT AAATTTGGCC ATACTTTTAG TGATGAAATC
    41101 GCGCGTTAAC ACTTCGTCGT AAATGTTACT TAGCAGAGGC GCAACATTGT GATTAAATGT
    41161 CTCGTTTAAC AAGCTGTAAA ACTCCGAATA AAGCTTATCG CGCATTTCGC AGCTCTCCTT
    41221 CAATTCTGCC AAATTTGCGT TGGTAAGCAC CACAGTCTGT CTTTTTTTGC TCGCTGGAAT
    41281 TGCTGCGTTC TCGCTTGAAG ACGACGATGT CGATCGGTCG GCCATTTTTT TGCCCAGCTT
    41341 TTCAGTGTGA TCAAAAATGA ACACAAAATC TGCCAATTCG GGCTTGTTTT TCACCAAATC
    41401 CCACATGGCC GGGCTACTAG GCCACTCGGG CTGCTTGATC TTAGTGTACC AACTGTTAAA
    41461 CAAAATGTAT TTATTGTTGT TAATCACTTT CTTCTTGCGT TTGGACATTT TGCGTTCGTC
    41521 TTGCATGACA GGCACCACGT TAAGGATATA GTTAATGTTC TTTCTTTCCA AGAAATTTAC
    41581 AATAACGGCC AGCTGGTCCA TGTTGGATTT GTTGTAAGAG CTCGATTCCA GTTTATTCAA
    41641 CAGCTTTTCA TTTTTGCACA CGGCCGCAGT CTCCGGAGAT TGTTGCTCCG GCACGTTTAC
    41701 CATGTTTGCT TCTTGTAAAC CTTTGAAACA ACCCGTTTGT ATTCTTGATG ATATATTTTT
    41761 TTAATGCCCA ACAACCTGGC AATTCGTTTG TGATGAAGAC ACACCTTACG CTTCGAACAT
    41821 TTGTCGGTGA TTACTGTGAA ATGGCCTAAA TTAGCTCTTA TATATTCTTT TATACGCTCA
    41881 AACGACACGA TGTCCAACAT GTGCGCGCAG ACGTTTTCTG TGTTCATCGT GTGCTTGAGC
    41941 GTGTTGATGG CTTCCCTGAA CAGCGCTTGT ATTTCGCTGC GAGTCAAGCA GTCCGAATCA
    42001 CACCCGCCTA AGTGCGTGCA ATTTTTGGGG GGCATCGTTG TCTATCTTTT TCAGAGTGGC
    42061 GTAGAAAAAG TCCTGCAATT GCCTATTATC AAAACGCGCC TTGACGCTGC GCACAAAATC
    42121 AAAAAATTCA ATGTAATTGC TGTAATCGTA CGTGATCAGT TGTTTGTCGT TCATATAATT
    42181 AAAGTATTTG TTGAGCGGCA CGATGGCCAG GCTGCGCGCT ATTTCGCAAT TGAAGCGTCG
    42241 CGGTTTTAAC ATTATACGGT AGTCATTGCC AAACGTGCCC GGCAACAACT TCACGGTGTA
    42301 CGTGTTGGGT TTGGCGTTCA CGTTAATCAA GTTGCCGCGC ACGACGCCTA CGTATATCAA
    42361 ATACTTGTAG GTGACGCCGT CATCTTTCCA TTGTAACGTA AATGGCAACT TGTAGATGAA
    42421 CGCGCTGTCA AAAAACCGGC CAGTTTCTTC CACAAACTCG CGCACGGCTG TCTCGTAAAC
    42481 TTTTGCGTCG CAACAATCGC GATGACCTCG TGGTATGGAA ATTTTTTCTA AAAAAGTGTC
    42541 GTTCATGTCG GCGGCGGGCG CGTTCGCGCT CCGGTACGCG CGACGGGCAC ACAGCAGGAC
    42601 AGCCTTGTCC GGCTCGATTA TCATAAACAA TCCTGCAGCG TTTCGCATTT TACATATTTG
    42661 ACACTTAAAA AATTGCGCAC ACGAGCACCA TCGTTTGATA CCTAATTGCA ACTATTTACA
    42721 ATTTATCAGT TTACGTTGAA CCCGTTTTAA TTTTTTAGAT CCGTCCTTGT TCAGTTGCAA
    42781 GTTGACTAAA TGACAAAATT TTTCGGTTCT GCAAAACCGC CCTTGTCTGT TCCACCCGTT
    42841 GTATTTGAAA AAACTTTTTT TCACGCGGCG ACAACTGCTT GTATAATATT GCCCAATGTA
    42901 AACATGCAAA ATTTTGTTAC TCTCGTCAAA ACAGCGGTTG GCGTTCCATT CCATAATTTT
    42961 TTTATTATTT ATCAACGATG GCCATTGTAA ATTGTCGTCA TTTATACGCA TCATATGATT
    43021 TAACAAAAGC TTTTCGTATA GCGGAACTTC AATTCCCTTG GAACATTTTT CAAACGATAA
    43081 TTTAATTTGT TTCTCGGTTG GCAGCATTTC ATGCTTGATT AACAATCGCC TGACTTTTAT
    43141 AGCCACGTTT ATGTCTTTGC ACAGCAAATG TGGGTTGTCG ACAATGTAAT AGTGCAAAGC
    43201 ATTTGTTACG GCAAATGCGT AGTTTGATTT GACGACGCCC TTTTTCTTGA CGGGCATTGC
    43261 GGCTTTTAAA ATTACTTGCA AGCATTGTAC GAATACCTCT TTGTGTTTAA ACAATAATAT
    43321 GGACAAACAT CGGCGAAACA ATTTGTAATA ATTATGAAAT CCCAAATTGC AGGTTTTAAA
    43381 CTTCTTTGTT ACTTGTTTTA TAATAAATAA AATTTGCTGA CCCATGTCTG CGCCCACAAC
    43441 TTTAATTAAC CATTTGTGCG CATATTGATT GTCTCGTTGT TCCCAACCGG AAAATTGATT
    43501 GATCTCGAGC CACCGGCATT GGTCGTTTGA TACCGTCGTT AACGCCGACG CTCCTGCCTG
    43561 TTTGATTACG GGTTCTAAAA GACGAAACAG CAGCGTAAAT TTGTTTTTGC GTCGGTAGTA
    43621 TTTTGGCAGG CAATAATCAA AAAAATCCGT AAGCAATTCT CTGCATCTAT TAATATTCGT
    43681 TGCGTACGAA TCGAGTTTTT CAAAAATTAC TTTGTTTGTA TGAAAATAAC GTTTGGGCTT
    43741 CTCACAATAA TAATCTTCGT TGTAGAACAG AAACGGTTTG CGAGAATTGG CACGTTTGTC
    43801 CATGATTGGC TCAGTGTAAC GATTGATTCA AATCAAAATT GACAACACGT TTGCCGTAAT
    43861 GTGCACCGGT TCGCACACGT TTGCCGCGTA TGTAATCCAT GTTTATTTCG CTGTCGCAAT
    43921 TGATTACACG ATTGTGTTGG GCGGCGCGTT TTATTGAATT TAGGCGACGC GTCGACAACT
    43981 CCAAAGGATT GTAAAGCGCA GATTTTTCCA GAGTAAACGA GTTTAAGTGG CCACCGTTGA
    44041 ACCATTCCAG AGCCACGATT GTGTACAGCA AAAAGAATAT TTCTTTGTCG ACGTTTTCAA
    44101 ACGCAAACTT GTTTTTTAGG CAATAGTAGT AAAATTTTAA CGAATTGTAT AAATAAAACA
    44161 TAAAATTGCC ATTTTTAAAG TAAAATTCTA CATCCGTGAC GAACAAAAGG TTTACTATTT
    44221 TGTTCTCCAA CAAGTGTGCC AATTTTCTTA AGTACACCAT TGAATTTTTG TCGTCGTCCA
    44281 TCTCGATCAA CAACACGTAC GGCGTTTTGG AATTTAAAAT TATTCTAAAA TTTTCCTGTT
    44341 GCAACGATTC CACAGCGTCC GACCAATATG ACGCTGCCAC CTCTAGACAG ATGTATTTCT
    44401 TGGAAAACAC GTGTCGTTTG ATAACCTCGC TGATGGACGT GATCGATTGT AAATACTTTT
    44461 CAAACGTCGC GTCTTCCCAA CCACGCACCG ACACGGGCGC TGTCGTGTCG GGCTGATGTT
    44521 TGAAATCCAA ACCACTCTGA ATTAACTTGG TTGTGATTCG TATGCTCAAC TGTTGACCCA
    44581 ACGTGTAGTG ATCTTCGTAG GCGCGCTCCC ACATCACGTT ACACACAAAT TTGACGAGAT
    44641 CATCAACGTC TTTCTGTTGC AAAATTCGCC GCAAACGCGC CACATCGCCC TTGTACCACC
    44701 GATCTCGGCA CACAAGCTGT AGCATTTTCA AATCGTGATC GCTCAAGCTA TTAATTCTGG
    44761 TTAGATTTAT ATAGTCGTCA ATATCCTCGG GCGTGGTTTG CGTCATGTCT GTAAAACGTG
    44821 CAAAATCAAA TATTTTTATG TTGTAGTCGA ATCTAACAAA TCCATCGGCG TTCACTTGCA
    44881 CTTCGCGCTT TACAAAACGA GGTAGCGTGT AATCGAACCC GTTTAAATAG ATTACGTACA
    44941 AAACCAGCAC TTCATCTTCC AGTTTGCACG CTTGCGGCAA AAATTGTGTG GTGTGCTCCA
    45001 ACCGGGTGAC AAACATGACT ATGGAAAATG ACGCGGAATT CAACAGACGA CTAGAGTACG
    45061 TGGGCACGAT CGCCACAATG ATGAAACGAA CATTGAACGT TTTACGACAG CAGGGCTATT
    45121 GCACGCAACA GGATGCGGAT TCTTTGTGCG TGTCAGACGA CACGGCGGCC TGGTTATGCG
    45181 GCCGTTTGCC GACCTGCAAT TTTGTATCGT TCCGCGTGCA CATCGACCAG TTTGAGCATC
    45241 CAAATCCGGC GTTGGAATAT TTTAAATTTG AAGAAAGTCT GGCGCAACGC CAACACGTGG
    45301 GCCCGCGTTA CACGTACATG AATTACACGC TTTTTAAAAA CGTCGTGGCC CTCAAATTGG
    45361 TCGTGTACAC GCGCACGCTA CAAGCTAACA TGTACGCGGA CGGGTTGCCG TATTTTGTGC
    45421 AAAATTTTTC AGAAACAAGC TACAAACATG TTCGTGTGTA TGTTAGAAAA CTTGGTGCGA
    45481 TACAAGTAAC AACATTACCA GTTTACGAAC AAATTATTGA AGATACAATA AATGAACTCG
    45541 TCGTCAATCA CGTTGATTAG ATAATGTCCG TGTTAAATGT GATATCTTAG ATTACGAGCG
    45601 CGCAATAACC ATAGTTTAAT CGAAGAGAAT AGCCGTCGCC ACAATGGATA ATTACAAATT
    45661 GCAATTGCAA GAATTTTTTG ACCAAGCGCC CGACAACGAC GATCCCAACT TTGAACATCA
    45721 AACGCCCAAT CTATTGGCGC ATCAGAAAAA AGGCATACAG TGGATGATTA ACAGAGAAAA
    45781 AAACGGCCGG CCCAACGGCG GCGTGCTTGC CGACGACATG GGACTCGGCA AAACGCTCTC
    45841 TGTGCTAATG TTAATCGCAA AAAACAACTC TCTACAATTG AAAACTCTAA TAGTGTGTCC
    45901 TTTGTCTTTA ATCAATCATT GGGTAACCGA AAACAAGAAG CATAATTTAA ATTTTAACAT
    45961 TTTAAAGTAT TACAAATCTT TGGATGCCGA CACGTTTGAG CATTACCACA TTGTGGTGAC
    46021 CACGTACGAC GTTTTATTGG CACATTTCAA ATTGATCAAA CAAAATAAAC AGTCAAGTCT
    46081 GTTTTCAACC CGCTGGCATC GAGTTGTTCT AGATGAAGCG CATATTATCA AAAACTGCAA
    46141 GACGGGCGTG CACAACGCCG CGTGCGCTTT GACCGCAACA AACCGATGGT GCATTACCGG
    46201 CACACCGATC CACAACAAGC ATTGGGACAT GTACTCGATG ATTAATTTTT TGCAATGTCG
    46261 TCCTTTTAAC AATCCAAGAG TGTGGAAAAT GTTAAATAAA AACAACGACT CTACAAATCG
    46321 CATAAAAAGT ATTATTAAAA AAATTGTTTT AAAACGCGAC AAATCTGAAA TTTCTTCTAA
    46381 CATTCCTAAA CACACGGTTG AGTATGTACA TGTTAATTTT AATGAAGAAG AAAAAACGTT
    46441 GTACGATAAA TTAAAGTGTG AATCGGAAGA GGCGTATGTG AAGGCTGTGG CAGCGCGTGA
    46501 AAGCGAAAAC GCACTAAGCC GATTGCAGCA AATGCAGCAC GTGTTATGGC TAATACTGAA
    46561 ATTGAGGCAA ATCTGCTGCC ACCCGTATTT GGCCATGCAC GGTAAAAATA TTTTGGAAAC
    46621 AAACGACTGT TTTAAAATGG ATTATATGAG CAGCAAGTGC AAACGAGTGC TCGATTTGGT
    46681 AGACGACATT TTGAACACAA GCGACGACAA GATAATATTG GTTTCGCAAT GGGTGGAATA
    46741 TTTAAAAATA TTTGAAAACT TTTTTAAACA AAAAAACATT GCTACGTTAA TGTACACGGG
    46801 CCAATTAAAA GTGGAAGACA GGATTTTGGC CGAGACGACA TTCAACGATG CTGCCAATAC
    46861 TCAACATCGA ATTTTGCTGC TTTCCATTAA GTGCGGCGGC GTCGGGTTAA ACTTAATAGG
    46921 CGGAAACCAC ATTGTAATGT TGGAGCCTCA TTGGAACCCG CAAATTGAAT TGCAGGCGCA
    46981 AGACCGAATC AGTCGTATGG GACAAACAAA AAACACGTAC GTGTACAAGA TGCTAAATGT
    47041 GGAAGACAAC AGCATCGAAA AATACATTAA ACAACGCCAA GACAAAAAGA TTGCGTTTGT
    47101 CAACACGGTC TTTGAAGAGA CTCTGCTCAA TTACGAAGAC ATTAAAAAAT TTTTCAACTT
    47161 GTAGCTGGTA AGTCGTCATG AACACCCGAT ATGCTACTTG CTATGTTTGC GACGAGTTGG
    47221 TGTACTTGTT TAAGAAAACG TTTAGTAACA TGTCCCCTTC GGCCGCTGCG TTTTACCAAC
    47281 GGCGCATGGC CATTGTTAAA AACGGTATCG TGCTGTGCCC ACGTTGTTCG TCGGAACTAA
    47341 AAATTGGCAA CGGCGTTTCG ATTCCAATTT ACCCCCACCG CGCTCAACAA CATGCACGAC
    47401 GGTCGCGTTA AGACGCAAGC GCTTCGAGTT TTGGCCCGCT CGCTACCTCC GCTGTACGAC
    47461 TCGACCGTCG ATCGACACGG CTGCAAGGTG TTCACGGTGC GGCGCTACAA CAGACGCGTA
    47521 ATCGACTTTG CGGGCATTCG CAACAAAACG CTGGAAATCA TTAAAACGGA TAGAAACTTG
    47581 CCGCTCAACA CAGAATGCAA TGTGAAAGTT GTCGACAGTG CATGCATGCG TTGCAGAAAA
    47641 AGTTTCGCAG TTTACCCCGC CGTTACCTAT CTGCATTGCG GACATTCGTG TCTGTGCACC
    47701 GACTGCGACG AAACGGTAAA CGTGGACAAC ACGTGTCCTA AATGTAAAAG CGGCATTAGA
    47761 TATAAATTAA AATACAAAAC TTTGTAACAT GTTGCCCTAC GAAATGGTGA TTGCCGTGTT
    47821 GGTTTACTTG TCGCCGGCGC AGATTCTAAA TTTAAACCTT CCTTTTGCAT ACCAAAAAAG
    47881 TGTGCTGTTT GCCAGCAACT CTGCAAAAGT TAACGAACGC ATCAGGCGGC GAGCGCGTGA
    47941 CGACAACGAC GACGACCCCT ATTTTTACTA CAAACAGTTC ATAAAGATTA ATTTTTTAAC
    48001 TAAAAAAATA ATAAATGTTT ATAATAAAAC TGAAAAGTGT ATTAGAGCGA CGTTTGATGG
    48061 TCGGTATGTG GTTACACGCG ACGTTTTAAT GTGCTTTGTA AACAAGAGTT ATATGAAGCA
    48121 ATTGCTGCGC GAGGTTGACA CTCGCATTAC ACTACAGCAA CTTGTTAAAA TGTATAGTCC
    48181 AGAATTTGGT TTTTATGTAA ATAGCAAAAT TATGTTTGTG TTAACTGAAT CGGTGTTGGC
    48241 GTCTATTTGT TTAAAACACT CGTTCGGCAA ATGCGAGTGG TTGGACAAAA ATATAAAAAC
    48301 TGTGTGTTTA CAATTAAGAA AAATTTGTAT CAATAATAAG CAACATTCGA CATGTCTATC
    48361 GTATTGATTA TTGTCATAGT TGTAATATTT TTAATATGTT TTTTGTACCT ATCAAATAGC
    48421 AATAATAAAA ATGATGCCAA TAAAAACAAT GCTTTTATTG ATCTCAATCC CTTGCCGCTC
    48481 AATGCTACAA CCGCTACTAC TACCACTGCC GTTGCTACCA CCACTACCAA CAACAACAAC
    48541 AGCATAGTGG CCTTTCGGCA AAACAACATT CAAGAACTAC AAAACTTTGA ACGATGGTTC
    48601 AAAAATAATC TCTCATATTC GTTTAGCCAA AAAGCTGAAA AGGTGGTAAA TCCCAATAGA
    48661 AATTGGAACG ACAACACGGT ATTTGACAAT TTGAGTCCGT GGACAAGCGT TCCGGACTTT
    48721 GGTACCGTGT GCCACACGCT CATAGGGTAT TGCGTACGCT ACAACAACAC CAGCGACACG
    48781 TTATACCAGA ACCCTGAATT GGCTTACAAT CTCATTAACG GGCTGCGCAT CATTTGCAGC
    48841 AAACTGCCCG ATCCGCCGCC GCACCAACAA GCGCCCTGGG GCCCGGTCGC CGATTGGTAC
    48901 CATTTCACAA TCACAATGCC CGAGGTGTTT ATGAACATTA CCATTGTGCT AAACGAAACG
    48961 CAGCATTACG ACGAAGCTGC GTCCCTCACG CGTTACTGGC TCGGCTTGTA TCTGCCCACG
    49021 GCCGTCAACT CGATGGGCTG GCACCGGACG GCAGGCAACT CAATGCGCAT GGGTGTGCCC
    49081 TACACGTACA GTCAAATGTT GCGCGGATAT TCATTGGCGC AAATTAGGCA AGAGCAGGGA
    49141 ATACAAGAAA TCCTAAACAC GATCGCGTTT CCGTACGTGA CTCAAGGCAA CGGCTTGCAC
    49201 GTCGATTCGA TATACATCGA TCACATTGAC GTGCGCGCTT ACGGCTATTT GATAAATTCA
    49261 TACTTTACGT TTGCCTATTA CACGTACTAT TTTGGAGACG AGGTAATCAA CACGGTGGGT
    49321 TTGACGAGAG CCATCGAAAA CGTGGGCAGT CCCGAGGGAG TTGTGGTGCC AGGCGTCATG
    49381 TCTCGAAACG GCACGTTGTA CTCTAACGTG ATAGGCAACT TTATTACGTA TCCGTTGGCC
    49441 GTCCATTCGG CCGATTACTC CAAAGTGTTG ACCAAACTTT CAAAAACATA TTACGGTTCG
    49501 GTTGTGGGCG TAACGAATAG GTTGGCTTAC TACGAATCCG ATCCCACAAA CAACATTCAA
    49561 GCGCCCCTGT GGACCATGGC GCGGCGCATT TGGAATCGGC GCGGCAGAAT TATCAACTAT
    49621 AATGCCAACA CGGTGTCGTT TGAGTCGGGT ATTATTTTGC AAAGTTTGAA CGGAATCATG
    49681 CGCATCCCGT CGGGCACCAC GTCCACGCAG TCGTTCAGAC CGACCATTGG CCAAACGGCT
    49741 ATAGCCAAAA CCGACACGGC CGGCGCCATT TTGGTGTACG CCAAGTTTGC GGAAATGAAC
    49801 AATTTGCAAT TTAAATCGTG CACGTTGTTC TACGATCACG GCATGTTCCA GCTATATTAC
    49861 AACATTGGCG TGGAACCAAA CTCGCTCAAC AACACAAACG GGCGGGTGAT TGTGCTAAGC
    49921 AGAGACACGT CGGTCAACAC CAACGATTTG TCATTTGAAG CGCAAAGAAT TAACAACAAC
    49981 AACTCGTCGG AAGGCACCAC GTTCAACGGT GTGGTCTGTC ATCGCGTTCC TATCACAAAC
    50041 ATCAACGTGC CTTCTCTGAC CGTTCGAAGT CCCAATTCTA GCGTCGAACT AGTCGAGCAG
    50101 ATAATTAGTT TTCAAACAAT GTACACGGCC ACGGCTTCGG CCTGTTACAA ATTAAACGTC
    50161 GAAGGTCATT CGGATTCCCT GAGAGCTTTT AGAGTTAATT CCGACGAAAA CATTTATGTA
    50221 AACGTGGGCA ACGGCGTTAA AGCCCTGTTT AATTATCCCT GGGTAATGGT CAAAGAAAAT
    50281 AACAAAGTGT CTTTCATGTC GGCTAACGAA GACACTACTA TACCATTTAG CGTTATAATG
    50341 AATTCCTTCA CCTCTATCGG CGAACCAGCT TTGCAATACT CTCCATCAAA TTGCTTTGTG
    50401 TATGGAAACG GTTTCAAATT GAACAACAGC ACGTTTGATT TACAATTTAT TTTTGAAATT
    50461 GTGTAATTAT ATTTAGGGAG AATGTGATAT TCAAAAGACT GACTGTTAAC ACAAAAGACT
    50521 GATATTGTTG TTGTTACAAA ATAGATAATA AAACAAAAAA TAAATTAAAT ATTATTTATT
    50581 TATTAAACTG TTTAATTTTA ATGCTAACGC GTACAAATCA CGCTGTTCCG ACGTGGACAT
    50641 GGAATTGCGC AGAAAAGTCT TGATAGTGTC GATTTCTTCG CCGTCATCCA CTTCCATATA
    50701 TTTGATTTCT TCCTCGATTT GCATTTCCAA GTTTGCGTAT TCTTGCAAAT AATAATCTAG
    50761 TCGTTGGGCG ACCTCGCCAA TTTTAAATAA TACATTATCC GACACCAAAT GCCAGCGAGT
    50821 GACTGTGCGC TCCATCATCC TGGCACTTTT TAATGTGAAT ATTAAAAGGT TGTTGCATAT
    50881 ATATCGTTAA ACGTTTATGT TTACTTTCAC GTTAGCTCGT TTCATTGATG TAAACATTTA
    50941 GTTTTATAAC AGCGTCGGTA ATTTTATTTT TTAAAGTAAA CAGACCAAAA TCAAAGGTGT
    51001 CTTCGACAGG TACGATTATT TTCCCATTGA CACTGTTTTC GTGCACAGAT ATAATTTTAT
    51061 CACCGTTTAT TATTTTGCCC AAACACACGT ACTCGTTTCT TCTCAAGCCA ACTATTTCTA
    51121 AACAATTCAC TTTTCTATTA TCGTGTACGC AATTAAAAGT AAACGAAGCG CTACAATTGT
    51181 CGTATTCTAT TACAATTCTG CGGCATTTAT AAAATTTATT AATGTTGACG CAAATTCCAT
    51241 GCAGCGCATC CATTTCGTAC TGCAAATGCG GCGCAATTAA AAAATTTCCT CGTCGTTGTT
    51301 AACAATCTTG GGCGCTAAAA AGCACGCCAA CACGCCCACG TCTTTAATGC AATATTCCAA
    51361 TTTGAACGGC AGTTCCTCGG ACATGTATAT TGTCACGGTG GGCGCCAAAG GAGCGGCTTT
    51421 AGCAAAATGA CACAAGTAAT CGCCCGCAAA AGTGTGCGTT ACGGTTTGCT TTGCTTTGAG
    51481 AACGGAAAAG TTTTCGTTGT CCGCGCTCAT CTGCACGTCC GCCGAGCCAA TGTCGCCATT
    51541 TGCTCTAAAC TGCAGACCCT TCTTGGAACA CGACACAATA ATATCGTGGT CGAATTGCGT
    51601 CATGTCTTTG CACACCTGCG CAAACTCGAC GCTCGACATG TGGACGACGC AATCGTAATC
    51661 GCTATCCGGA ATTCCCAAAT GTTCCACGTC GATGCACATC AACTTGAGCG TGTACGTGCA
    51721 GATTCTATTG TCGTTGTTGA ACACGAACGC CATCACATCG CCCTGATCTT CCGCTTTCAT
    51781 CAGTACAGAG CTGCGCTCGT TAACGCATTT GACAATTTTA CTTAAACTGT TTATGGACAC
    51841 GTTGAGCGTC ACGTTGCGGT CACATCTATA TTTTTTGAAA CCCTCGGCGT GTAGTTGCAA
    51901 CGACACGAGC GCGACATGCG AGGTGTCCAT AACCTGCATG CTTACGCCTC GATTATCACA
    51961 ATCAAAAGTA GCGTGCGGCA GCAGATCCTT AAAAGTTTCC ACCAGCCTCT TCAAAACTGC
    52021 GCCGGTTTTA AATTCCGCTT CGAACATTTT TAGCAGTGAT TCTAATTGCA GCTGCTCTTT
    52081 GATACAACTA ATTTTACGAC GACGATGCGA GCTTTTATTC AACCGAGCGT GCATGTTTGC
    52141 AATCGTGCAA GCGTTATCAA TTTTTCATTA TCGTATTGTT GCACATCAAC AGGCTGGACA
    52201 CCACGTTGAA CTCGCCGCAG TTTTGCGGCA AGTTGGACCC GCCGCGCATC CAATGCAAAC
    52261 TTTCCGACAT TCTGTTGCCT ACGAACGATT GATTCTTTGT CCATTGATCG AAGCGAGTGC
    52321 CTTCGACTTT TTCGTGTCCA GTGTGGCTTG TTTTAATAAA TTCTTTGAAA ATATTGTCGG
    52381 GTGTATTATT AAATAGCATG TATGGTATGT TGAAGATGGG ATAACGCTTG GCGTGCGGGT
    52441 CGTCATGATT TCCACCGCGC ACCACATATT TGCGCTCAAT TTTATCAAAA TTGGACTGGC
    52501 GAGACAAAAA CGAGACGGGC GACAGGCATA TTTGGGCGTG CGTACCATCT TCGGCCATCC
    52561 ACTCGGTCAG GTCTTCGCTG CGGTTAAACA CACCTTTCTG ACCGTGAATG CCACATATTT
    52621 TTATTCCTTC CAAATCGTTG GTGGACGTGA CTATGACTAT TTTAAGCATA ACGTTGTCGC
    52681 CGTTAACCAC CATGCTGGCG TCGAGTTTTT CAATTTTTTG ATTTTTAATT TGTCTAAAGT
    52741 AAACGTACAC TTTGTAAACG TTAAAATTGC CGTTGGTGCA CGTTTCAATT TTGTACCGTC
    52801 GGCCGTCGTA CACCCAATTA ATCTTTGCGT TGCTCACCAA CACACCGGCC ATGTACAGCA
    52861 CAAGTCCGTC GTCTAGCGCA ACGTAATTTT TGTCGCTACT ATTCGTAAAC TTTACTAAAC
    52921 ACGACTGCTT GGGGCCGACC ACAAGCTTGC CCTTCAATTT GTTCACTTTG TTGTTGTATA
    52981 AACAAATGGG CAGCGCAATA TGCGGAATGT ACGGATCTTC GGCGGTCATG AGTTTATTGT
    53041 CTCGCACCAA CGTCCACAAT TTAAACATTT TATTGTTGAG CAAAATGGAC TTGTTTACCG
    53101 CCACAGAGTA GCCATTTGGT AAACCCGATA CGCAATTTTC CTCTTTGTAC TCAAACACGG
    53161 GCATGGCATT CTTTAGATTG GTTAGGGACA CAATCAATTT GGGTACGGGC GTGGTATGAA
    53221 ATAAATGTAT AAAATTACGA TAATAATACT GCTCCAACTT GGACATGAGC GATTTGACGT
    53281 CATCGTTTTC TACGATCGTA CACTGAATAA TGGGATTATA GTATATAGAA TGTTTATAGT
    53341 GGTATTCGTA GGGTGTCAAC AATACGTTAA TGTCGGCTTC GTTGTTCACC CGCAACTTTT
    53401 TTTTGATGCA TATCATTCCT TCGTGATGAT TAACGTAAAG TATTCTGTCT GTAATCTTCA
    53461 ATTCGATGGG CGCCATGTTT CTTTTCATAG TGTACACGAT AAACGACGTG TTTGATTTTA
    53521 AACATTTTAA ATTTGTGGGT CTATCATTAA ACGCGATCAG CAACGAGTCG TCTTGAACGT
    53581 CGTTGAGGTC GTCCACGAAC GCGACCAGAT TGTGTTTTAG CAAATATTGA AATTTTTGCG
    53641 CAACCATTTC GTAGTCCACG TTGGGCAAAC ATGCGTTGCG GCAAAGGAAA AACTTTTTGC
    53701 CCGCCACGGT CATTTCGCCG TGAAAAAAAC TGCCAATAAA TTTCACAAAA TCCTTTTTTT
    53761 GCTTCAACAT TTTCTGGCGC ATGCTGTCGT TGGTGATTCG CGCCACCTCG TTGCCGACGC
    53821 GATATTTTAA CACGGGCAAC GAAATTTCAA TATTGTTATT GCTGCTGTTG TCCTGTTGAT
    53881 TGGGAAAGAC TTTGCGTTGC TTGCTAAAAG TTTTCGATAC GCAATATATG AGACGCCCGT
    53941 TGACTATACA ATCGACAATC TTTTTCGACT CTTTGTTGTA CAAGACGCTT TGAATTTTAC
    54001 GACGCTTGTT CGCCACCGTG TACGCGTCGT CGTCGGCCGT CTTGTCGAGA ACTCGTTGAT
    54061 AGTTTTGCAA AATTGTCGAA GTTAATAACA GTTCTATCAA ATAGGCGTGC TTGTATACAA
    54121 TTTTGTTGGC CAAACTGTCT ATAGAATAGT TTATGTCGTG ATTCATAATA ATTTTTATGT
    54181 GTTCCACGAG TTGTTGCTTG TGAAGCGTGT TGTATTCGAA GAGAAAATCG AGCGGTTTCC
    54241 ATTTGCCGCT GTTGGCCAGA TATGTTTCCA GCACAGAATT TAAATCTTCC GTCACTACGT
    54301 AATCGCTAGC GTACACGTCT CGAGCAAACA GGACGTCGTC TTGTTTGTCG TAAACTAGTT
    54361 GGATTGCGCG ATTGATGTGC TTCTCTTGAT CCACGTTGCC GTACAAAAAC ATGCGTTTGC
    54421 AATGTTTGGC GTATAGCTTG TCGTAGAAAT TGTGCACCAA AACGTTGTTG TTCATCATTA
    54481 TGTTGGGAAA ACTCAAAAAT CTGCCGTCCA GCATAAAAGT TCCGTTAATA TTGTTGTTTG
    54541 CGTCGACATC GTCCGTTTCT CTAAATTGCT TGTCTAAGCG CGTGCCGAAT ATAACGGGCA
    54601 CACATTTATG CATTACGCAA CTGAGCTGTT CATTAAGAGC GCAACACAAA TAAGACTTGC
    54661 GTTCTTGAAT AGCGCAAAAA AGCATACGTT CATTGCTGTT TGTAGCGCAA TCAAAAGTAT
    54721 ATTTTAATTT GTATTTATTT TCAATTCTAT CGTACAACTC GTTGAAATCT TGAACCACGT
    54781 CCGTCATCGT GAAGCGATTA CTGCGCACTA ATTATGTCTA AACGTGTTCG TGAACGGTCG
    54841 GTTGTTTCGG ATGAAACGGC CAAACGCATT CGACAAAACG AACACTGTCA TGCCAAAAAT
    54901 GAATCTTTTT TGGGGTTTTG CAACTTGGAA GAAATTGATT ATTATCAATG TTTAAAAATG
    54961 CAATACGTTC CGGACCAAAA GTTTGACAAC GATTTTATTT TAACAGTGTA CAGAATGGCC
    55021 AACGTGGTGA CGAAACAAGT TAGACCGTAT AACAGTATCG ACGAAAAGCA CCATTACAAC
    55081 ACGGTGCGTA ACGTGTTGAT TTTAATAAAA AATGCGCGTT TAGTGCTTAG TAATAGTGTC
    55141 AAAAAGCAAT ACTATGACGA TGTGTTAAAA TTGAAAAAAA ATACAGACTT GGAATCGTAC
    55201 GATCCATTGA TTACGGTCTT TTTACAAATT GGCGAATCTG TAAATGAAGA AATACAAAAA
    55261 CTCAGAAAAG CTTTGGTCAA TTTTTTTACT AATAAACCCG ACAAGTCGGA TATAAACAAC
    55321 CCAGATGTAG TTTCGTATCA ATTTATTTTT GGCAGAGTAC AAAAATTGTA TAACAGGGCA
    55381 ATTAAACAAA AAACTAAAAC TATAATTGTA AAACGTCCTA CAACTATGAA CAGAATTCAA
    55441 ATAGATTGGA AAACTCTTTC CGAAGACGAA CAAAAAATGA CTAGACAAGA AATTGCCGAA
    55501 AAAATTGTAA AGCCTTGTTT TGAGCAATTT GGCACTATAT TACACATATA CGTATGTCCT
    55561 TTAAAACACA ACCGAATTAT TGTCGAGTAT GCAAACTCAG AGTCGGTACA AAAAGCCATG
    55621 ACTGTAAATG ACGACACTCG ATTTACAGTT ACAGAGTTTT CCGTGGTTCA GTACTACAAC
    55681 GTGGCCAAAA CAGAAATGGT GAACCAGCGA ATTGACATAA TAAGCAAGGA CATTGAGGAT
    55741 TTAAGAAACG CTTTAAAATC TTACACATAA ATTAAAATAT CGAACAAAGG AAAAAAACAA
    55801 TTGTAACAAA AATAATTTAC ATTAAAATTT ACAAGTTTTT TTCTAGTGTC GTACTTTTTT
    55861 ACAATGCGTC TGTTGTCCGT CGAGCATTGC AAACATATTG TGGACGGCGC AAAATAGCAA
    55921 ACAAAAGGCA CGTCCGCGCT CTCCCACGCT ATTCTAAAAC GATGAATCCA TATTAATTTT
    55981 TCATTGTCGC CAAACGTCGC TCCGCTGGCC TCCTTCCAAT AACAAATACT CAGAAACACA
    56041 AACATGTACA ATTGCTGTCG CGGCGTTAAT TGTCGCTGTT TTTCCAAATA GTCTATTATG
    56101 GGAAACAAAC ACTTGTCACA ACACAAATAC TCGTTAATTG TCACAACCGA CAAGCACATT
    56161 TGGCAAAATG CGTCGCAATT TTTGTACGGA CGAGATTCTA TGCGAAGTTC GTTGTCCATG
    56221 ACGTCTTGGG TCCACTTTTT CAACAAGACA CTTTTATATT TGTGATTTGT ACAACTTTGG
    56281 TACGTGTTAG AGTGTTTTTG ATAAGCTTTG ATAAGTTTAA AACTGTTGGA GTAAGGCCAC
    56341 GTCATTATGT TCTGCACCTT TTGTTTAAAA GACAGAAATT ACTATATGTT CAAACTATTT
    56401 AAAGATTATT GGCCAACGTG CACGACAGAA TGCCAGATAT GTCTTGAGAA AATTGACGAT
    56461 AACGGGGGCA TAGTGGCAAT GCCCGACACT GGCATGTTAA ACTTGGAAAA GATGTTTCAC
    56521 GAACAATGTA TTCAGCGTTG GCGTCGCGAA CATACTCGAG ATCCCTTTAA TCGTGTTATA
    56581 AAATATTATT TTAACTTTCC CCCAAAAACA CTAGAGGAGT GCAACGTGAT GCTTCGAGAA
    56641 ACTAAAGGGT TTATAGGCGA TCACGAAATT GATCGCGTTT ACAAACGCGT TTATCAACGC
    56701 GTTACACAGG AAGACGCCCT GGACATTGAA CTCGATTTTA GGCATTTTTT TAAAATGCAA
    56761 TCATGACGAA CGTATGGTTC GCGACGGACG TCAACCTGAT CAATTGTGTA CTGAAAGATA
    56821 ATTTATTTTT GATAGATAAT AATTACATTA TTTTAAATGT GTTCGACCAA GAAACCGATC
    56881 AAGTTAGACC TCTGTGCCTC GGTGAAATTA ACGCCCTTCA AACCGATGCG GCCGCCCAAG
    56941 CCGATGCAAT GCTGGATACA TCCTCGACGA GCGAATTGCA AAGTAACGCG TCCACGTAAC
    57001 AATTATTCAG ATCCCGATAA CGAAAACGAC ATGTTGCACA TGACCGTGTT AAACAGCGTG
    57061 TTTTTGAACG AGCACGCGAA ATTGTATTAT CGGCACTTGT TGCGCAACGA TCAAGCCGAG
    57121 GCGAGAAAAA CAATTCTCAA CGCCGACAGC GTGTACGAGT GCATGTTAAT TAGACCAATT
    57181 CGTACGGAAC ATTTTAGAAG CGTCGACGAG GCTGGCGAAC ACAACATGAG CGTTTTAAAG
    57241 ATCATCATCG ATGCGGTCAT CAAGTACATT GGCAAACTGG CCGACGACGA GTACATTTTG
    57301 ATAGCGGACC GCATGTATGT CGATTTAATC TATTCCGAAT TTAGGGCCAT TATTTTGCCT
    57361 CAAAGCGCGT ACATTATCAA AGGAGATTAC GCAGAAAGCG ATAGTGAAAG CGGGCAAAGT
    57421 GTCGACGTTT GTAATGAACT CGAATATCCT TGGAAATTAA TTACGGCGAA CAATTGTATT
    57481 GTTTCTACGG ACGAGTCACG TCAGTCGCAA TACATTTATC GCACTTTTCT TTTGTACAAT
    57541 ACAGTCTTGA CCGCAATTCT TAAACAAAAC AATCCATTCG ACGTAATTGC CGAAAATACT
    57601 TCTATTTCAA TTATAGTCAG GAATTTGGGC AGCTGTCCAA ACAATAAAGA TCGGGTAAAG
    57661 TGCTGCGATC TTAATTACGG CGGCGTCCCG CCGGGACATG TCATGTGCCC GCCGCGTGAG
    57721 ATCACCAAAA AAGTTTTTCA TTACGCAAAG TGGGTTCGAA ATCCCAACAA GTACAAACGA
    57781 TACAGCGAGT TAATCGCGCG CCAATCAGAA ACCGGCGGCG GATCTGCGAG TTTACGCGAA
    57841 AACGTAAACA ACCAGCTACA CGCTCGAGAT GTGTCTCAAT TACATTTATT GGATTGGGAA
    57901 AACTTTATGG GTGAATTCAG CAGTTATTTT GGTCTGCACG CACACAACGT GTAGCATCGC
    57961 CAGTATTTAA CAGCTGACCT ATTTGTTAAA CAAGCATTCT TATCTCAATA ATTGGTCCGA
    58021 CGTGGTGACA ATTGTATCCA CAATCATGAA AAAAGTAGCG CTTGGAAAAA TTATCGAAAA
    58081 CACAGTAGAA AGCAAATATA AAAGCAACAG TGTGTCGTCG TCATTGTCAA CGGGCGCCAG
    58141 TGCAAAATTG AGTTTAAGCG AATATTACAA AACTTTTGAA GCAAATAAAG TGGGCCAGCA
    58201 CACTACGTAC GACGTGGTCG GCAAGCGAGA TTACACGAAA TTTGACAAAT TGGTGAAAAA
    58261 ATATTGACAT GCTGCGATCA ATCATGCGAC GTTTCAAGAG TACAAACAAT CTCAGCAAAA
    58321 AACCCTCCGA TTATTATGTA GTGTTATGTC CAAAGTGTTA TTTTGTGACG TCGGCCGAAG
    58381 TGAGCGTGGC TGAATACATA GAAATGCATA AAAATTTTAA CACGAAATTC GCCGATCGGT
    58441 GCCCTAACGA TTTTATTGTG ACCAACTCTA AAAGTTGGAA TAATCATGAA AATTGTTCTG
    58501 CCCTATTTTA CCCTCTGTGT TAATAAAGTT TGTTGTTTGT ATTTTGTGGT TTTATTTATT
    58561 TACGCTAGAT ATTGGGTTTA AGGTTCTTAG AAATAGAGTT GTATTTTCCC TACCAAAAGG
    58621 GATTTGAGCT TCATATAAAT ACAATTTTCG CTCGACAAGC GGTTTATTTC ACTCGGAGGT
    58681 ATTATATCAG GCAGTCGAAC GTGCGCGATG AAACATCCCG TTTACGCTAG ATATTTGGAG
    58741 TTTGATGATG TAGTGTTAGA TTTGACTAGT TTAATATTTT TAGAGTTTGA TAACGCTCAA
    58801 AATGAAGAGT ACATTATTTT TATGAATGTA AAAAAGGCGT TTTACAAAAA CTTTCACATT
    58861 ACTTGTGATT TGTCGCTTGA AACGCTGACC GTGTTGGTGT ACGAAAAAGC TCGCCTAATT
    58921 GTGAAACAAA TGGAGTTTGA GCAGCCGCCA AACTTTGTTA ATTTTATCAG TTTCAACGCG
    58981 ACCGACAACG ACAACTCCAT GATAATAGAC TTGTGTTCCG ACGCGCGCAT AATCGTGGCC
    59041 AAGAAGCTGA CGCCCGACGA AACGTATCAT CAGCGCGTGT CCGGATTTTT GGATTTTCAA
    59101 AAACGTAACT GCATACCTCG GCCCCCAATC GAGTCGGACC CAAAAGTGCG AGACGCCTTG
    59161 GATCGTGAAC TAGAAATAAA ACTATACAAG TAGAAAAAAA TTAATTTATT AATAGTTGTA
    59221 ATAATTATCT TCGTCCTCAT CTTCGCTGGT GTCATAATGC GGTGGTGTGT TTGTGTTTTG
    59281 TTTTAATCGT TTGCGCGTCG ACACCACTTC GCCGATAGGA AATTTTTTGG ATTTCGCATT
    59341 AAATGCCCGC TTAGCGACGC GCCGTTTACG ACTACTAAAC ATGTTGACGC GCTCGTCGTC
    59401 TTCAGTGTCA TAATCCGTGC TAGTGTTTTC GTTGTTATTT TCTATGAGAC GATCGTTTGA
    59461 TTTAGTTTTC GTAGAATTGT CCGCGTTATC GTCGCTTTCG TCGATGTCGT CCCTAACTAT
    59521 CTCGTAGGCG GCTTTGCGCG GAATCCAAGA ATTTTGCAAT GTATCTATTT TAACGTACTT
    59581 TTCTTCGAGC GCTTTTCTAG CTTTATGCAT AGCAATGTCT TCGTCGCCGC CGTTCATTTT
    59641 ATGATACTTT GTAAACGTCT CGACGAATAA CTTTTTGGCG CGAGGAGGCA TTTTTTCATT
    59701 GTATAACATA TCGGGAATTT GATACATTGT AATTAGAATT AAGCAAGTTC GTCTTCGGTT
    59761 GTACTGTATT CGGTTTCTGT ATCTGTAGTG GAATCCTCTG TACTAGTAGT AGTGTCGCTA
    59821 TTGTTGGCGT CAGGCCTTGG CTGCCATTTA CCGTCTATCA ACATGTATTT TTTCCTAACA
    59881 GCACAACATG CTAGCTTGGT AGCTATCTGT GTCGACTTAT ATTTTTGTAA ACTACGATCG
    59941 TAGAATTTTT CAAATATCCT CTTACCGTTA TAGGGAAGGT TTTGATAATA TTTAGGCAAC
    60001 ATATCAATAA AAGACAATAT AAAAACTTTG TGTTTGTGTT TTATTTATCA CATAAAATGG
    60061 ACGTCTGGCA AGAATCACAA CCAATATTAG TGTTTTTTTT CTTACATTAC GAGATTCAAC
    60121 TTGATACTAA AATTAATTAT TAATTAAATT AAATTAAATT TTGAAGCATT TTTTCGCTAT
    60181 CGTTTTCAGA CTCAAAATTA TCGACGCTAT CGCTATGAAA AGCGTAATAT TTGTTGGCTT
    60241 TGAGATATTC TATATTTTGC TCATTTTTAA CAATAAACAC GCGACTCTTT TCGTCGCGTC
    60301 TCACCATAAC ACCGTTTTTA CAAATGGAAA TGTATTTGTA AAACGGCAAC AGAGCGTCGC
    60361 GAGTTTTTTT AAGTAACAGC TTTTGCTCCG CTGTGGCGGC CACAAATATT TTTACGGGCC
    60421 CGTCGTAATT AATGTTTAAA TTAAAATTTT TAAGTCGACG CTCGCGCGAC TTGGTTTGCC
    60481 ATTCTTTAGC GCGCGTCGCG TCACACAGCT TGGCCACAAT GTGGTTTTTG TCAAACGAAG
    60541 ATTCTATGAC GTGTTTAAAG TTTAGGTCGA GTAAAGCGCA AATCTTTTTT AAATAATAGT
    60601 TTCTAATTTT TTTATTATTC AGCCTGCTGT CGTGAATACC GTATATCTCA ACGCTGTCTG
    60661 TGAGATTGTC GTATTCTAGC CTTTTTAGTT TTTCGCTCAT CGACTTGATA TTGTCCGACA
    60721 CATTTTCGTC GATTTGCGTT TTGATCAACG ACTTGAGCAG AGACACGTTA ATCAACTGTT
    60781 CAAATTGATC CATATTAACT ATATCAACCC GATGCGTATA TGGTGCGTAA AATATATTTT
    60841 TTAACCCTCT TATACTTTGC ACTCTGCGTT AATACGCGTT CGTGTACAGA CGTAATCATG
    60901 TTTTCTTTTT TGGATAAAAC TCCTACTGAG TTTGACCTCA TATTAGACCC TCACAAGTTG
    60961 CAAAACGTGG CATTTTTTAC CAATGAAGAA TTTAAAGTTA TTTTAAAAAA TTTCATCACA
    61021 GATTTAAAGA AGAACCAAAA ATTAAATTAT TTCAACAGTT TAATCGACCA ATTAATCAAC
    61081 GTGTACACAG ACGCGTCGGT GAAAAACACG CAGCCCGACG TGTTGGCTAA AATTATCAAA
    61141 TCAACTTGTG TTATAGTCAC AGATTTGCCG TCCAACGTGT TTCTCAAAAA GTTGAAGACC
    61201 AACAAGTTTA CAGACACTAT TAATTATTTA ATTTTGCCCC ACTTTATTTT GTGGGATCAC
    61261 AATTTTGTTA TATTTTTAAA CAAAGCTTTC AATTCTAAAC ATGAAAACAA TCTGGTTGAC
    61321 ATTTCGGGCG CTCTGCAGAA AATCAAACTT ACACACGGTG TCATCAAAGA TCAGTTGCAG
    61381 AGCAAAAACG GGTACGCGGT CCAATACTTG TACTCGACGT TTCTCAACAC GGCCTCGTTC
    61441 TACGCCAACG TGCAATGTTT AAATGGTGTC AACGAAATTA TGCCGCCGCG GAGCAGCGTA
    61501 AAGCGCTATT ATGGACGTGA TGTGGACAAC GTGCGTGCAT GGACCACGCG TCATCCCAAC
    61561 ATTAGCCAGC TGAGTACGCA AGTCTCGGAC GTCCACATTA ACGAGTCATC TACCGACTGG
    61621 AATGTAAAAG TGGGTCTGGG AATATTTCCC GGCGCTAACA CAGACTGCGA CGGTGACAAA
    61681 AAAATTATTA CATTTTTACC CAAACCTAAT TCCCTAATCG ACTCGGAATG CCTTTTGTAC
    61741 GGCGACCCTC GGTTTAATTT CATTTGCTTT GACAAAAACC GTTTGTCGTT TGTGTCACAA
    61801 CAAATTTATT ATTTGTACAA AAATATTGAC GCAATGGAGG CGTTGTTTAA ATCTACACCA
    61861 TTGGTTTACG CGCTGTGGCA AAAACATAAA CATGAGCAGT TTGCACAGAG GCTAGAGATG
    61921 TTGTTGCGTG ATTTTTGCTT AATTGCCAGT TCAAACGCTA GTTATTTACT TTTTAAACAG
    61981 CTTACACAGC TCATAGCTAA CGAAGAAATG GTGTGCGGAG ATGAAGAAAT ATTCAATTTA
    62041 GGCGGCCAAT TTGTAGACAT GATTAAAAGC GGTGCTAAAG GCAGTCAAAA TCTGATTAAA
    62101 AGCACGCAAC AATACCGACA GACTTTAAAT ACAGATATTG AAACTGTGTC TTCACGAGCC
    62161 ACCACCAGTT TAAATAGTTA CATATCTTCT CACAATAAGG TAAAAGTGTG TGGCGCCGAC
    62221 ATATATCATA ACACGGTTGT GTTACAGAGC GTGTTTATTA AAAATAACTA TGTTTGTTAC
    62281 AAAAACGACG AACGTACAAT CATGAATATT TGCGCTTTGC CCTCTGAGTT TCTGTTTCCA
    62341 GAACATTTGC TCGACATGTT CATTGAATGA TAATATAAAT AGAGCGCATT TGATTGCATG
    62401 CAATCAGTGT TTTATTAATT TTAGAGCAAC ATGTACGATA AATTTATGAT CTATCTTCAC
    62461 TTGAATGGGC TGCACGGAGA AGCAAAATAC TACAAATATT TAATGTCTCA AATGGATTTT
    62521 GAAAATCAAG TAGCCGATGA AATCAAGCGG TTTTGTGAAA CTCGTCTGAA ACCGGCAATC
    62581 AGTTGCAACA CTTTAACTGC GGAAAGTCTC AATACGCTCG TAGACAGCGT AGTCTGCAAA
    62641 AATGGACTGT TAAATCCTTA CGCCAAAGAA GTACAGTTTG CTTTGCAATA TCTTTTTGAC
    62701 GATGACGAAA TATCCAAACG AGATCAAGAT GGCTTTAAAC TATTTTTATT ACATAATTAT
    62761 GACAGGTGTG AAAATATGGA AGAATATTTT TTAATTAACA ATTTTAGCAT AGCAGACTAC
    62821 GAATTTGAAG ACATGTTTGA AATTGTTCGT ATTGATTGTA GAGATCTGTT ATTACTTCTT
    62881 GCTAAATATA ATATGTAATT AAAATTTTGT TTGTTTTATT AAAATCCTGG ATTAAAAAAT
    62941 GACGAATAAT TTGATTTGCG TGCACGCCAA CAAGATTCTT CGTCATTATG ATCAATGCGT
    63001 GCATCAAGTT TATGCTTTTG TAATTGGCTT CTGACCACTT TAGCCATTTG AGCGTATCTG
    63061 CATTCGTCGT CTAGAGTTTC AAACACCAGA TCGGCGCAAT TATAAAATCC TTCACCCACG
    63121 GGATCTATGC GCTGCCAACG CACATACATT ACAAATTGAT TTGACCTGTA CGGTATTACT
    63181 ACGGGTATAG AATAGACTAG ACTGTTGTCA CATAATGAAT CGCCCGGATT TGGAATTAAA
    63241 TTTGAATCGT TACCACCTAT GTATTCTAAT TCGTTCCAAG TTATTGGATT GCGACGATCC
    63301 CAGTTTGATT TAGTAATAAA CACTTCAAAA TAACTGGGCT CGTGTATGGC TGTTGGACAA
    63361 AAATGAACAT TCATCTGATA AACCGGTTGA TAGCGATTTA AATATAGCGT ATTTGGCCTC
    63421 CAGTTGTTAA AAGGTTCGTC CATTCCGCTT TTATCACCAA ACACAGAATT GCGATCGTTT
    63481 GAACCGGCAC CGCAAAGTGT GTGCGGCACA ACCCTTTGTT TGATTAGGTC AAAATCGTCA
    63541 TAATTAGGAC CGGCCACAGC CGCGTATTCC ATATACTGTT GAAACATGTA TTGCGCTGTG
    63601 GAAGCGGCCG CCCCGGATTC TAAATCGAGA GCTCGATATT TATAATAGAC TGATTTGTAA
    63661 GCATTGCGGC ACGCGGCGTC GGGAATGTTA TCGCCATTGT CGGGCCAATA AAAGTTTCCA
    63721 TCTTTAAAAC ATTTATATTG ACGGGCCGTC GGCACGGACA AATAGCCGTG AGAGCGCACT
    63781 GCCGGCGCGT GAATCGCAGC AAACAATGCA ATTAATAATG CAATCATTAT GATTATACTT
    63841 ATAGAACACT AATCGGAATA ATAACCGCTG TCGTAATCTT GGTCAAAAAC GTTATGTTGA
    63901 AACATAATAA CACCTTACAG TAACATACAA TAAAACAACA TAGTATCGTA TATAATTATA
    63961 AACTTTATTT TTTCATTTTA TACAAACAAA ATTTATACGT ATTGTTAGCA CATTGAGTGT
    64021 CATTTTCGCT GTCTGAACTA TCACAATCAT CGTCATCATC ATCATCATTG TCATCGTCGT
    64081 CGTCACGTTT GCGTTTGACA CTGCATTTTT TTTGGTTAAT TTTCACTAAC ACTGGTTCTT
    64141 TTCGATCGTA CAATTGATTC TGCATGTACT TTTGCATGAT CGCGGTAAAA CACTTTGCAA
    64201 TTTTATCCTT TTGTTCGTCG CCAAATATTT CCAGCAACTC GTTCATAAAT GTGCACAAAA
    64261 TGCCCATGTG TTTTATCCAG CTGATTCGCA TTTTCACTGG ATCGAACAAA CGCAAGGGGT
    64321 ACGCTTTTTC TGTTACCTTG CCTTCGATGT CTATCAAAAG GTACGGGATA CGATCTCCGT
    64381 TGCCGGGCAC AAAATCCGTG CCTTTGTTAA CCAAAATTTC TCTACAATGC CTAGCCACCG
    64441 TAATCACGCG TCTTTTGGGT GACGGACCCT CATTATCGTC AGTTGATTTG CGTTTTTTGC
    64501 CCGGGTTATC GTTATAGGTC ATACTAAAGC TGTAGTCGGT CAACGATTTT GATTTGGCAA
    64561 ACTCATCATA GTATTCATAA AAACTAGTCT GTAAACTTTG CAAACATTTG TCCATGTCCA
    64621 AATGACGCAA TATTTGTTCC ACTGCCGTCC TAAACGCGAT TCTCATAAAA ACGGGCATAT
    64681 CCTTTTTAAC TAACCAACCC TTGTATACGA TTTTATTCTC ACTGTTGAGA TAGCAATATT
    64741 TTTTCTTTTT TAATAGTATT AAAACTTTCA TTAAATTTTC AAATGCCATT TTGTAACCGT
    64801 CCGTGAATGA GTTATTAACG CGTGTCTCAA CATGTGTGCA TATTTGTTTT AATGTGTCGG
    64861 TTTCGTTGGA TATTTCGTTA TAGTTAAATG TGGGCAAAAC AAATGTAGAA TCTGTGTCGC
    64921 CGTACACAAC TTTAAAAGTG ATGCTGCCCA GATTGAATTT TTCTAAAATC TCAGGGTCGT
    64981 TGCTCAAACC TTCAATCAGA GAAATGGCCA GCCGCAACTG ATTGCGACCA ACTCTAGTGA
    65041 TGTAGTTTGC AAGCACTTTG TAAAAAATGC CATAATAACC GTATATGCTA TTGGCGGTGC
    65101 GCTTCACGGA ATTTTGTTTT TGATCGTACA GATCGTACAA GAATGCCGAT TCGCTTTGAT
    65161 TGTCGCGATT CTTTTTAAAT TTGCACCTTT CGCTTAACAA TTTTAATAGC AATTTAACAA
    65221 CTATTGCACG CGAATTGTGG TTCAAATACA CGTTGCCGTC TTCGCATAAA ATTAAATTGG
    65281 ACAAACAAGC ACAAATGGCT ATCATTATAG TCAAGTACAA AGAATTAAAA TCGAGAGAAA
    65341 ACGCGTTCTT GTAAATGCCT GCACGAGGTT TTAACACTTT GCCGCCTTTG TACTTGACCG
    65401 TTTGATTGGC GGGTCCCAAA TTGATGGCAT CTTTAGGTAT GTTTTTTAGA GGTATCAATT
    65461 TTCTTTTGAG ATTAGAAATA CCCGCTGCGG CTTTGTCGGC TTTGAATTGG CCCGATATTA
    65521 TTGACAGATC GTTTTTGTTA AAAAAATACG GGTCAGGCTC CTCTTTGCCG GTGCTCTCGT
    65581 TAATGCGCGT GTTTGTGATG GCTGCGTAAA AGCACGCCAC GCTAATCAAA TGCGAAATAT
    65641 TACATATCAC GTCGTCTGTA CACAAACGAT GCAATATACA TTGCGAATAT ACAGAATCGG
    65701 CCATTTTCAA TTTGACAAAC AATTTTATCG GCAACATGCA ATCCTGCACG TTGTACTTGG
    65761 CAATCACGTC CAGCCGTCGA GTGTTGTACA TCTTGACCAT TTCGGTCCAA GGCAAATCGA
    65821 TTTTGTTTTC ACCCAAATAG TAACTACTGA TTGTGTTCAA TTGAAAGTTT TCAACTTTAT
    65881 GCTGATTAGA ATCGCTGCTG AAAAATTTAT ACAAATCAAT GTGAATGTAA TAGTTAAAAT
    65941 AATACGTGTC CACTTTGTTG CCCAACTTGT TTATAAACAG CTTTGTCGTC GGCGCCGCAG
    66001 CCGGCAAATC GTAACGCTTT AATAGCATTT TGGTTTTATT CAATCGTCCA AGTATATAGG
    66061 GCAGATCAAA TACGTCTCCG TTAAAATCCA AAATCACATC GGGATTTGTA ATTTTTATCA
    66121 TGTCAAAAAA CGCTGTAATC ATGTCGATTT CATTTTGAAA CATGACCACA TACGTGTCAT
    66181 CGTCATAGGT CTCTGGAATC TGGGTCGGCA GCTTGTGATA CATAAAACAA AATTTTGCAT
    66241 ACTCGTCGTT TTTGTACACC ACAAATCCTA TAGACATTAT GCAATCAACC GATGCTTTCG
    66301 ACATGTTGTG GCCGTCCGAA TGAGTCTCAA TGTCATAGCA CGACAAAACG GGCATGATGC
    66361 CGCTGGTTAA AGTCATTTCA TCGACCAACT CAAAGTCTTC ATTAAAATGT TGCAAATTAA
    66421 ACATGCGCGT CGTCGATCCA CCGACATAGT TATTTTGGCA GCGTTGTGTT TTCTTGAATC
    66481 GCATATAGGC GCCTTCCACA AACGGCGTTT GCATGTGTAC GCGATTAACG TTGTGAAGAA
    66541 ACTTGTCCAA ACACGCCGCG TTGTCCGATG GCGCTGCTTT GTTTCTTTCG TATTTAATCA
    66601 CGTTTATCTT GTTCAAATAA TTTCCTTCCA CGCCCGGCGC CACAAACGTG GTGTAGCTGA
    66661 TGCACTTGTT GCGGCAAGAC GGAAATATGT GCTTGTCGTA GCATTGTTTG TAAGAATACA
    66721 AATTTAGTTT TACTTTAAAG TAAAACTGCA GCACTCGTTC TTTGATATTT GTATTACAAA
    66781 ATGCAAACAA GCAACCTTGT TTTTCATCGT AATGCAAACG AATGATACGA AACGTATCGG
    66841 CTGAAGTAAT ATTGAATTCT CCTGGTTTTG CATATTCTGC AAAGCGCGTT TTGAGTTCAT
    66901 TGTAAGGATA TATTTTCATT TTTAAATATG CAGCGATGGC CCAAATATGG AGGCACAGAC
    66961 GTCAACACGC GCACTGTACA CGATTTGTTA AACACCATAA ACACCATGAG TGCTCGAATC
    67021 AAAACTCTGG AGCGGTATGA GCACGCTTTG CGAGAGATTC ACAAAGTCGT TGTAATTTTG
    67081 AAACCGTCCG CGAACACACA TAGCTTTGAA CCCGACGCTC TGCCGGCGTT GATTATGCAA
    67141 TTTTTATCGG ATTTCGCCGG CCGAGATATC AACACGTTGA CGCACAACAT CAACTACAAG
    67201 TACGATTACA ATTATCCGCC GGCGCCCGTG CCCGCGATGC AACCACCGCC ACCGCCTCCT
    67261 CAACCCCCCG CGCCACCTCA ACCACCGTAT TACAACAATT ATCCGTATTA TCCGCCGTAT
    67321 CCGTTTTCGA CACCGCCGCC AACACAGCCG CCAGAATCGA ACGTCGCGGG CGTCGGCGGC
    67381 TCGCAAAGTT TGAATCAAAT CACGTTGACT AACGAGGAGG AGTCTGAACT GGCGGCTTTA
    67441 TTTAAAAACA TGCAAACGAA CATGACTTGG GAACTTGTTC AAAATTTCGT TGAAGTGTTA
    67501 ATCAGGATCG TACGCGTGCA CGTAGTAAAC AACGTGACCA TGATTAACGT TATATCGTCT
    67561 ATAACTTCCG TTCGAACATT AATTGATTAC AATTTTACAG AATTTATTAG ATGCGTATAC
    67621 CAAAAAACAA ACATACGTTT TGCAATAGAT CAGTATCTGT GCACTAACAT AGTTACGTTT
    67681 ATAGATTTTT TTACTAGAGT CTTTTATTTG GTGATGCGAA CAAATTTTCA GTTCACCACT
    67741 TTTGACCAAT TGACCCAATA CTCTAACGAA CTTTACACAA GAATTCAAAC GAGCATACTT
    67801 CAAAGCGCGG CTCCTCTTTC TCCTCCGACC GTGGAAACGG TCAACAGCGA TATCGTCATT
    67861 TCAAATTTGC AAGAACAATT AAAAAGAGAA CGCGCTTTGA TGCAACAAAT CAGCGAGCAA
    67921 CATAGAATTG CAAACGAAAG AGTGGAAACT CTGCAATCGC AATACGACGA GTTGGATTTA
    67981 AAGTATAAAG AGATATTTGA AGACAAAAGT GAATTCGCAC AACAAAAAAG TGAAAACGTG
    68041 CGAAAAATTA AACAATTAGA GAGATCCAAC AAAGAACTCA ACGACACCGT ACAGAAATTG
    68101 AGAGATGAAA ATGCCGAAAG ATTGTCTGAA ATACAATTGC AAAAAGGCGA TTTGGACGAA
    68161 TATAAAAACA TGAATCGCCA GTTGAACGAG GACATTTATA AACTCAAAAG AAGAATAGAA
    68221 TCGACATTTG ATAAAGATTA CGTCGAAACC TTGAACGATA AAATTGAATC GTTGGAAAAG
    68281 CAATTGGATG ATAAACAAAA TTTAAACCGG GAACTAAGAA GCAGCATTTC AAAAATAGAC
    68341 GAAACTACAC AGAGGTACAA ACTTGACGCC AAAGATATTA TGGAACTCAA ACAGTCGGTA
    68401 TCGATTAAAG ATCAAGAAAT TGCCATGAAA AACGCTCAAT ATTTAGAATT GAGTGCTATA
    68461 TATCAACAAA CTGTAAATGA ATTAACTGCA ACTAAAAATG AATTGTCTCA AGTCGCGACA
    68521 ACCAATCAAA GTTTATTTGC AGAAAATGAA GAATCTAAAG TGCTTTTAGA AGGCACGTTG
    68581 GCGTTTATAG ATAGCTTTTA TCAAATAATT ATGCAGATTG AAAAACCTGA TTACGTGCCG
    68641 ATTTCTAAAC CACAGCTTAC AGCACAAGAA AGTATATATC AAACGGATTA TATCAAAGAT
    68701 TGGTTGCAAA AATTGAGGTC TAAACTGTCA AACGCCGACG TTGCCAATTT GCAATCAGTT
    68761 TCCGAATTGA GTGATTTAAA AAGTCAAATA ATTTCTATTG TACCACGAAA TATTGTAAAT
    68821 CGAATTTTAA AAGAAAATTA TAAAGTAAAA GTAGAAAATG TCAATGCAGA ATTACTGGAA
    68881 AGTGTTGCTG TCACAAGTGC TGTAAGCGCT TTAGTACAGC AATATGAACG ATCAGAAAAG
    68941 CAAAACGTTA AACTTAGACA AGAATTCGAA ATAAAATTAA ACGATTTACA AAGATTATTG
    69001 GAGCAAAATC AGACTGATTT TGAGTCAATA TCAGAGTTTA TCTCACGAGA TCCGGCTTTC
    69061 AACAGAAATT TAAATGACGA GCGATTCCAA AACTTGAGGC AACAATACGA CGAAATGTCT
    69121 AGTAAATATT CAGCCTTGGA AACGACTAAA ATTAAAGAGA TGGAGTCTAT TGCAGATCAG
    69181 GCTGTCAAAT CTGAAATGAG TAAATTAAAC ACACAACTAG ATGAATTAAA CTCTTTATTT
    69241 GTTAAATATA ATCGTAAAGC TCAAGACATA TTTGAGTGGA AAACTAGCAT GCTTAAAAGG
    69301 TACGAAACGT TGGCGCGAAC AACAGCGGCC AGCGTTCAAC CAAACGTCGA ATAGAATTAC
    69361 AAAAATTTAT ATTCATTTTC ATCTTCGTCA TACTTCAACA GTCCCAACAC GTTCATGTTG
    69421 TGATTCTCGC CGTTCTCGAC AGTTACGTAA ATAGTTACTT TGATTAAATT ATCTTCCAGC
    69481 AGCATTGAGA TTTGATTGAA ATCCGCACAT AGCTTTTGTA GCGAATCCGC TTCGGTTTTT
    69541 TTATTTGTGT TGACGTAGAA AACAGATTTG TTCCATTTGC CCAAGTCGGA AGAGGTAGAA
    69601 CAGTCATCCG AATCGGCAAT GTTCAACTCG TCGCTTTTAA ACTGCACAAT AAACTTGTTA
    69661 TCGCCCATGT CATTTTCTTC CAATTCGCTT TTTAACACAT TTACATTGTA CGAAGCAACG
    69721 TGTTTGTTCG ATCGACTAAT GTTGATCTTT GCGTTTGTGC AATTTTGCAA ATTTGAATAT
    69781 GCTTCGCTTT CTTTAGCCTC GCACAATTCG ATGCGCGTAG AGTTGACCAC GTTCCAATTC
    69841 ATGTACACGT TTGATCCATT AAAAATTTGT TGACACTTTA TACTGTAAAT GGTAAAGATT
    69901 TGGTTTTCAT TGTCTTTTAA ATATTTAAAC ACCTCATTGA TGTCGTCAGA CCCCTTTATA
    69961 TTGTTCTTGA ATAGATTTAT TAGTGTTTTC GCATTGACAG AACATTCCAC TTGAACCACG
    70021 TCGGGATCGT CGTTGAGATT TTTGTACACA ACCTCAAAAA CAACTTTGTA CAAACCGCTG
    70081 TTGATTTTCT TGTAGATAAT TTTGTACTTT ACAATAATAT TGACGCCATC TTCATTTTCA
    70141 AAATGTTTGT TAGTCAAATA GTCGCTCATG GGGGTTGCAG TTTCAATTTC CATTTCACAT
    70201 TCTTTGTATT CGTTGATCTG AATCATTTGA CTAAACTTTG TTTTCACATA ATTTAAACTA
    70261 ATGTCATAGC ACTTGCCTTC TTCCATGTCT TTGAAAGATT GCGAATCGCC GTAGTATTCT
    70321 TGAATTTTGT TGTCGGACAT TATTCGAAAA GTGTAATGGT ATTCATTATC GATACTCAAC
    70381 GTCATTTTGC TCATCAATTT ACCACTAATC CTTTTGTAAT TTTCTCTAAT CTTCTTGGGG
    70441 CTACTGGCCA TAGCCATGCG TTTTATAAGC GGCTCACCGC TACTTTCTCC AGACAAAGAT
    70501 CTTTTGGTCG CCATATTGCT GTTGTCGATA TGTGGGAATC TATCCGATGG CAAATACTGA
    70561 ATGGCGACGA AATCGAAGTG TCGCCAGAGC ACCGTTCGTT AGCGTGGAGG GAGTTGATTA
    70621 TAAACGTGGC CAGCAACACG CCGCTCGACA ACACGTTCAG AACAATGTTT CAAAAAGCCG
    70681 ATTTTGAAAA TTTCGACTAC AACACGCCGA TTGTGTACAA TTTAAAAACA AAAACTTTAA
    70741 CAATGTACAA CGAGAGAATA AGAGCGGCTC TGAACAGACC CGTCCGATTT AACGATCAAA
    70801 CGGTCAATGT TAATATTGCG TACGTATTTT TGTTCTTTAT TTGTATAGTT TTGCTGAGCG
    70861 TGTTGGCCGT CTTTTTCGAC ACAAACATTG CGACCGACAC GAAGAGTAAA AATGTTGCAG
    70921 CAAAAATTAA ATAAACTCAA AGATGGTTTG AACACGTTCA GCAGCAAGTC GGTGGTTTGC
    70981 GCTCGCTCAA AATTATTTGA CAAACGCCCA ACGCGCAGAC CTAGATGTTG GCGAAAACTA
    71041 TCAGAGATCG ACAAAAAGTT TCACGTTTGC CGACACGTTG ACACGTTTTT GGATTTGTGC
    71101 GGCGGACCGG GCGAGTTTGC CAACTATACC ATGTCGTTGA ACCCGCTTTG CAAAGCGTAT
    71161 GGCGTCACGT TGACAAACAA CTCGGTGTGC GTGTACAAAC CGACAGTGCG CAAACGCAAA
    71221 AATTTCACAA CCATTACGGG GCCCGACAAG TCAGGCGACG TGTTTGATAA AAATGTTGTA
    71281 TTTGAGATTA GCATCAAGTG TGGCAACGCG TGCGATCTGG TGTTGGCAGA TGGCTCGGTT
    71341 GACGTTAATG GACGCGAAAA CGAACAAGAA CGTCTCAACT TTGATTTGAT CATGTGCGAG
    71401 ACGCAGCTAA TTTTAATTTG CCTGCGTCCC GGCGGCAATT GCGTTTTAAA AGTTTTCGAC
    71461 GCGTTTGAAC ACGAAACGAT CCAAATGCTA AACAAGTTTG TTAACCATTT CGAAAAATGG
    71521 GTTTTATACA AACCGCCTTC TTCTCGGCCT GCCAATTCCG AACGCTATTT AATTTGTTTC
    71581 AATAAATTAG TTAGACCGTA TTGTAACAAT TATGTCAACG AGTTGGAAAA ACAGTTTGAA
    71641 AAATATTATC GCATACAATT AAAAAACTTA AACAAGTTGA TAAACTTGTT GAAAATATAA
    71701 CGTGTGTATA AAAAGCCAGC GGCTTCAAAT CAGGCATCAT TCAACATGGA TTCGCTAGCC
    71761 AATTTGTGCT TGAAAACCCT GCCTTACAAG TTTGAGCCGC CTAAGTTTTT ACGAACAAAA
    71821 TATTGCGACG CATGTCGCTA CAGATTTTTA CCAAAATTTT CTGATGAAAA ATTTTGTGGA
    71881 CAATGCATAT GCAACATATG CAACAATCCA AAAAATATAG ATTGTCCATC ATCATATATA
    71941 TCGAAAATTA AACCGAAGAA AGAAAACAAA GAAATATATA TTACCAGCAA CAAGTTTAAT
    72001 AAAACGTGCA AAAACGAATG TAATCAACAA TCAAACCGGA GATGTTTAAT TTCCTATTTT
    72061 ACAAATGAAA GTTGTAAAGA GCTCAATTGT TGTTGGTTTA ATAAAAACTG TTACATGTGT
    72121 TTGGAATATA AAAAGAATTT ATACAATGTA AATTTGTATA CGATTGATGG TCATTGTCCT
    72181 TCGTTTAAAG CCGTTTGTTT TTCATGTATA AAAAGAATCA AAACGTGCCA AGTTTGCAAT
    72241 CAACCTTTAT TGAAAATGTA CAAAGAGAAG CAAGAAGAGC GTTTGAAGAT GCAGTCGCTG
    72301 TACGCAACGT TGGCCGATGT AGATTTAAAA ATATTAGACA TTTACGATGT CGACAATTAT
    72361 TCTAGAAAAA TGATATTGTG TGCTCAATGT CATATATTTG CACGCTGTTT TTGTACCAAT
    72421 ACCATGCAAT GTTTTTGTCC TCGACAGGGT TATAAGTGTG AATGTATATG CCGACGATCT
    72481 AAATATTTTA AAAATAATGT ATTGTGTGTT AAAAGTAAAG CGGCTTGTTT TAATAAAATG
    72541 AAAATAAAAC GTGTTCCAAA ATGGAAGCAT AGTGTAGATT ATACTTTCAA AAGTATATAC
    72601 AAGTTAATAA ATGTTTAATT TTAAGGATAT TGTTATGGAA TAAACTATAA AATGAATTTG
    72661 ATGCAATTTA ATTTTTTGAT ACTTTCCACA GACGGTAGAT TCAGAACGAT GGCAAACATG
    72721 TCGCTAGACA ATGAGTACAA ACTTGAATTG GCCAAAACGG GGCTGTTTTC TCACAATAAC
    72781 CTGATTAAAT GTATAGGCTG TCGCACGATT TTGGACAAGA TTAACGCCAA GCAAATTAAA
    72841 CGACACACGT ATTCGAATTA TTGCATATCG TCAACCAACG CGTTGATGTT CAATGAATCG
    72901 ATGAGAAAAA AATCATTTAC GAGTTTTAAA AGCTCTCGGC GTCAGTTTGC ATCACAATCC
    72961 GTGGTCGTTG ACATGTTGGC TCGTCGCGGC TTCTATTATT TTGGCAAAGC CGGCCATTTG
    73021 CGTTGTTCCG GATGCCATAT AGTTTTTAAA TATAAAAGCG TAGACGACGC CCAACGCCGG
    73081 CACAAACAAA ATTGCAAGTT TCTCAACGCA ATAGAAGACT ATTCCGTCAA TGAACAATTT
    73141 GGCAAACTCG ATGTTGCGGA AAAAGAAATA CTGGCTGCCG ATTTGATTCC TCCGCGGCTA
    73201 AGCGTTAAAC CTTCGGCGCC GCCCGCCGAA CCGCTAACTC AACAGGTCTC CGAATGCAAA
    73261 GTTTGTTTTG ATAGAGAAAA ATCGGTGTGT TTCATGCCGT GCCGTCACCT GGCTGTGTGC
    73321 ACGGAATGTT CGCGTCGGTG CAAGCGTTGT TGTGTGTGCA ACGCAAAAAT TATGCAGCGC
    73381 ATCGAAACAT TACCTCAGTA AACATTGCAA ACGACTACGA CATTCTTTAA AAATAAGCTA
    73441 TATATAAATA TTGCATTGTA TGACAAAAAA ATTATTAACC TACTGCAAAG TAAAACTTGT
    73501 AAAAGGCTTT TCAAAAAAAT TTGCGAGTTT ATTTTGTCGC TGCGTCGTGT CGCATCTAAG
    73561 CGACGAAGAC GACAGCGACG GTGATCGCTA TTATCAGTAT AATAACAATT GTAATTTCAT
    73621 ATACATAAAT ATTGTAAAAT AAAAGACATA TTATTGTACA TAATGTTTTA TTGTAATTAA
    73681 ATTAATACAC CAATTTAAAC ACATGTTGAT GTTGTTGTGA ATAATTTTTA AATTTTTACT
    73741 TTTTTCGTCA AACACTATGG CGTTGCTTTC GATTAGTTTT TTCGTTAGCA TTTCATCTAA
    73801 AAAATCAAAC TGTTTGCCCG GCGCGTTTAG GGATTCTATG GTGTAGTCGG GCGTGTCGCT
    73861 GTTTAGATAT TGGTCCACTT CGCGCATTAT GTCCAAGACG TTGTTCTGCA AATGAATGAG
    73921 CTTTGTCACC ACGTCCACGG ACGTGTTCAT GTTTCTTTTT TGAAAACTAA ATTGCAACAA
    73981 TTGTACGTGT CCACTATACA ATTCGGCTTA ATATACTCGT CGGCGCAATC GTATTTGCAA
    74041 TCCAATTTTG TGTTCAACAA ATTGGTGATG ATATCTTTGA ACGTGCACGT TTTCAATTTG
    74101 TCCTTATCGG CCAACGCAAG TTTCAATTCG CTCTGTAAAG TTTCTAAAAT TTTGTCTTTA
    74161 TTGTTGTCAA ATTCGTGCGT GTTGCGTTCC AACCACAATT TGAACGGCTC GTCGACAAAA
    74221 ATGCTGCGCA ACACCTCGTA CAACTGTCTG CCTAACGTGT ACACTTGCTC GTATTCTTTC
    74281 ATGCTGACCT CTTTGCTAAC GTACATTACT AAAAAATCTA CAAGTATTTT CAAACATTTG
    74341 TAATAGGCGA CGTATTTTGA TTTAAGTTTT AAACCGTCCA CCGTGTATTC GTCCACGTTC
    74401 GCATCGACCA CTTTTCGATT ATTATCGCCG CTTGTTGCCG GCGCGTCGGC CTGTTCGGTT
    74461 TTAACTATAT CCGGTTCAAT ATTTAAAGTT TCAAAAGATT TAATGGCATT CATAAAATCA
    74521 TCTTTTTGCT TTGGCGTGGT CAATGGTAAA TCTATCGAGG AGTTGTCGTC CGTGTGCTCT
    74581 TCGGGCACGC TGTTCAGACG TAACGTAATC TTTTTGGGAT CGTCTTCATC GGGTATCAAA
    74641 TCGGCTTTAA TTTTATTAGA ATTGAGCAAC GACATGGTGG TCGCTTGTAA ATTTAATAAA
    74701 TTAATTAAAG ACTGAAATTG TATATTGCAC AAATTTATTT TCATTTTTAT TGATCTTACT
    74761 ATTAATACGC TGGCAGTTGG TATGCTTCAT CCATTTTTGT GACTAGAAAA TTTGCTAAAA
    74821 AACTGAGCTC GTCCTGTGTT AAAACGTTGT CGTCCACGAA TCTATGCAAT GTAAATGTTA
    74881 CACTGACATT GTTTAACAAT GCATGTATTA AAAAATCAAC CTGTCGCCTA CTGAGTTTAT
    74941 TAGAAGAGTC GACCGTTTCT ACTAGTTTGT AGATTTTGTT ATTTTCAATT TCATTGTTTA
    75001 AAAACATGTT AACTACTCGT TTGAGTTTAA GCGAAAAATC CTTGTCCGGA TAGACTTGTT
    75061 CGCACAGCCA ATTGCTAAGA GTGGTTTTGA CCACGGACAC CTTGGTGGTG AACGTCGTCG
    75121 ATTTGACCAG TTCGGTGAAA AAGTTTTTCA TTAAATTGGA CATTTTAACA AACACTTATC
    75181 AATCTATTGA GCTGGTATTT TTGTTTAGAA TCGCATCAAG CGCTTGCTCG ATCTCCAATT
    75241 TTTTTCGGAC GCTCTTAGCT TTATGACTCG GTATGTCTTC TACGGTAGAC TCGGTGTTCT
    75301 TACTTATAAT GGCCGGGCTG ACGATAATAA ACACGAGAAA CAATATGAGC AGATACAAAA
    75361 AGATGCTGTT TTCCTTTTTG TCATACACTA GGCTAAATAT GGCCAGTGCG CCCAACAACA
    75421 AATATAAATT CATTTTTATT CCCTTACTCT ATTCGTTGCG ATAGTACAAC AACGATTCTC
    75481 CCGACGAACC GGACGAATTG CGATTATGCT GCGCGTCGTC GTCGTCGTTG TTGTTCTCCT
    75541 CTTCGCTGCT CGTTTCGTCT AAACCTATAT TGTATTTGTT CAAGTAATGT TTGGTGCTTG
    75601 CGGAGGATTC GTGGTTCATT AATTTGGCCA CTTTTTGTAA AGGCACGCCG CTATTGTATA
    75661 GGTTACTGCT CAAATAATGT CTTATCATGT TGCTGCGCGG CCGTTCCATC TCGACGCCCG
    75721 ACTCTTCAAG GAGTCGCCTG AAATCTTTGA AGGGCGTCGA GGTGTTTTTA GATATTTGCA
    75781 AAATGGTCGG GTTTCGTGAA TAAATCTCGC GTGCCAATTC CAACGGTTTC ATTTTGATGT
    75841 TGTTGAGTGT GTTATTACGA CTGCGTTTTC GCTTTAAATT AATCGTGTCG CTGTGCAGTT
    75901 TTCCTCTTTT AATTAGCACG TTGAGATCGT CCACGCTGAG TTGGCGCGCT TCGTTGATTC
    75961 GCATACCCGT CCCTAACATG ATGCAAAACA CTATCGCGCC CCTAATTAGA CCGCGGTCGT
    76021 GAACATAATC GCTGTTGAGC ATTTTAATTT TATCATTAAT AAAATTTAAT ATGGTATCTA
    76081 TTACGTTTTT AAGCATTAAA TTCTTTTCCT TTTCCCTGAT ATTTTTGAGC TCCTTGTCGC
    76141 GCGGCAGCAT AACCATGCGG GGAATTTTGT ATTCGGGCAA GTTCATCATG TTGGTGTAAA
    76201 AGTTTATAGT CAACTGTAGT GTTTCTTTGG TGACCGAGCG AAGTTCGAGC ATGCGCCTGC
    76261 ACAGTTCTTG GGGATCAATG AGAAGTGTTT GGTTTTCTAT CGAGTCAAAC TCCTTGTCCA
    76321 ACGAGTACGA CATGTCTTCC AGGTGAACAT CGTCTACCGA GCAGTACACA ATTTTAATGA
    76381 ATCGAGACTT GTAACTTTTT AAAGTGGTGG GCGCAAACGG TTTGGGGAAC ATGTACTTGC
    76441 TCCACAGACT GTTGTTTTTC ACCTCGTCGG GCGTGCATCG TTGCCGATCG GTGGCCAAAT
    76501 CGAACACGGA CTCGAACCGG GGAGCGGATT GAATTTTTAT TTTCCAAGAA TTAAAATTGT
    76561 TTTCGTTGCG AACATTAAAA CCGTTCATTG TGGTTAATCA AATTTATTAA AAACAAAAGG
    76621 AGAATCGGTG TCAATACTAT CCGAATATTG TTGTTGTTCT CTTAATATTA CGAAATAATA
    76681 TATTACATAC AGCAGTAAGA ATAAAGCTAT AAAAGCGACT ACACTAATTA AAATTATAAT
    76741 TCCCGCCGAC ACGTTGCTCG TCGTGTTGTC ATAGCCCACC ATGTCGTTTA TTGGCATTTT
    76801 GTGAACGGGC TCGCTAAATT GTTGCGGTTC GCTGGCAGTA TCGTCGTTGA GCGCCAATTT
    76861 CAACGGGATG TATTCCACCT TTTCGTGGTT GCCCAACCGA TAGTAGGGCA CGTCCAAATT
    76921 CATGTTTACA ACTTATTTGC TAACAGGAAT TTATGCAACA AAAGTGGTTT GGCTTTGATG
    76981 AGACGCAATT TGAAATACTT GCTGCATTTA CGCTTAAGAT TGTATTCCAT GCGGGCGGCG
    77041 GTCTTGTAGT CGTACGCGCT CGCGCTGTGA TACACGAGCC GTAAATTGGT TGCGTTGCGC
    77101 AAACACTTGG CGCCTTGTTT GTTCGAATGC TGTTTTATGC GTCTGTTAAG ATTGCTCGTG
    77161 ATGCCCGTGT ACAATTTTCC ATTGTCTTGC CGCAGAATGT ACACGCACCA CACCTTGTTG
    77221 GTGTACAGAG TCGTCGCCAT GATTATGCAG TGCGCCCTTT CGTGTTCGGC CGAGTGGCGT
    77281 TAGGCGCAGC CGCGGCAATA ATCGCGTTGG CGTCCTTGTT GTAATTTATT TGTTGAAAAA
    77341 TAAAACGTCT TAGAGTTTCG TTTTGGAACG CCAATTCGGT CAAGCTCTCC TGGCAAGCGC
    77401 TTTTGGTCAA ATGAGCGGCC GGCGAATTGA CCGCGTTGGC GGCCGACGTT AAGAAGGTGG
    77461 CGTTCTGGAA CATGCTGGGC TGCTTGCCGG CTCGCGTCGC CAGCTCGGCC ATGTAATTGA
    77521 ATATGTTGGC AGACGCAGAT AGCGGCGCCA AAAACGCAAC GTTCTCTTTT AAACTCATGA
    77581 CTCGCGCCCT GTTTTTTTCG TTCAGCACGT AGTGGTAGTA ATCGCCGCCG CCGGCAAACA
    77641 GATCGTCAAT CACGGCGTTG ATCAGATCGT TGATCATGTT GATGTGCGGA AAGCGACGCG
    77701 ACTCGACTGC GCTCTGTATG TTTGGCGGCA GAGTGGCGTG CTTGAGCAAC AGAGTCATGT
    77761 AATTGTTGGC CAGCTGCTGA TTGAAAGGTA ACGGAATGGG AATGTTGCAC GTCACCGCTT
    77821 CCGCCACCAT GTACTGGACG GCCAGACTGA GTTGTTTGGC GGCCTCGGCC AAAGCGTCTT
    77881 TGCCCAACAT ATCAGCGCCA CCGTTGTAAA ACTTTTGCGC GTACGCCGGC AGCGAATTTA
    77941 GCACAAACGA TGGCTGAAAT ATATTTGAAT CGCTCGACAG GGACTCGGCC GCGTTGCTCT
    78001 GTCCCAACTC TTTTTGCAAC CGAATCAGGT GGCGTATCAT GGTTTCCTCC GATTCAAACC
    78061 GCTTTACCAC GTTTACGCTG ATTGGGTTCG TGTCGATGCA CATGTCACGA ATAGTGTTTA
    78121 TAAAAAGAAT CATGAGAGGA CTAAGTTCTG ACATGTCATT GCACCTGTAA TATCTAATAA
    78181 TCTTTTGAAC AAAATCCACA CATTTGTTGT ACCAAATAGA TTCACCGGCG TCGAGCGTCG
    78241 GTTCTTTGCT CTTGTTGTAC GGTGCAATCG CTACCGAGTT TGTGCTGTTG CTGCGGCTCG
    78301 TGTAATCCAT CCTGTTGTCG CGCGTGGCGA CGGTCGTAGG CACCGTCGCC GGCGGCACGT
    78361 ACCCGGGCGC GTTGTAAGTT TGCGCGCTGG TGAATATGGC CGTTGCCGGA TTAGAGGGAT
    78421 ACCTCAGCGG CGGAGGGGTG TTGTAATAAA AATTGCCACG TTCATCTGTC ATACTTTTTA
    78481 TTTGTACTCT TATGATTACA AAACTCAATA TACGGATTAC TTATAATATA GTTGTTGTGA
    78541 CAAAAAAGCG ATAATAAAAT TAACAAAATT ATCAACAAGT TAATCATGGA AAATTTTTCA
    78601 ACGTTGAATA ACAACAACAA AATGGCGCAG GTCAACAGCA CCGTTTGAAA ACTGACGCGC
    78661 CGACACAAAA TGCTTTCGCA ATTTCTAAAA GCCACATTAA ACGAATTTTC ACCTTTGATA
    78721 TAATCACGCA GTTCTTTTTT ACAACATTCG TCGCACAAAA TTAACACCTT TATAATGAGG
    78781 CCGTCGGTGT GTATCGTTTG AAATGTCCGC GGTTGACTGC CTGGATGAAA TTCAAACGAG
    78841 TACCCAGTGG ACACGTGTAT CTGTGCAAAA TAATGGGCTA ATATCGAGGC GCCCGTTTTT
    78901 TTAACCTTTA CTTTTGATAT TTTAATAACA TTAATGTTGT TATTTGCGTA ATCAGAGTTT
    78961 TTATTGTGGT GATCATCGTA CAAATAATGA AGCAACAGTT CACTATCGTA TTTAATCTTG
    79021 TTTAGCGTTG TCAAGTTTTT GTTTCTTAGG CGTTGGAGCG TCTCCGTCGT CGATATTTTC
    79081 TTCGAAATCG AGTCCAACAA CGTCGGCGTT TCCTTCTTGC TCATCGATAG CGGCGGCGGA
    79141 GGCGGCCTCT CCGTCGTCGT CATTCTCGGT TTCTACAGTG CGTTTGGGCG ACGACGTGTG
    79201 TACAGCAGCG TCCGTCTTAC TATTATCGGA CCGCCAAATT TTTGTTTGAA ATAACATTTG
    79261 GCCCTTGTTC AACTTTATTT CGGCGCAGTT AAACATTATT GCATTAAGAT CATATTCGCC
    79321 GTTTTGCACC AAATTGCACA AAACACCATA GTTGCCGCAC GACACTGTAG AATAGGCGTT
    79381 TTTGTACAAC AATCTGAGTT GCGGCGAGCT AGCCACCTTG ATAATATGGG CGCCAACGCC
    79441 CCGTTTTTTT AAGTAATATT CGTCTTCAAT TATAAAATCT AGTACGTTTT CATCTTCACT
    79501 GTTGATTTGG GCGTTCACGA TGATGTCTGG CGTAATGTTG CTCATGCTTG CCATTTTTCT
    79561 TATAATAGCG TTTACTTTAA TGTATTTGGC AATTTATTTT GAATTTGACG AAACGACTTT
    79621 CACCAAGCGG CTCCAAGTGA TGACTGAATA TGTGAAGCGC ACCAACGCAG ACGAACCCAC
    79681 ACCCGACGTA ATAGGCTACG TGTCGGATAT TATGCAAAAC ACTTATATTG TAACGTGGTT
    79741 CAACACCGTC GACCTTTCCA CCTATCACGA AAGCGTGCAT GATGACCGGA TTGAAATTTT
    79801 TGATTTCTTA AATCAAAAAT TTCAACCTGT TGATCGAATC GTACACGATC GCGTTAGAGC
    79861 AAATGATGAA AATCCCAACG AGTTTATTTT GAGCGGCGAC AAGGCCGACG TGACCATGAA
    79921 ATGCCCCGCA TATTTTAACT TTGATTACGC ACAACTAAAA TGTGTTCCCG TGCCGCCGTG
    79981 CGACAACAAG TCTGCCGGTC TTTATCCCAT GGACGAGCGT TTGCTGGACA CGTTGGTGTT
    80041 GAACCAACAC TTGGACAAAG ATTATTCTAC CAACGCGCAC TTGTATCATC CCACGTTCTA
    80101 TCTTAGGTGT TTTGCAAACG GAGCGCACGC AGTCGAAGAA TGTCCAGATA ATTACACGTT
    80161 TGACGCGGAA ACCGGCCAGT GTAAAGTTAA CGAATTGTGT GAAAACAGGC CAGACGGCTA
    80221 TATACTATCA TACTTTCCCT CCAATTTGCT CGTCAACCAG TTTATGCAGT GCGTAAATGG
    80281 GCGCCACGTG GTGGGCGAAT GCCCCGCGAA TAAAATATTT GATCGCAACT TAATGTCGTG
    80341 CGTGGAAGCG CATCCGTGCG CGTTTAACGG CGCCGGACAC ACGTACATAA CGGCCGATAT
    80401 CGGCGACACG CAATATTTCA AATGTTTGAA TAATAACGAG TCACAACTGA TAACGTGCAT
    80461 CAACCGGATC AGAAACTCTG ACAACCAGTA CGAGTGTTCC GGCGACTCCA GATGCATAGA
    80521 TTTACCCAAC GGTACGGGCC AACATGTATT CAAACACGTT GACGACGATA TTTCGTACAA
    80581 CAGTGGCCAA TTGGTGTGCG ATAATTTTGA AGTTATTTCC GACATCGAAT GTGATCAATC
    80641 AAACGTGTTT GAAAACGCGT TGTTTATGGA CAAATTTAGA TTAAACATGC AATTCCCAAC
    80701 TGAGGTGTTT GACGGCACCG CGTGCGTGCC AGCCACCGCG GACAATGTCA ACTTTTTACG
    80761 TTCCACGTTT GCCATTGAAA ATATTCCAAA CCATTATGGC ATCGACATGC AAACCTCCAT
    80821 GTTGGGCACG ACCGAAATGG TTAAACAGTT GGTTTCCAAA GATTTGTCGT TAAACAACGA
    80881 CGCCATCTTT GCTCAATGGC TTTTGTATGC GAGAGACAAA GACACCATCG GGCTTAACCC
    80941 GTTCACCGGC GAGCCTATCG ACTGTTTTGG AGACAACTTG TACGATGTGT TTGACGCTAG
    81001 ACGCGCAAAC ATTTGTAACG ATTCGGGAAC GAGCGTTTTA AAAACGCTCA ATTTTGGCGA
    81061 TGGCGAGTTT TTAAACGTAT TGAGCAGCAC GCTGACCGGA AAAGATGAGG ATTATCGCCA
    81121 ATTTTGTGCT ATATCCTACG AAAACGGCCA AAAAATCGTA GAAAACGAAC ATTTTCAGCG
    81181 ACGTATATTG ACAAATATAC TACAGTCGGA CGTTTGTGCC GACCTATATA CTACACTTTA
    81241 CCAAAAATAT ACTACACTAA ACTCTAAATA TACTACAACT CCACTTCAAT ATAACCACAC
    81301 TCTCGTAAAA CGGCCCAAAA ATATCGAAAT ATATGGGGCA AATACACGTT TAAAAAACGC
    81361 TACGATTCCA AAAAACGCTG CAACTATTCC GCCCGTGTTT AATCCCTTTG AAAACCAGCC
    81421 AAATAACAGG CAAAACGATT CTATTCTACC CCTGTTTAAC CCTTTTCAAA CGACCGACGC
    81481 CGTATGGTAC AGCGAACCAG GTGGCGACGA CGACCATTGG GTAGTGGCGC CGCCAACCGC
    81541 ACCACCTCCA CCGCCCGAGC CAGAACCAGA GCCAGAACCC GAGCCAGAAC CCGAGCCAGA
    81601 GTTACCGTCA CCGCTAATAT TAGACAACAA AGATTTATTT TATTCATGCC ACTACTCGGT
    81661 TCCGTTTTTC AAGCTAACCA GTTGTCATGC GGAAAATGAC GTCATTATTG ATGCTTTAAA
    81721 CGAGTTACGC AACAACGTTA AAGTGGACGC TGATTGCGAA TTGGCCAAAG ACCTATCGCA
    81781 CGTTTTGAAC GCGTACGCTT ATGTGGGCAA TGGGATTGGT TGTAGATCCG CGTACGACGG
    81841 AGATGCGATA GTGGTAAAAA AAGAAGCCGT GCCTAGTCAC GTGTACGCCA ACCTGAACAC
    81901 GCAATCCAAC GACGGCGTCA AATACAACCG TTGGTTGCAC GTCAAAAACG GCCAATACAT
    81961 GGCGTGTCCC GAAGAATTGT ACGATAACAA CGAATTTAAA TGTAACATAG AATCGGATAA
    82021 ATTATACTAT TTGGATAATT TACAAGAAGA TTCCATTGTA TAAACATTTT ATGTCGAAAA
    82081 CAAATGACAT CATTCCGGAT CATGATTTAC GCGTAGAATT CTACTTGTAA AGCAAGTTAA
    82141 AATAAGCCGT GTGCAAAAAT GACATCAGAC AAATGACATC ATCTACCTAT CATGATCATG
    82201 TTAATAATCA TGTTTTAAAA TGACATCAGC TTATGACTAA TAATTGATCG TGCGTTACAA
    82261 GTAGAATTCT ACTCGTAAAG CGAGTTTAGT TTTGAAAAAC AAATGAGTCA TCATTAAACA
    82321 TGTTAATAAT CGTGTATAAA GGATGACATC ATCCACTAAT CGTGCGTTAC AAGTAGAATT
    82381 CTACTCGTAA AGCGAGTTCG GTTTTGAAAA ACAAATGACA TCATTTCTTG ATTGTGTTTT
    82441 ACACGTAGAA TTCTACTCGT AAAGTATGTT CAGTTTAAAA AACAAATGAC ATCATTTTAC
    82501 AGATGACATC ATTTCTTGAT TATGTTTTAC AAGTAGAATT CTACTCGTAA AGCAAGTTTA
    82561 GTTTTAAAAA ACAAATGACA TCATCTCTTG ATTATGTTTT ACAAGTAGAA TTCTACTCGT
    82621 AAAGCGAGTT TAGTTTTGAA AAACAAATGA CATCATCTCT TGATTATGTT TTACAAGTAG
    82681 AATTCTACTC GTAAAGCGAG TTTAGTTTTG AAAAACAAAT GACATCATCC CTTGATCATG
    82741 CGTTACAAGT AGAATTCTAC TCGTAAAGCG AGTTGAATTT TGATTACAAA TATTTTGTTT
    82801 ATGATAGCAA GTATAAATAA CCGAACAAAG TTAAATTTTT TTCATTTACT TGTCACCATG
    82861 TTTCGAATAT ACCCTAATAA CACAACTGTG CCCGGTTGTT TAGTGGGTGA CATTATTCAA
    82921 GTTCGTTATA AAGATGTATC ACATATTCGC TTTTTGTCAG ATTATTTATC TTTGATGCCT
    82981 AACGTTGCGA TTGTAAACGA ATATGGACCT AACAACCAGT TAGTAATAAA ACGCAAAAAC
    83041 AAATCGCTGA AAAGCTTGCA AGATTTGTGT CTGGACAAAA TAGCCGTTTC GCTCAAGAAA
    83101 CCTTTTCGTC AGTTAAAATC GTTAAATGCT GTTTGTTTGA TGCGAGACAT TATATTTTCG
    83161 CTGGGTTTAC CAATTATTTT TAATCCGGCT TTGCTACAAA GAAAAGTGCC GCAGCGCAGC
    83221 GTGGGATATT TCATGAATTC AAAATTGGAA AGGTTTGCCA ATTGTGATCG GGGTCATGTC
    83281 GTTGAAGAGA AACAATTGCA GAGTAATTTG TATATAGATT ATTTTTGTAT GATTTGTGGT
    83341 TTAAATGTTT TTAAAATAAA AGAATAACAA TTTACACATT GTTTTATTAC ATGGATAATG
    83401 TTGTTTGTTT GACATTAAAG GTTATCATGG TGCAATGATT AATAATAAAA CAATATTATG
    83461 ACATTATTTT CCTGTTATTT TACAATATAA AATCACACCA ATTGTGCAAA GTTTTATTAT
    83521 TTGTTTGTCG ACGGTCGAGG GGTCAGCGGC GTGTGCAACA ATAAAAAACA TGAAGCTGTT
    83581 AACAATTTTG ATTTTATTTT ATTCATTTTT TATGAATTTG CAAGCGCTAC CAGATTACCA
    83641 TCAAGCAAAT AGGTGTGTGT TGCTGGGAAC TCGCATTGGA TGGAACGATG ACAATAGCCA
    83701 AGATCCCAAC GTATATTGGA AATGGTGTTA AATAAAAGTG AATATATTTT TTATAAAATT
    83761 TTTTATTTAA AATTCCAAGT AATCCCTGCA AACATTAAAC ACTGTAGGTA TTTTTAAATC
    83821 TTGCCACATG CGAACAACGC ACGGCCTGTC GTCGAACACC GCTATTACAT TATATTTTCC
    83881 TCTGATATAG TTGTTAAACA ATTTTAATTT TAATAAATAA TCTTTACAAG TATCGTCTGA
    83941 AGGCCTCATA AACAATTTAT ATGATTTAAT ATCAAAATAC TTTTCAATCC AGTTTCGAGT
    84001 GGGCTGTTCA CAAATTACGC TTCTCCCGCT CATAAACACG ATAATTGCGT CGTGGCAATT
    84061 TGCCAAATAC TTAACGCAAG TAATAACGTC TAAGCGGGCT TCATCTTGAG CAACTCTATT
    84121 ATCAAAATCA TAAAACGATC TATTTGTGGG CAAAGCTACT GTACCGTCTA AATCACATAA
    84181 TACAGCGCGG GGAAATTTGT CGCCGACAGG AACGTAATAT TCGAAATTAT TTACCTTTAG
    84241 AAACTTTTTA TATTGCTTTT TAATAGTTTC TGGATTTAAT GGAAATTTAT CAGAGCGTTT
    84301 ATAATTGCGT TCAAGAGCCG TTTCCAAAGA AACGTCCATC AAACGCGTTA AAAAATGGTA
    84361 ATTATGCGTT GCGGCCATTT TTTGCCACAT GTCCACCGAT TGAGTGTTCA AATTAGTGTC
    84421 GCTGACAACC ACGTTGGCAC CACATTTTGC GGCTTTTAAA AACTGTTCAA TGCACATTTT
    84481 GGTAATTTGT TCTTCTTTAG TTTGTCTACA TTTCCGCGAT TGGTTATAGA AAGCGTTCAG
    84541 TTTTGTATAA TCGCCGTTTA AAAACAACTT AACGCGCACG TCGTCTCTGT TGATTTCTGT
    84601 ATAGCCTTTT AAACTTTTGG CATACGTGCT TTTGCCCGAA CCCGAAATGC CTATCAACAC
    84661 CAACAATTGT TTTGAAGAAG GCAATTTAAT TGTTGGAGCA AGTTTATTAT TTAATGCCTG
    84721 CTTAGTCGAT ACAAATTTTA TAATATTTTT GATCATTTTA ATTTTTTCAG GCTCGGTTAA
    84781 TTTTAAAAAT TCGCTCTCCA CATCGATTGT TTGTGCTTTA CGACATCTGT ACGCTAAACA
    84841 TTTCCACGGC AAAGTTTGCA CCAGTTCGTT GAAACGCTGT TGATTCAAAG TCAAACCCGA
    84901 CACCATAATA TTTATTGTAG ACTCGTTGGT GAACGTGTTT CTAGCATCAA CGTACGGTTT
    84961 AATGACACTT TTTAAATGCG GGAAAAGAGC TAGAAAGTCA TCGTGTTCGC CATTTATAAC
    85021 AAGCTGCGCC AATTTAGTAG GATTTTCAGC ACGGCTCTGA TTTTTGTGCA TGTTCAAATA
    85081 CACGTCGCTT TTAATCTTGC ATAGTGGCGC GTTGTTTTTA TCGTAAACTA CAAATCCTTC
    85141 TTCCAAATTT TTCAACTGGG CCGCGTGTTC GACACATTCT TGCACAGACG TAAACTCGTA
    85201 ACATTTGGGG TATTTGCAAA ACGGCAAATT GGAACAGTAA AAATAATCGC CCGTTTCGTT
    85261 GTTTCTGCTT GCCAAATACC ACAACGTTGG CTGTTCATCG TAAACGGTTA CAATTCTGTT
    85321 GTGTTTGCTT GTTAACTCAA ACATGTGAGT CGACGCGCAG TCTAAATATT CGTTACACAA
    85381 CGCTTGAAAT TGATTGTGGG CCTCGTCAAG TTGAAGAGCT TGCAAAACTA AACGTTTAAA
    85441 CGTCACGTCT GACACGCAAA GGTTTTCTGC AAAAGCACTT CCTCGGGTGC TGGCATGCCA
    85501 TTCGCCGTTG TACTTGTAGA TTTTAATTAA ACTTCCGTCG ATTTTTTCGT AAAACTTAAA
    85561 ATTCTCCTTC GATTGGAACA GTTTGTGATG AGCATCTTCG CCGCCGATAT TTTGTAGCAA
    85621 TTCTTGAAAA TTAAAGAAAC GATCGAAAGA ACGCGACACA ACGGCGTACG TGCGGCTGTT
    85681 AAGAATTAAA CCGCGACATT CCACGACCAC AGGATGATCT CGATCGCGTT CAAACGATTC
    85741 GTAATTAAGA ACCATCAAAT CGTGTTCGGT ATAATTTTTA ATTTTGACTT TAAACTTGTC
    85801 ACAAAGATTT TTCACTCCGC CGTTTGCAAG TAGACGCGAA ACGTGCAACA TGATTGCTGT
    85861 TTAATAATGC ATACCAATGC TAAACTGTCT ATTATATAAA GTGCAGTGAT AACTTTGTTA
    85921 TCAACGCGTT CGATGCCGAC ATATATAAAC GCAATGTAAC AGTTTTTGCT AGTACCATCG
    85981 CATACAACAT TATGAATACA AGGGGTTGTG TTAATAATAA TAAAATGATA TTTATGAATG
    86041 CTTTGGGCTT GCAACCTCAA AGTAAATTGA AAATTATTGC ACATAAAATA CTAGAAAAAT
    86101 GTAAACGTGA CGCGTACACG CGTTTCAAGG GCGTAAAGGC GATCAAGAAT GAACTAAAAA
    86161 CATACAATCT TACGTTGCAA CAATACAACG AGGCGCTCAA TCAGTGCGCT TTAAACGATA
    86221 GCCGATGGCG CGACACAAAT AATTGGCATC ACGATATTGA AGAAGGTGTG AAAATAAACA
    86281 AGAGACATAT ATATAGAGTT AATTTTAATT CTAAAACCCA AGAAATTGAA GAATATTATT
    86341 ACATTAAAGT AGAATGTTAT GTAAACAGTT AATTAATCTA CATTTATTGT AACATTTGTG
    86401 GTAATAGTGG CGTTGGTTAT ACATTTATAT GATTGTAATG TTGTGTACTC GTTTTGTAAT
    86461 AAATTTTTGT GTTTAATCAA TTCAATATTT TTATTTGATA AAACCTTATT TTCGCTACTC
    86521 AATTTGGCGT TTTTAGACGC AAGTTTTGCG TAATCGTCAT TGAGCGATTT TAGCGCCTTT
    86581 TCAGTTGTAA TTCGTTTCAG TTGCAATTCT TTAAAAGATT TATGCATGTT GTTGTAGTCG
    86641 CTTTTAATTT TGTCTAACTT TTCTTGCATA GAAACGCTTG TTTGTTGTAA TTTGTCTAAA
    86701 TCTAATTGTT GTTTAATGTT GAGCTGCGTT TGTTCGGCAA TGTCTACCTG TAGTTTTTTT
    86761 AGTATCGCTT GTGCTTCAGA CAGCATAGTG TCGTCGGCAT TTGCGTTGTT GTCTTCTGCG
    86821 TCGTCCAACA GACTTTTTTC AAACAACACA CTGGCCAAAG AGGCCGCATC AAAATTAGCG
    86881 TTTATTTTAT TCCATTGTGC GACACTCGAC GCGCTGCATT TAATCACATC CACAACGTTT
    86941 CGGTTTACGC TGTAAACGTT GAAATGCAAA CTTTCAACCC TACACAAGGG ACATGGTACT
    87001 TTTTTTCGTT TTCTAATCTT GCGTATACAC ATTGAGCATA ATTGATGTTT GCACGTGTCT
    87061 AGTTCTAATA CGGGTATTAT AGTCAATCTG TCTATTGGTT GCAGAAAATA ATTTTTAATT
    87121 TCTGCAACCG AAAAACAAAT GTTGCATTGC AATTTAACAA ACTCCATTTT TAGACGGCTA
    87181 TTCCTCCACC TGCTTCGCCT GCAACACCAG GCGCAGGACC TGCCACTGCG CCGCCGCCCA
    87241 GAGTAGCGTT AGGATTTGCT CTTGGTATAA AGTCGTTGCG CAAAAAGTTG TTTTCTGAAT
    87301 TGATTATTTG GTATCCCAAA AACAGCGGAA CGTACGTCGG GTATTCTTCG TATCCGCTAA
    87361 GCGTTCTGTC CAGCTCACGT GTGTCGCCTT CAAATTTCAA AACGTTTCTA ATTTGCAAAC
    87421 GATTGGGTTG ACTTCTCATA ATGTCACTGC TTCTTATCGG GTTGTACAAC TCGGGGCCGT
    87481 CGGGCACAGA CGCGACCAGA CCCGTTTCGT CAATTATACA CGTGGCGCAA TTTCTAAACC
    87541 TCAATTCCTC CGTGTCGATT TGCAAGTACT CGGGCGCTAC TGCGCGTCGA ATCAAATTTT
    87601 GCAAAAATCC ACTGTAATTG TTAAATAATT GATCGCCAGC ACCGCCTCGA AGCGCTCGGG
    87661 CGTTGGTCAC GTCAAAGAAA CGCAATTCGT CTCGCGACAC CCGCGAACAA AACGTGTTCG
    87721 GGTTTGTGGT GTCCAGAATG CTTTTTGTAG TTGCGTAAAC GCTGTGTATA ACGCGTTGCG
    87781 TGTTGCTTGT GAAACCTTCG GTATATTTTA GATTGTCGCA TATAGTGTTA ACTGCGTTTT
    87841 CGTTGTTATA TATCAAATGA AAGATTAGCT GTTCGGCTTG CATCATACTG TTTAGATTAA
    87901 ACACGTCTTG GTAATTGGTT GCGCTTGGAA TTAAAATTCG CTTGATACCT CTTTCTTTAT
    87961 TTCCAACTAA ATGCCTAGCG ATCGTCATTT TGAATTGATT GTCGTCTTCG TCGAAAATGG
    88021 GCAAAACCAT TTTTGACATT TTAAAACGTT TTATGAGGTG GTTGTTGCAA ATAAACCATC
    88081 CATCGTCATG ATACGCGTCG GGCGAACACG GCGATTTGTA TGTTATGCAC GCGTCGAACG
    88141 ACACGATGGA CGCGAAAATG CAGCGATTAA CTCTCATTTG TCGCGGCGCC ATACCCACGG
    88201 GCACTAGCGC CATATTGTTG CCGTTATAAA TATGGACTAC GGCGATTTTG TGATTGAGAA
    88261 AGAAATCTCT TATTCAATAA ATTTTAGCCA AGATTTGTTG TATAAAATTT TAAATTCTTA
    88321 TATTGTTCCT AATTATTCGC TGGCACAACA ATATTTCGAT TTGTACGACG AAAACGGCTT
    88381 TCGCACTCGT ATACCTATTC AGAGCGCTTG CAATAACATA ATATCAAGCG TGAAAAAGAC
    88441 TAATTCCAAA CACAAAAAAT TTGTTTATTG GCCTAAAGAT ACCAACGCGT TGGTGCCGTT
    88501 GGTGTGGAGA GAAAGCAAAG AAATCAAACT GCCTTACAAG ACTCTTTCGC ACAACTTGAG
    88561 TAAAATAATT AAAGTGTACG TTTACCAACA CGATAAAATT GAAATCAAAT TTGAACATGT
    88621 ATATTTTTCG AAAAGTGACA TTGATCTATT TGATTCCACG ATGGCGAACA AGATATCCAA
    88681 ACTGCTGACT TTGTTGGAAA ATGGGGACGC TTCAGAGACG CTGCAAAACT CGCAAGTGGG
    88741 CAGCGATGAA ATTTTGGCCC GCATACGTCT CGAATATGAA TTTGACGACG ACGCGCCCGA
    88801 CGACGCGCAG CTAAACGTGA TGTGCAACAT AATTGCGGAC ATGGAAGCGT TAACCGACGC
    88861 GCAAAACATA TCACCGTTCG TGCCGTTGAC CACGTTGATT GACAAGATGG CCCCTCGAAA
    88921 ATTTGAACGG GAACAAAAAA TAGTGTACGG CGACGACGCG TTCGACAACG CGTCCGTAAA
    88981 AAAATGGGCG CTCAAATTGG ACGGTATGCG GGGCAGAGGT CTGTTTATGC GCAATTTTTG
    89041 CATTATTCAA ACCGACGATA TGCAATTCTA CAAAACCAAA ATGGCCAATC TGTTTGCGCT
    89101 AAACAACATT GTGGCCTTTC AATGCGAGGT TATGGACAAA CAAAAGATTT ACATTACAGA
    89161 TTTGCTGCAA GTGTTTAAAT ACAAATACAA CAATCGAACA CAGTACGAAT GCGGCGTGAA
    89221 CGCGTCATAC GCTATAGATC CGGTGACGGC CATCGAATGT ATAAACTACA TGAACAACAA
    89281 CGTGCAAAGC GTCACGTTGA CCGACACTTG CCCCGCAATT GAATTGCGGT TTCAGCAATT
    89341 TTTTGATCCA CCGCTACAGC AGAGCAATTA CATGACCGTG TCCGTGGACG GGTATGTCGT
    89401 GCTCGACACC GAGTTGAGAT ACGTCAAATA TAAATGGATG CCAACAACCG AGTTAGAGTA
    89461 TGACGCCGTG AATAAGTCGT TTAACACACT CAATGGGCCA TTGAACGGTC TCATGATTTT
    89521 AACCGACTTG CCGGAGTTAC TGCACGAAAA CATTTACGAA TGTGTAATCA CGGACACGAC
    89581 AATAAACGTG TTGAAACATC GTCGCGACCG AATCGTGCCA AATTAAAGCA CGTTAAGCGG
    89641 ATACAACGGG CAGTCCGAGC TGTTAAAGTC AATACAACCA TCGTTAACAA ACGAATACGC
    89701 ATTGTTGTGA CAGCTGAGGA TATAAAAAGG AATAGAGAAG TAATTGCAAT GAAATATCCC
    89761 GTTACAATTC CACGGCACAG CGTATGTTGC TCGAGTTCTA TCAGTTGCAC ACAACGGCCT
    89821 AAGAAAATTT ATTAATGCTT CATTTGTATC TATATTAGAA GGATAATACA TAGGTTCGCC
    89881 CAAAGGACTG GGAGAAGGCG GCGGCGAAGG TGTAGGTGTA GGAGGAATAG GAGAAGGCGG
    89941 CGGCGAAGGT GTAGGTGTTG GAGGAATAGG AGAAGGCGGC GGCGAAGGTG TAGGTGTAGG
    90001 AGGAATAGGA GAAGGTGGAG GTGTAGGTGT AGGTGTTGGA GGTATAGGTG TTGGAGGAGG
    90061 TGTAGGTGTA GGTGTTGGAG GTATAGGTGT TGGAGGAGGT GTAGGCGAAG GTGGAGAAGG
    90121 TGTAGGAGTA GGTGGAGGTG TAGGTAACGG TACAATTGGT GGAGATGTAG GTGGTGGTAC
    90181 AATTGGTGGA TTTGGATACA ATTCCTGAAT GTCGTCTAAT ATTTTTAAAG TTAATAAAAT
    90241 TATTATAAAT AAATTTAATA TTATTATTAT TATTATCACA ATAATGTACC ACATGTTGCT
    90301 TAAATATAAA AATTAAACAA AGAATGTTGT ATTATTGCAA ATTTAACAAT TTTTTGTATT
    90361 CTCCCCATGT CATGCGTTCG TAATGAGCGG GCGGTTTTTT ATTTCTTTGT ATCCACTTGT
    90421 AATCGTTAAT GTGGTTGTGA AAAGTCATAC TGACGTAGGC CATTAAATTT TTCATGAGCA
    90481 TATTATTTGA CACAACTGCA ACATCTGCGC CTGCCGTTTC TTGCTGGTAC GAATCGACAA
    90541 ACGTAATGTC TGTGCCGTAT TTTTCTTTGT CAAGTGCAAT TTCTATAAGC TCAATGTGGT
    90601 AAATGATGAA ACCTTTGACG TTCATATAAT GATCGCGGCA CATGGCGCAC TGTAGTATGA
    90661 AAAATACGTT GTAAAATAGC ACCTTCATTG TTTTCAACTG CTGCATGACA AAATCTAAAC
    90721 TGCTTTTGTC TCGCGTATAC ACCATATCGT CGATGATGAG ACTGAGAAAG TGCATGGTGT
    90781 CCCATATGGT AGTAAACGTG TAAGTAAAAC TCTTGGGCTG GCACGAACGC AAATTGAGTT
    90841 CTGTGGTTTT GTCCATAAAT TCTATGCGAA ACTGTTGCAA GTCCATGTCG GGGGATGCGT
    90901 TAATGGCCCA TTCGATCAAC TGCTGCACCT CGTACTTTTG AATGTCTTTG TATTTCATCA
    90961 AACACGCAAA ATGGTATAAG TAAGTTGCTT GCGAAGACAA CAGTTTGGTG AGGTGCGTCG
    91021 ATTTAGAGGC TCGCAAAAGG TCTATGAGAC GAAACGAATA CAACAGATAG CTGTCTTTGT
    91081 AACGAGAAAA AAGCGGCGTC AGCGGTATCA TGGCGACTAG CAAAACGATC GTGCTGTACT
    91141 TGTGTCAGGC GCCGGCCACA GCGTCGTTGT ACGTTAGCGC AGACACGGAC GCCGACGAGC
    91201 CTATTATTTA TTTCGAAAAT ATTACAGAAT GTCTTACGGA CGACCAATGC GACAAGTTTA
    91261 CTTATTTTGC TGAACTCAAA CAGGAGCAAG CCTTATTTAT GAAAAAAGTA TACAAACACT
    91321 TGGTGCTTAA AAACGAGGGT GCTTTTAACA AACACCACGT ATTGTTCGAT GCAATGATTA
    91381 TGTATAAGAC ATATGTGCAT TTGGTCGACG AGTCTGCGTT CGGAAGCAAC GTTATCAACT
    91441 ATTGCGAACA GTTTATCACG GCCATTTTTG AAATTTTTAC GCTCAGCAGT AAAATCGTCG
    91501 TGGCCGTGCC CGTCAATTGG GAAAACGATA ATTTAAGTGT ACTTTTGAAA CATTTGCACA
    91561 ACCTAAATCT CATTGGAATT GAAATTGTAA ATTAAAACAA ATCATGTGGG GAATCGTGTT
    91621 ACTTATCGTT TTGCTCATAC TGTTTTATCT TTATTGGACG AATGCATTAA ATTTCAATTC
    91681 CTTAACCGAG TCGTCGCCCA GTTTAGGGCA GAGCAGCGAC TCGGTGGAAT TAGACGAGAA
    91741 CAAACAATTA AACGTAAAGC TGAATAACGG CCGGGTGGCC AACTTGCGCA TCGCACACGG
    91801 CGATAATAAA TTGAGCCAAG TGTATATTGC CGAAAAACCG CTATCTATAG ACGACATAGT
    91861 CAAAGAGGGC TCCAACAAGG TGGGCACTAA CAGCGTTTTT CTGGGCACCG TATACGACTA
    91921 TGGAATCAAA TCACCAAACG CGGCCAGCAC ATCTAGTAAT GTAACCATGA CGCGCGGCGC
    91981 CGCAAACTTT GATATCAAGG AATTCAAGTC CATGTTTATC GTATTCAAGG GTGTGACGCC
    92041 CACTAAAACT GTAGAGGACA ATGGCATGTT GCGATTCGAA GTCGACAACA TGATTGTGTG
    92101 TTTGATCGAC CCCAACACGG CGCCGCTGTC CGAACGAGAG GTGCGCGAAT TGCGCAAATC
    92161 TAACTGCACT CTGGTGTACA CGAAAAACGC GGCAGCTCAG CAAGTTTTAT TGGAAAATAA
    92221 CTTTACCGTC ATTAATGCTG AACAAACCGC CTATCTCAAA AACTATAAAT CATACAGAGA
    92281 AATGAATTAA TAAAACAAAA AGTCTATTTA TATAATATAT TATTTATTAA CATACAAAAT
    92341 TTGGTACACT AGTGTTCAAA TCGTTTCTGT TCAACGCCAT TGTCATGTTA TAAAACACAT
    92401 TTGTAGTTTT ATTGTAATTA TTTTTAAATT TATTTTTAAT TTGCTGTAAT AAAACTTGTT
    92461 CATTAAATAC AAAAGACTTT GAACTACTTG CGTTTATATT TTTTTTATAA TTGTACTGAA
    92521 CAAACGAAGG GTGCAAAAAG TTTTTTAAAT GCTGAACGGC AATACCTATC ATTTCCTCCA
    92581 TTTTGTCCTC TCCTATTGTA ATAGTAGCAC TGCGCACCGT TTTAATGTTT AGAATGTAAA
    92641 TGAGCGCATA CAGCGGACTA TTGTTGGTGC TTAAACACAT TAGATTGTGC TTATGCATAG
    92701 GGTCGTTGCT CAGCAGCGTT TTGTATACTA CAAAGCCCGT TTTGGGATCG CGTCTGTACA
    92761 TTAATACGTG CGACAAAAAC AAACGCACTG GCGTCACAAG CGATTCGTAA TACATGCTTT
    92821 CTATTGGAAA CTGTTTCGAC TTGATGTGTT CGTACACGGA GCCGGCAAAC TTGACGCTGT
    92881 CTACAAACTT ATGGTTCGTG TAAACAATCA AAAATCTGTC TTGTACACCG TCGTCATAAT
    92941 CGTCCACGTA CAGCGGCTTG TTGTTAACAA TTAACATTTT GTAGTTGGCT TCATACTTTA
    93001 GCAGCCCTTG GTATTTTCTG CTCTTGGAAT CGCTCTTGCT CGAATCGGCA TGCTTCTTAA
    93061 AGTACGACTC GCTGCATTGT TTCAACTCGT TGATAGTGTA CAACTGCGAG TTGAGTTTGC
    93121 TCACTTCCTT GTCGCTCGTT TCCTTGTTGG ACTCTCCGCT GTGGTTGTCA TCGTCAAACT
    93181 TGTGCATCAA CACCAAATAG TCCAACAGCT CAAAAAACGA CGACTTGCCC GAACCCGGTT
    93241 CGCCGGGCAT GTAAATAGCC TTCTTTCCGT AATCTACGGG AATGGCCAAA CTAGCGGCGA
    93301 AATGCATCAA CATAATCGCG TTCGCGTGAT TAAAATTGGT GAAGCGTTTA AAGTACAAAT
    93361 AGCCTTCGAC AATCTTTTTC AAATAATTGT ACGAGTACTC CTTCAAGTCC ACTTTGGACA
    93421 TGATGATGCG CATGTAGAAT CGAGTCAGCC AAGTGGGCAA ATCGTCCGTG CTGCGCGCCA
    93481 ATATGATTTT GTCCCACCAC ACATTGTACT TCTTCAAGAT CATTAACGCG TCGGCGTGGT
    93541 GCGTGTAAAA TTTGGAAATG TTATCCGATT CTTCAAACTG AACATCGGGT TCACGTGCAA
    93601 CATCATCGCG CAATTCGGTT AAAAACAAAC GTTTATCATT AAACTTGTCC ATCAACATGT
    93661 CGACATATTC GATTTTGTGA ATTGTTCGAT ACAAGTACTG AATAATTTTG TTGTGTTCTT
    93721 TGGAAAAAAA CTCTCCGTGT TGGTTAACAA ATTCGCTGTT CGTGCGAATC AACGTGGTCG
    93781 ACACGTACGT TTTGTTAGTA AAAATTAGCA TCCAAATCAA TTCGCTCAAT TCTGCATCGT
    93841 TACCGAACAT GTCCGCCATC AAGCAGACTT TTAGCGCTTT TCTATTGATC TTTATTTTCT
    93901 TGTAGCATTT GCATTTTGGT CGAGATCCCG ATACCGTTGA CCGACACGGT TTGCATTTTA
    93961 GGTTGTGCAA CATGTCGGAA ACCCTGTTCT TGTTTACGTA CAGAGCGAGC GTAATCAGAT
    94021 TTTCATCGTC CAAATTCCAC AAATCGCGAA ACAGGTTGTT TAACGCGACT CGCATATCGG
    94081 CTTGGCATGT GTTGCAATTG CCCATGTAGT TAACTATGGC CGTGTTAGTT TTTAGCATTT
    94141 TTACATCTCG GCACATTTTG GCGATGTGAT AAGTTCTATA AATGCTGAGC TCGTCGGCGC
    94201 TAGTAGATAG CATGTAATTA AACGCGTCCT CGGGCAAATA CTTTTCGTCG GTGGGCTTCT
    94261 TGAATGTCTG CGGCAACGTG GTGCCCAACA AAAATGGACA GCTCGAATGA AAGCTGTTGG
    94321 TGAACACGTT GTACACACCG TGCGTTGTCA AGTACAAGTA TTTCCAATTG TTAAATTTTA
    94381 TGTTGCTCAA CTTGTAACAA TTGCTTTTGG TCAATTTGAA TAGGTCATCC TCTTTCTTTA
    94441 CAATTTGATA ATGTTTGCCG TTGAAAACCA AATTGACTCC GGTCACTACG TTTTCCAATT
    94501 TTCTAAAGAA TCCTTTACAC ACAATGTCAG GCGGCAAGTT TAGCGCCATC ACATTCTCGT
    94561 ACGTGTACGC CCACAATTCA TCGTGATCCA AAATTTCGTT TTTAGCCGAC TGAGTCAAAT
    94621 ATATCATGTA GTGTATGCCA AAATAATAGC CCAACGATAC GCACAATTTG GTATCGTCAA
    94681 AGTCAAACCA ATGATTGCAG GCCCTATTAA ACACTATTTT CTCTTGTTTT TTGTAAGGCT
    94741 CACATCGCTT CAAAGCTTCA TTCAAAGCTT CTTTGTCGCA GGCAAATAAT GATTCACACA
    94801 AAAGTTCCAA AAACAGTTTG ATGTCGGTTT CTCTGTACGA GAAATTTTCG TTCTTGGTCA
    94861 ATATCTTCCA CAGTACATAG ATTAAAAAAT CAAAATTTTT AAATTTGCTT TTTTCAAAGT
    94921 ATTGTTGTAG AAGGTTTGGA TCGTTGGCTC GTTCGTGGGT CGCCAAAACT TTAACCATGT
    94981 TCTCGTGAAT TGCTATAAGC CCCAAATTGA TTTGCGTTTG AATGTAGTCT GCATTTTCGC
    95041 TGCTCGCCGA TATAATGGGT ACGATGCGCG GTTTTCTGGA ACGCGTGTCG CTCAAGTCCA
    95101 CGTCGTTTTT GTCAAAATTG TTGTTCTCGA ACACTCTGAG GCTTTTGAGG TTGACGTTGA
    95161 CGATATGCTT GTACTTGGGC ACCGTAATGC ATTCCTCCAA ATTAATGTCG TCCCTAATGT
    95221 AATTGAAAAA ATTTTTATCC GAATTGACCA GCTCGCCATT AACTTTGCAC GTGGCCACAG
    95281 TGCCGTCGGC CATTTTGAGT ATAAACAAGT CTTCGTGAGA ATCGTCAAAC TTGGTTTTTC
    95341 CATTTACAAA CAGCGTTTGC GGCGGATCGT GATTCGTGCG CAGGCTGAGC TCGACGTTGA
    95401 GAAAACATTT AGGGTCAAAC ACAAACAAAT CCACAGGGCC TAGTTTTTTG TTGTGTATGA
    95461 TTGGTATCGT GGGTTCGATG ACAATTCCAA ATTTTATATT TAAAAACAGC TGCCATCCGT
    95521 TAAAAGAGAA AGCTTGCTTT TTGGGCCAGT TGGGCCAATA ATAGTAATCG CCCGCTTGCA
    95581 CGCATTTGTT AATGTATCCA GGGTCGGTGC TCTTGAAAAA ATCTTCAAAA TTAATATACT
    95641 TTTGTATGAT GTCATAGTGC TTCTTCAAAA TGAAAGGTTT TACAAAAATG CAAAAATCGT
    95701 TACTTTCCAA CACCCAGTCG TGGCCGTCTA ATGTTTGAGC TGCGTGTTTC TCTGCAGGTT
    95761 CTTCGGTGTC TTCGCAAGAT GCGCCCATGT CGTGTTTCGC GCACGGACCG TTAAAGTTGT
    95821 TTCTAATTGT GTTTAAGAAC TGTTGAAAGT TGTTGACGTA CTCAAACAAT CTACGTGTTC
    95881 CTGTTCGCGT GTTTCTAATG ATTAAATGAT TTGCATCTTG CAAGTTGTTA ATCTCGTACG
    95941 TTTTGTCTTG AGGCACGTTT TTCAAAAAAA ATTGTAAAAT GTTGTCAATC ATGTTGGCTA
    96001 TCGTGTTTGT ACTTTTCGTG TTAATTTATT TAATAATTTC GATCAAAAAT CACCATCCAT
    96061 TCTTACATAG AATAGAAACG CTAATACAAG ATTTCAACAA CACATTGTTG TTTGGCGCGT
    96121 ATGTACAGAT TTACGATTTA AGCACGCCCG CCCGCACCGA ACGATTGTTT ATTATTGCGC
    96181 CCGAAAATGT GGTGTTGTAT AATTTTAACA AAACGCTCTA TTATTACTTG GACTCGGCGA
    96241 ACGTGTTTTG TCCCAACGAG TTTAGCGTGA CCACGTTCAC GCAATCCACT ATTAAAACGA
    96301 TCAACGAGAC GGGAATATAT GCCACCGCAT GCACGCCGGT CAGCAGCTTG ACGCTAATTG
    96361 AACATTTTGC AACATTAAAA AATAACGTGC CCGATCACAC GCTCGTTCTC GATGTGGTCG
    96421 ACCAACAGAT TCAGTTTTCA ATACTCGACA TTATCAATTA TTTGATTTAC AATGGCTACG
    96481 TGGATTTGTT GGCCGAATAA CGCGTATATA GACGCTTGTA CGTTCATCGT AGTAATCATT
    96541 TTAATACATT TGATTGAACT AAACATACAT CTGCAATGGG TGAAAGAGTC ACTAAATTTT
    96601 GCAATGGAAA ACGGCGATAA AGAAGACAGC GACAATGAAT AGAGTTTATA TTTTTATTTA
    96661 ATAAAATATT GTTCGTAATC CATAATGTTT TGTATTATTT CATTGTGATA ATGTTCCCAA
    96721 TCTTGCACGG GGGTGGGGCA TCGTTTGACT TTGACGTAGA AATCGTACGC GTAGTTATTA
    96781 GTTGGCAGAT CGTCGACAAG TGTGATCGAC TTGAAAAAGT TTACATTTTT ATCGCTCAAA
    96841 TATTTAATTA CAATTTTTGG CGATTTGGGT ATATTGTTGT CGGATCGATG ATTGTGAATG
    96901 TCAAAAACAA ATTTATTTTC AATGAAACGC TTTTTTAAAT TGTAATCTAC AATAGCGTTG
    96961 TGTGAATTTT GAACTAAATC AGAGCGTTCT TCTTGAACGG TGGAACCTTC GCTGATAATG
    97021 ATATCAAAAT AGCCTTCCAA ATCGACGTCT CGCATCGAGT GTGCTACATG ATCTCTACTG
    97081 CCATACGACC ACAAGACTAA AACGCAACCC ATCTCGTGCA ACTCCTGCAA GCTGTCATAC
    97141 ACAAACGGAT CTCGAATCTC AACTTGCTCC TCTTCGGTTA TGAGAGTGCT GTCCAAATCA
    97201 AACACGACCA CGTGCGGAAA TCCCCACGTC AAAGATTCGC TTTTGAGAGA GACCACTTTG
    97261 TAGTGTGGCA ATAGAAACCA TTCTTTAAGA AACGAATACA TTGGCGGTTT GTTGCTAAGC
    97321 ACGCACATGT GGCCCAACAC TGGCGTTTTG AATGCGCGTT TAATATTGTG CCTGATGTCG
    97381 CGCATGTCGT CGGCGGGCGC TTTGAATATT TGCATACAGT AATTGTAATT GTTTTCTATG
    97441 ATCTTGCACA GCTGCGGGTC GTTGCAAAAT TGAAATATTA CATATTCAAA AAATTTATAC
    97501 TTTTCAAAGC CAAGGTATTT GAGGTCGGCG TACTCGCTTA AAACGAGAAC ATGTCGTTTG
    97561 ATGATGGCGT CGTTAAGGCG CAAACAGATC CATTTGCTTT GAAGCGAGGA GGCCATAATG
    97621 TACAAAAATG GACCAGTTAC GCCTTATTTA AACTGTTTAA AGAGTTTCGT ATAAACAAAA
    97681 ACTACTCTAA ACTAATAGAT TTCTTAACAG AAAATTTTCC CAACAACGTC AAAAACAAAA
    97741 CGTTCAACTT TTCGTCTACC GGCCATCTGT TTCACTCGTT GCACGCGTAC GTGCCCAGCG
    97801 TCAGTGATTT GGTGAAAGAG CGCAAACAAA TTCGATTGCA GACAGAATAT TTGGCAAAGC
    97861 TGTTCAACAA CACAATAAAC GATTTCAAAC TGTACACTGA GCTGTACGAG TTTATCGAAC
    97921 GGACCGAAGG CGTCGATTGC TGTTGTCCGT GCCAGCTATT GCACAAGAGT CTACTCAACA
    97981 CCAAAAATTA CGTGGAAAAC TTAAATTGCA AACTGTTTGA CATAAAGCCG CCCAAATTTA
    98041 AAAAGGAACC TTTTGACAAC ATTCTTTACA AGTATTCCCT AAATTACAAA AGTTTGTTGT
    98101 TGAAAAAAAA GGAAAAACAT ACCAGCACTG GGTGTACACG CAAAAAGAAA ATCAAACACA
    98161 GGCAAATATT GAATGATAAA GTTATTTATT TACAAAACAG TAATAAAAAT AAACTATTTG
    98221 AGCTTAGCGG GCTTAGTTTA AAATCTTGCA GACATGATTT TGTAACAGTC GAAAGCCAAA
    98281 CGAGGGCAGG CGACGAAATC GCTTCGTTCA TTCGCTACTG TCGGCTGTGT GGAATGTCTG
    98341 GTTGTTAATA GTAGCGTGTT CTGTAACTTC GGCGACCTGT CGATGAACGG CTCCTGGATC
    98401 TTCTGTATGT GCGGGGTCTA CCCGGGCGGC GTCTGTAACC CGAGCTTCTG CGCCTGCGTG
    98461 TCGAACCATA TGTGGTACCG GTTGAAGAAC GGCGACGGCG ACGATAAACC ATGTTTAAAT
    98521 TGTGTAATTT ATGTAGCTGT AATTTTTACC TTATTAATAT TTTTTACGCT TTGCATTCGA
    98581 CGACTGAACT CCCAAATATA TGTTTAACTC GTCTTGGTCG TTTGAATTTT TGTTGCTGTG
    98641 TTTCCTAATA TTTTCCATCA CCTTAAATAT GTTATTGTAA TCCTCAATGT TGAACTTGCA
    98701 ATTGGACACG GCATAGTTTT CCATAGTCGT GTAAAACATG GTATTGGCTG CATTGTAATA
    98761 CATCCGACTG AGCGGGTACG GATCTATGTG TTTGAGCAGC CTGTTCAAAA ACTCTGCATC
    98821 GTCGCAAAAC GGAATTTCGG TACCGCTGTT GATGTATTGT TGCGGCTGCA ACATTTGTAT
    98881 CTTTTCGCCG CGCTCGATCA ACAATTCTTC AAGAGTGGTG CGTTTGTCGC GCTGTAAAGC
    98941 CACGTTTTGT AACAGCACTA TTTTCGCATA TCTCATAATC GGACTGTTGA AACAGCGTGC
    99001 AAACGACGAC CGCATAATAT CGACGGTCGT CAAGTCGATT GTGGTCGAAG GCATCTCCAA
    99061 CAGAGATCGC ACGGCGTCCA ACAGCGTGTC CGTTTGAACC TGCGTCATTT GCGGTCTGCA
    99121 CGTGTAGTCG TCAAACGTGG TTTCGAGCAG TTTGAACAAC GAATGATACT TTTCCGATCG
    99181 CAGCAAAAAT ATCATGGTCA TGACCACGTC GCTGATTTTG TATTCTGTAG AACTGGTGCT
    99241 GTTCAACGAA TAGTGATGGA TTAGTTTGCG AGCAGCATTT CTGTATCGGC GCATGTTGAT
    99301 CAACTCTTCG GAAGGCTGCG CGGGCGCGGC GGCGTTGGCT CGCGCAAACA AATTTATTAC
    99361 GGGACGCGGC GTAGGCTGCG CGGACGCTGG CGCGGCGACG ACGTCCGCGT TTCCCGCCGC
    99421 GTACTGAGAC GCTATGGCAG CGTTGTTATT TAAAATTGTG TTTTGCGATT TGCGAGCCAC
    99481 GTGCATCATA AAATTTATCA ACACGTCGGT GTTCAACTGC ACGCTTTGAT GTTCGTCGCA
    99541 GAGCAAAGGA AATAGCTGGG GCCATATCGC CAATTGCATA GGCTCGTCTA TTTTTAACCG
    99601 CAATTTGTTT ATTTCCAAAT ACAACGCGAT AGCGCTCATC GTGACCGACG ACGCACACTT
    99661 ACTCTGTAAC TATCACTTGG ATCGTGTTGT CGTAAACGCT TCCCAAAAAG TCTAACACGT
    99721 TGACCGTTTC GATTCTATTC AACTTAATTG TGGACGCGTT GGCTTGCATC GGTTCCAACA
    99781 GACTGCGCGC TCCGACAGAT TGAGTAGACA AAATTTTTAA ACTTTCCGTC TTATTGGGCG
    99841 TAATGTCGTT GATTAACAAC GACGCAGCCG TTTGAGAGGC CGCAGTGTTG ATGGTTTGCA
    99901 ACATGTCGAC GGCCGCCATT TGCGTTTGCG CCGAAGGTCT TGCTGGCGGC CTGTTGCGGC
    99961 GGTTTCTTCG TGCTTGCGAC ATGTTGTCGT CAGTGTCCAT ATCGGTATCA TTTATTGAAG
   100021 CAATCATGGT TGAGTTCGAT AAGCAGAGAT ATTTCGTTGT CCAATTGGTA CTTGGTAATG
   100081 ATGTGCCTTA TAAATGTTTC GGGCACAATC ATTTCTGTCA TTAGCACGTT ACAAATATCT
   100141 ATTTTGATCA ATTTCAATTT ATGAATTAAC AGATTAATGT TTTCGTCCGA GTACTTGCTC
   100201 ATGATGAAAC GACAAACGTT GCGGAGTTCC AACTCCGCTA CCGGATACGC TTTGTTGGGC
   100261 AAACTCTCTA AATAGTGTCT CAAATAAAAG CCGATCAATA CGGTGGACGC TATTTTGTTA
   100321 ACCTTTTTCA TTTTAGTATT GCGGCCCATT TCTATCATGA AGTTTTTAAA CGGTAGCAAC
   100381 AGCCTGTCTC CGTTAGCAAC AGTGGAGCAG CCGTTGCATT GCGCGCTCAA AATACTCAAC
   100441 ACGCGCTCGT GATCTTCTTG GCGCAATCCG ACGGTTGCTT TTTTGCATTC TTTGACAAAT
   100501 GGCACGCACA TGTCGCGTTT CGTGTACAAA GAATACGCTT TGTCGCAAAT CAAGTTATAG
   100561 AAAAATTGCA CAAATATCTG CGTAATCAAG TTGTTTTCGT TAATAATGTC ACTTTCGTTT
   100621 TTGTAATCGG TTCGAAGCAA CACGTACAAC ATCAGAGGCA TGCCGAACAT GGGTCTTAAA
   100681 AAAATGTCCC AACCATTTTG CAAGCCCGCG TCGAGGGTGC TCAGCGAGGA CGCCAAGTAT
   100741 TTGCATTTGC ACTCAAAACA TTGAATTTTG TTTGCGGGCT TGCACGACTG ACACATGATC
   100801 GCATCCACGT CGGGTGCCGG CGTCGGATTG TAATATTTTT GCAAGTATTG CATAATGGTC
   100861 CTAAAATGGG GTACCTGTTT GATAAACTCG TCGCGCAAAA ATATCGAAAA AATGTTTTTT
   100921 ACATTGTGTA TGTTGTCTGT GTTGTTGGCT TGATTCTCAA AACTACTCTT TATGGAAACA
   100981 ATACATTTGT TAAATTCTGT GAAAAAAGTA AGACCTTTAC TGTCCACGAT CAAGCTTTGG
   101041 TTGAAATATT TTGAAAATAA AAAACACAAC GAATCGATTT CATCTTGTAA CAATTGCGCT
   101101 TCAAAACACA CGTTTTCAAA GCGGTCGTAA ATGTTAAACC TTAAACTGTA TTGTAATCTG
   101161 TAAGCGCACA TGGTGCATTC GATATAACCT TATAATATGA ACGATTCCAA TTCTCTGTTG
   101221 ATTACGCGTT TGGCAGCGCA AATACTGTCC AGAAACATGC AAACGGTGGA TGTGATTGTT
   101281 GACGACAAAA CGCTCAGTTT GGAAGAAAAA ATAGACACGT TGACCAGCAT GGTGTTGGCT
   101341 GTAAATAGCC CGCCGCAATC GCCGCCGCGG GTAACATCCA GCGACCTGGC CGCATCGATC
   101401 ATTAAAAATA ACAGCAAAAT GGTGGGCAAC GATTTTGAAA TGCGATACAA CGTGTTGCGT
   101461 ATGGCCGTCG TTTTTGTTAA GCATTATCCC AAGTATTACA ACGAGACGAC CGCCGGTTTA
   101521 GTTGCCGAAA TAGAAAGTAA TCTGTTGCAA TATCAAAATT ATGTAAACCA AGGCAATTAT
   101581 CAGAACATTG AGGGTTACGA TAGTTTATTA AATAAGGCGG AAGAGTGTTA TGTTAAAATT
   101641 GATAGACTAT TTAAAGAGAG CATTAAAAAA ATCATGGACG ACACGGAAGC GTTCGAAAGA
   101701 GAACAGGAAG CGGAGAGATT GAGGGCCGAA CAAACTGCCG CAAACGCTCT TCTGGAGAGG
   101761 CGAGCGCAGA CGTCCGCAGA CGATGTCGTT AATCGTGCCG ACGCCAATAT TCCCACGGCA
   101821 TTTAGCGATC CGCTTCCAGG CCCCAGCGCG CCGCGGTACA TGTACGAAAG TTCAGAGTCG
   101881 GACACGTACA TGGAAACCGC CCGACGTACC GCCGAACATT ACACCGATCA GGACAAAGAC
   101941 TACAACGCGG CGTACACTGC CGACGAGTAC AATTCCCTGG TCAAGACGGT TCTTTTGCGT
   102001 TTAATCGAAA AGGCGCTGGC CACTCTAAAA AATCGGTTGC ACATAACAAC TATTGATCAA
   102061 TTGAAAAAGT TTAGAGATTA TCTGAATAGC GATGCTGATG CTGGAGAATT TCAAATATTT
   102121 TTAAACCAGG AAGATTGTGT GATACTGAAA AATTTGTCAA ATTTAGCGTC AAAGTTTTTC
   102181 AACGTTCGTT GCGTGGCCGA CACGTTAGAG GTAATGTTGG AAGCGCTTCG CAATAATATT
   102241 GAGTTGGTGC AGCCTGAAAG CGATGCCGTA CGGCGAATAG TCATAAAAAT GACGCAAGAA
   102301 ATTAAAGATT CGAGCACGCC GCTGTACAAC ATTGCCATGT ACAAAAGCGA TTATGACGCC
   102361 ATAAAAAACA AAAACATTAA AACCTTGTTC GACTTGTACA ACGACAGGCT GCCAATCAAT
   102421 TTCTTGGACA CGTCCGCAAC CAGTCCAGTT CGCAAAACTT CCGGCAAGAG ATCTGCGGAA
   102481 GACGACTTGT TGCCGACTCG CAGCAGCAAA CGTGCCAATA GACCCGAAAT TAATGTAATA
   102541 TCGTCAGAAG ACGAGCAGGA AGATGATGAC GTTGAAGATG TCGACTACGA AAAAGAAAGT
   102601 AAACGCAGAA AATTAGAAGA CGAAGATTTT CTCAAATTAA AAGCATTAGA ATTTAGCAAG
   102661 GACATTGTCA ACGAAAAGCT TCAAAAAATT ATTGTGGTCA CCGACGGTAT GAAACGGCTG
   102721 TACGAATACT GCAACTGCAA AAATTCTTTA GAGACTTTAC CGAGCGCCGC TAACTATGGC
   102781 AGCTTGCTCA AAAGGCTAAA CCTGTACAAT CTCGATCATA TCGAAATGAA TGTAAATTTT
   102841 TACGAGTTGC TGTTTCCATT GACACTGTAC AATGACAATG ATAACAGTGA CAAAACGCTT
   102901 TCTCATCAAT TGGTAAATTA CATATTTTTG GCCAGTAACT ATTTTCAAAA CTGCGCTAAA
   102961 AACTTCAACT ATATGCGCGA AACTTTTAAC GTGTTTGGCC CGTTTAAACA AATCGACTTT
   103021 ATGGTCATGT TTGTTATAAA ATTTAACTTT TTATGCGACA TGCGTAATTT TGCCAAATTA
   103081 ATCGACGAGC TGGTGCCCAA CAAACAGCCC AACATGAGAA TTCACAGCGT GTTGGTCATG
   103141 CGGGATAAAA TTGTTAAACT AGCTTTTAGT AATTTACAAT TTCAAACCTT TTCAAAGAAA
   103201 GACAAGTCGC GCAACACAAA ACATTTGCAA AGACTAATAA TGTTGATGAA CGCAAACTAC
   103261 AATGTTATAT AATAAAAAAT TATAAAATAT TTTTAATTTT TATTTATATT CAGTACATTT
   103321 ACACATATTA ACATATTGTT TATACAAATT CTTATAATCA TTATGATTTA AATTGAATTG
   103381 TTGTCTAAAC AAATTAAACA CTTTATTAAA CAATAACTTT TCGTTGTAAT TTTTTACTTT
   103441 GCACATGTTA TAACAAAAAA TTAAAATTTT CATCATGTCT GATTTGTCTA TGGCGTCACA
   103501 GTTGCTTTTA ATGTAATCGC AAGTTAACCA CTCAAAAGGA CCCTTTTCTA TTTTTAATTT
   103561 GTTTAAATCT TTATAATCAG ACTTCAGTTT GTAAATTAGA TTTCCACATC GAATAATAAA
   103621 TCCTTCCAGC GGGCTTTGGG GAAACATTAA AGACTTGAAA TTTAACCTTT CTACAAAATC
   103681 GTTGTACAAA TATTTGTGAC ACGGAATAGT ATTAAACCCC ACGTTAGTCA ACAACTCTTG
   103741 CGCCTCCACA AAGGGCACAA ACTCCCCGCC GTATAATTGA ATTTCGTAAG CGTAGTATTT
   103801 CAAACTCTCT TTCTGGTCCA CGTAGTTAAT TACGTTAATG GGTGTCGTTT TTGCGTCGTC
   103861 TTTCCAACCC ATTAATTCGC CGTAGACAAT AAAACCGTCA TTGAACCGCG CCTGAAGCGA
   103921 TCGCATGCAC GTTTCTAAAT CTTTTCGAAT GCGGTAATAA TTCATAAAAT TGCCGTCCGG
   103981 TCTGTAAGTG TTTCTTGACC CGTACGTAAT TTTATTTTGG TTGCAAATGA TTCTGAAATT
   104041 ACAACCGTCC AACTTTTCTT GAACAATAAT TTCTTTGTCG GCCAACGTAC CTTTTTTACC
   104101 TTGATCTAGA TGCGACACAG ATGGATAAAT TTGATACACA ATTTTATTCT CATCTTCGGG
   104161 CATTACGGGT CCGCGTTCAT TTAACGCGTA CATGACAATG TTGTGGCGAA TGTCGGTGCG
   104221 CTCCGGCGGT TCTGGCACGT GGTGCAGTCT GTCCTGCAAT TGTTGCTTCC ATTGTTGAAA
   104281 ATATTCGGTC CATTCTTGTT GATACTCGCC GCGTTGCATG AGTTTTACGT ACAGTTTTAA
   104341 AAGTTTGACA TTCTTTACAA ATAACGTTAG AGTTTCGTCG ATTTTGTATC CTCCATTATT
   104401 TTTGTTTAAA TCCAATACAT TTAAATCGTT CACTACCAGT TGATTGTTTT TATCCATCGT
   104461 AATTTTTATC TCATCGCCCA CGTTGAACAA CATGTTTAAA ATTTTGGTGG ATTTCGGCGC
   104521 ACGTTTATAA TCTAAATAAT ATTCAACGTA CACGTAATTG AACATGAGCT GCAACAATCC
   104581 TTTGGCATTG TTCAAAATTT TGTATCTCAT CAAAGTATAA ATAATTTTCA CCATCGACAC
   104641 CGTCATCAAC TTGGTTACAA ACTCGTACAA TTGCAAGTTT TCAATACCGT ATTTGTCTTT
   104701 AAAATCTTCA CGTTTACTGA ACATGCTTAA TTCGGGAGAT TTTCCAGTCA AAATGCCAAT
   104761 TAATCCCGTG TACAAGTCAA CGTATTTGAC ATCGTTGCCC GATTCATCTT TTGCATGTCG
   104821 ATTTTTCAAA AGCTCTTTAT TGTCGATAAA TTTTTCAAAG GTCTCTCGAT CACATTTAGT
   104881 GTAAATATGG TAGTCAGTGT CGCTGCTTTC GACCGCGTAT CCCTTGGCAT GGCTGCCCGT
   104941 ATCAATGCAA ATGTACACCA TGTTAGAATG TGCTGCTTAC TGTGCCTGTA TCAAGCCTTA
   105001 TATACCTCAA AATATTTCAC ATTTTTGCAT CATCGTAAAA TATACATGCA TATAATTGTG
   105061 TACAAAATAT GACTCATTAA TCGATCGTGC GTTACAAGTA GAATTCTACT GGTAAAGCAA
   105121 GTTCGGTTGT GAGCCGTGTG CAAAACATGA CATCATAACT AATCATGTTT ATAATCATGT
   105181 GCAAAATATG ACATCATCCG ACGATTGTGT TTTACAAGTA GAATTCTACT CGTAAAGCGA
   105241 GTTTAAAAAT TTTGTGACGT CAATGAAACA ACGTGTAATA TTTTTTACAA TATTTAAGTG
   105301 AAACATTATG ACTTCCAATA ATTTTGTGGA TGTGGATACG TTTGCAAGAC AATTGATTAC
   105361 AGATAAATGT AGTGCTCTAA TCAAAAGTGC GGATCTGTTG CCGGCAAACA TTTTAGAGAT
   105421 TGTAGAGAAG GCCAGAGACA AGTATTTTGA GGAGCCAACT CAAAAAAACT ATGAATACAT
   105481 TAAAAAATTA TTTTTACGAA CAAAATATAT GGACGATTCG ATAGATTATA AAGATTTTAA
   105541 CAGACGCATC CTATTGATAG TTTTTAAATT CGCTTTAAAC AAGAGCACCA ACTACTTTCC
   105601 ATCGTACAAA GAGATCATCG AGGTGGCCAT TAAACGTTTA AACAAAATTA ACCCCGATTT
   105661 AAAGAGTTCT CCGCGCGCAA TGCTTCAGCA TTACAATGAA TGTTTGGAAA ATCTAGACAA
   105721 TCCAGTCACG GACGAACATC ATTTGTTAAC ATTTGGAAAA GAAGTTGCTA CAAAAATATT
   105781 TATCGAAGCG TTTGAATACA GTTACACCAA CACTAATGCC ATCAGCATGG ACAAAACAGA
   105841 TGAATTTGAT TTTATTAAAC CGGCATTGAA ACCTTTGCCA GATGCAAGAC CGCCATCGCT
   105901 TTTGGCCAAC GTGATGAACG AACGTAAAAG AAAATTACAA AACACCAACT CAACGGCAAA
   105961 ATGTTTGCTA CCAGCACCAC CGCCACAATT GCGTAAACTT GAAAAAAAGA ATCATTTATT
   106021 GCCTTTGTTT TCTTTGTAAT TATATTGTTG CATTTCTATT TCTAATATCA TAGTTTTCTA
   106081 ATAAAGTAGT TTCATATTTT TGTTTTTGTA CAGTAATTGT TTCTTGGTTT AACAAGATCA
   106141 CAACCAATAA CATAAAGAAT AACACAATCA TAACAAAAAT TAAAAAGCCG CATACTACTA
   106201 GAACAAATTC TTTAATTAGC GATCGGTTTC TATTTACAAA TTGGCCGAGC TGATCGCCTT
   106261 CAGTCGGCGA GTTGTGGGCT TGGATGATGT CGACGATATT GTTGCCGGCG CGACCGCCCG
   106321 TCGCTCTCGA TATAATGTCG GCCGCCGTCG GTTTCATGAT GTGCTTAACT ACAAATAATA
   106381 GTTGTACTTG ACGGGCGTCA CCGTGATGCC GCTGCTAAAA CCTCCGTCCG TTAAGACGCG
   106441 TTGCGTTACA AAATTAATGT TTGTCCGATT AGCGTAGTCG GAATAATCAA ACGTGTTGGG
   106501 CGGACTAAAA TCGGGCATGT TGATGGGCAC AATGCCGCTG GAGCTGATAG CAATGCTGTC
   106561 GTTCTTGCAA AACAGCCGAA TTTTTTTGTA GGGCTCTGCT TTATTCGGCG CAGACGACAC
   106621 CATCTGGTCA AAGTTGTTCA ATTTTATGAT TACGTTGGGT ACCAATTGAT AGGGGAAAAT
   106681 TATTTTCTGG AACATTTTGA CAAAGTCCAC AACCGTTTGG CTATAGTCGG GAATGCCGAG
   106741 CAAAGACTGC GCCTGTTTAA TGTATTTGAG ACTGGAGCGG TTTACTGTAG CGCAATTGGA
   106801 TGGCACGTCG CCCTTCATAA GCCGGCGCGT TCTCTCCCAA TTCAATTTGT TGTACAAATT
   106861 ATCAATCTCC TCGTGCGGCA GATTGATTAC ATAGCGCGCG GGCTGTTTGC GATATTGAAA
   106921 GATGCAAAAA ATGCGTTTCA ACGACAATAT CTTCACCATG GTGGACGTTT CCAGATTGAA
   106981 ACATAACAAA AAGTCATTGC TTTCCACCAA TTCTTTAAAA TGAGACAGCG GAATTTCACA
   107041 AGCGATCGGT CGCAAATTGC TTTTTATTGG AGGCGGAACG CTTTGACCGT TGCGGTTTTT
   107101 TAGTAACGCG CTGCACGCAG ATTGCATGTC CGTTTCGGGA TACGTAAACT CGATGGGACA
   107161 TTTGGGGTTT TCATGGTGAA CGATCATAGT GTTGCAATAA AACAAGTTGT TGGTCAGGAG
   107221 CACGCTAAAA ACGCGCGTCT CGCCCGCACC GATTTCGGTG ATGGGCACCA ACGGGTTCCA
   107281 GTACACTATG GTGGCGGACG CTGTTTTTTT TGGCGATCGA CTGTCTATGT TAACATCATG
   107341 CTCGTGCCTG TACACTAGCA CAGAATTGAA TTTTGGAAAT TGTTTTTTGT CAATGTACAA
   107401 CCGGTCGTCG TCTGTGGGCA CGTACACGAT CAAGTTTTCG ATTAATTTGT TGCCTACGTC
   107461 GCTTTGCGGT TCCACCAAAT TGTGAGGGAA CGCAAAAAAG CGATCGCTAA TACAAACTTG
   107521 AATCTGAAAC GGGCACTCCA TCGCGATGTA TATGTCTTAC TTCATTAGAC TTTAGATTAT
   107581 TTTAATTTGT GAACTCGTAC CGTATTCAAT AGGGTGTCGG GCACGTAATT GTAATGGTAA
   107641 AACAGATCCT GTTGAACATG TGCGTTGTTC ACTACGATTG AAATGCAAAA ATACATCAAG
   107701 TACATAAACA CTATGATTAG AAAGGTAGCA GATAGAAAAT ATTTCATCTT TAAATCTTAT
   107761 GCTAGTTGAA TAAAATACAT AGTACTTTTA TACGTTTATT TATATTTGTT TTCTTTGTTA
   107821 TAACCGTAAT TGTAAAACTT GTGATCGTGC TCGCCAGGCA TAATTTCTTT GCACATCAGC
   107881 TTGCGAATAT ATGTGACATC TTCGTACACC GATTTCTTGA TGTTACCATC GTGAAGCGTT
   107941 GTCGGCTTGA GAGGTTTGCG GTCGTTGTTG TAAAAATTTT GCACCGAATA ATTATCCATA
   108001 GTGCAGCATA GGCAATGTCA CTGATGCATA TGCTTTAATT TTTTATTGCA TTCAGTTATT
   108061 ATATGATTTA ATAAACGTAC ACAATAGCAC GTTTATCGGT TAAAGATAAC TTTCAATATA
   108121 TAAAAGCGTT TGAATTGCGA GACCGTCAAC ATAACGTTTA TCAACGCGAT GACTAAACGA
   108181 CAATTTGCTT TGCTGTTTGT GTGGCACCAC GACAACCAAT TTGTTTGCAA CACGGACGAA
   108241 TACCCGTTTT GGCACAACAT TGAATACCAT GCACGGCGCT ATAAATGCAT CGTTTTGTAC
   108301 TGTGTGGAAA ACGACGGATC GCTACAACTG CCCGTTTGCA AAAACATAAA TCTCATAAAT
   108361 TATAAAAAAG CGTATCCTCA TTATTATGGA AACTGTGTTG ACAGTATAGT GAAACGTGCT
   108421 GGCAAAATTG ATTATATGAA AGTAACTGCA ATGTTAAACC CCCACCTGTT GGACGTCGCG
   108481 TACAATTATT TGCTGTTGAT GGACATGGAT TGTGTGGTGC AAAGCGTGCA ATGGAAACAA
   108541 TTGTCAACCG ACACGTATTG TTTTGAGCCG TTTTACGACT CTCAAATTAA ATGGTTGTAC
   108601 GCGCCCAAAA GCGGGCAAAG TTTTGATAGT TATCTTGAAA ACTATGCAAC TCTAATTCGA
   108661 GTCAAACAAG TGCAGCAACA TCGAAAAGAA TTAATACTGC ATTGTGTGGA TTTTCTTACA
   108721 ATGAAAGCAA ATGACAATTT TATGGTGTTC AAAAATTATA TTAACATGAT TATAAAAGTG
   108781 TATTTGCAAT TTTACAATTA CAGATTTCCT ATCAATTTTG AGGACAACAC GATGAAACCT
   108841 TGTGTAAATT TAACTTTTAG ACGTGGCGGC AGTTGGAAAA CTCAACTGCA ACCCGTATGC
   108901 AATTATGTTT ACAAAAGTAA AAATATGCCA AAATTTATTA AATAAAACAA ATTAATTTAA
   108961 ACAAGCGTTT TTATTGACAA TACTCACATT TGATATTATT TATAATCAAG AAATGATGTC
   109021 ATTTGTTTTC AAAATTGAAC TGGCTTTACG AGTAGAATTC TACTTGTAAA ACACAATCAA
   109081 GAAATGATGT CATTTTTGTA CGTGATTATA AACATGTTTA AACATGGTAC ATTGAACTTA
   109141 ATTTTTGCAA GTTGATAAAC ATGATTAATG TATGACTCAT TTGTTTGTGC AAGTTGATAA
   109201 ACGTGATTAA TATATGACTC ATATGTTTGT GCAAAAATGG TGTCATCGTA CAAACTCGCT
   109261 TTACGAGTAG AATTCTACTT GTAAAACACA ATCGAGGGAT GATGTCATTT GTAGAATGAT
   109321 GTCATTTGTT TTTCAAAACC GAACTCGCTT TACGAGTAGA ATTCTACTTG TAAAACACAA
   109381 TCGAGGGATG ATGTCATTTG TAGAATGATG TCATCGTACA AACTCGCTTT ACGAGTAGAA
   109441 TTCTAGTGTA AAACACGATT ACAGCACTTC GTAGTTGTAT CGAAAATTGT TCAATGGCTC
   109501 TTTGTTAATG TCGTAATTGA TTAATATGTC GTACAATTTG GCGGCGTTGT GTTTGCACAC
   109561 GACCGTTTTT AGTTCTTGAA ACATTTTTTC GTGTATGTTT AGCATGTTGT ATTTCAGAGT
   109621 GCGATGTGTA ATGCTGGTGA CGAGCATCAA AATGATAAAA TCTAAAGCGG CTAATTTGTA
   109681 ATCCCGTTCA TACGCTCTGT AATCGCCAAC GACTCTGTGG CCAGATCTTT TTAGATTTTG
   109741 ACAGGCGTTA TGGTACGAAT TGATAATATT TACTATAGTT TCTCTTGTTA TCGGTTTGTC
   109801 GATTAAACTG TTAACAAACA TCACGTTGCC CAAGCGCGAC GGTTTAGACA CCGACTTGTT
   109861 TTTTGTCTGT TCAAATTTGT ACAAATTAAA AACGCTCATA GACTGGTCGT CAGGCAGTGT
   109921 GTCATTATAC AAACAAAATG GTAAAACGTT TAATTCGACA AACGACGAGC ACATTAAAGT
   109981 TTGTTGGCTG TTAACGTCCT GGGGATGTAA ACTGTTATTC ATAACGTAAC ACACTTCAAT
   110041 GTCGGAATGC TTGTTTTCAA ATTTGTCCTT GTCTACAGTT TCAATGGTGA TTGAGCGAGG
   110101 TTTGAGTTTA TTTTGTAAAT TCATTTGGAT ATTTTCAATA TGGTATACCA CCGACACGTT
   110161 GTGAGCCAGC GATCCTTGAT TGGTTTTAAT CATATTCAAA ATATTCATGA TATGGTTGAA
   110221 AAAAGAGTCT GTCAAAACGT TTGTGTCGTT GTTAAATATC GCTTTCCAGG GTTTACTGTT
   110281 GCGTGACTCA ACGACGGCCG TGTAACATAA CAAGCGCGCC AGTTGCATGT GCGACAACTT
   110341 AATGTTATCA ATGTCGGTGA TGTTTGGCAC CAGATTTTCA TTGCCGTCTT CCAGTAGCGT
   110401 GCTCAGTTCG GTCGAGTAGT TATTCAACGA TCGATTGTGC GATTCAAACA AGTTTACTAT
   110461 CGCAGGTTGT ACATAGTTTT TTATGTCGTC AAATTGAATT ATATCGATCT TGTCCTTGTT
   110521 CTCCAGCATA AACGACAAAT TTTTTAGGTC GAATTTAATA TTTGGCGCGT TTTCGTTGGA
   110581 CTTTTTGTAA TTTAACAACA TCGCCAACAG TTTGTGTAAC TCGCCGTTAG CTTGATCTTT
   110641 GCTAAACAGT TTATTGGTAG CGTAATTCAC GTTGTCGTTC AAAAACAGCA ACTCGTTGAT
   110701 GATCATTTTT TGTAAAAGCG CGTACTTGCT CATGTTGACA GAATCTCTTA CATTTCAGTT
   110761 GTAAACGCGT CTGTACAAAT TGGCCATGCG ATTCGGAATG CACACGGGGA TCGTGCGAGC
   110821 CAGTGCCGTT TGGCGAAATA GCATTTTTTC ATAGCCGCTC GAACAATCGC ACGCGTCCGG
   110881 CGAAAATTGC ACCGTGTTCA AATTCATATT CAACCGGCCG TCGTTGCATA GATAAGGCCT
   110941 CGGTGTTCCC GTATCGTCCA CCAAGTCTCT GTACGTGCTC ACGCATGTTT GAGACACGAC
   111001 AAAATCTCCG CCGGCGGAGA AAACGTGAAC CAAACCCAGT GCGGGATCGC ATTCTATCAA
   111061 GTCCGGAGCC TGCGCGTTTA CCAAAGCGTC GGAGGCGTTG CAAAAGCCAT CCTGGCAGGT
   111121 CAACTCGTTT GCAGCGCTGG AGATCACGCA GTTGTCTCTA CACTGCTGAT CCGTCACGCA
   111181 CGGTAACCGG TTCAATGAAC AATCTACGCC TCGATTGCGC TGAAACGTAA AATTTAACGG
   111241 CGGCGCTTCC AACTCGTTAA TGTGCATGTA TGCATCTTGC AAAATAAATT TTTGAACAAA
   111301 TTTAAACGTG TACATGTACA CGATTAGTAT AATTACCAGT AGAATAAGTA TTTGCCAAAA
   111361 GTTCAACATG ATCGTCTTAA CTGAGTGTGA AAAGCGTGGT GTGACGCACG AAATGACTGG
   111421 TTGCGCAAAA AATAAACCGG GGTCTATATA ACTCGGCGTC GACCGCGTTC ATTTTTACCG
   111481 TCATGCATCT GACGGCTAAT GTATTGCTCG TTCCTAACGC GCTCAAAAAG CGGGACGTGA
   111541 AATACATTTA TAATACCTAT TTGAAAAATT ACAGTGTAAT TGAAGGTGTG ATGTGTTGCA
   111601 ATGGCGATTG TTTGGCCGTG GTGGTGTTGG ACCGAAATCA GCTGCAAAAC ACGGACATGG
   111661 AAGTGTTGGA GAGTTTAGAA TACACTAGTG ACAACATTGA ACTGTTATGC GAAAAAATAT
   111721 GTGTGATAGT TGATAATTAC GACAAGTATT ACCAAAAAAA TTGTGTATAA ATAAAATACC
   111781 AAAATTTATT ATATCATTTT GTTTTATTTA ATAATTAAAG AATACAACGC CACATCTATT
   111841 CCTAGTACAA CAAATAATTT GATTATTATT TTTGAGTGCA CATTAAAAAA TAACAAACAG
   111901 TGTAAAAATA CTACAGAATA ATACAATACA TAAATATTAT AGTAAATAGC TGCAATTTTG
   111961 ATAGCGTAAT TTATACTTTG ATATTTTTCA ACGTACAACG TTAAATGTTG ATACGCATTA
   112021 TTCACAAATA ACAAAATTTT TCTAATATGC CATTTGTCCG CAATTGTTTT TGCGATATCA
   112081 AAGCCTTTTT CAAACAATTG AAAAATTGCA AACAAAACCA CGTACATGAC GTTATACATA
   112141 GTGTTAAAGT TTTTACATAA CAATTCTATA ATGAAGAAAA TTGCTAAACA CGGCATGAGC
   112201 GCGCACATAA TCGCGTTGGC CGCAAATATC TCGTACGTAC AAAAATACTC GGACATTCTC
   112261 CAATAAGTAA AATGCATTTT GCTATTATAC TGTTGTTTCT TCTAGTGATT ATTGCAATAG
   112321 TGTACACGTA TGTAGACTTG ATAGATGTGC ACCATGAAGA GGTGCGTTAT CCTATTACGG
   112381 TTTTTGACAA CACACGCGCG CCGCTCATTG AACCGCCGTC CGAAATAGTA ATCGAAGGCA
   112441 ATGCACACGA ATGTCACAAA ACTTTGACGC CGTGCTTCAC ACACGGCGAT TGCGATCTGT
   112501 GCCGCGAAGG ATTAGCCAAC TGCCAGTTGT TTGACGAAGA TACAATAGTC AAGATGCGTG
   112561 GAGATGACGG CCAAGAACAC GAGACGCTTA TTCGAGCGGG AGAAGCGTAC TGCTTGGCTT
   112621 TGGATCGAGA ACGCGCCCGA TCGTGTAACC CCAACACGGG TGTGTGGTTG TTGGCCGAAA
   112681 CTGAAACTGG TTTCGCTCTT TTGTGCAACT GCTTACGGCC CGGACTTGTT ACGCAGCTCA
   112741 ACATGTACGA AGACTGCAAC GTGCCCGTGG GCTGCGCGCC TCACGGCCGT ATCGACAATA
   112801 TCAACAGCGC TTCGATCCGG TGCGTGTGCG ACGACGGGTA CGTGAGCGAC TATAACGCCG
   112861 ACACCGAAAC TCCGTATTGC CGTCCGCGCA CCGTGCGCGA CGTAATGTAC GACGAGAGTT
   112921 TTTTTCCGCG GGCGCCATGC GCAGACGGCC AAGTTCGTCT GGATCATCCG GCGCTCAATG
   112981 ATTTTTACCG CAGACACTTT AGACTCGAAG ACATTTGCGT GATCGACCCT TGCTCGGTGG
   113041 ACCCGATTAG CGGGCAACGC ACATCGGGAC GCTTATTTCA CCAACCAACC GTAAATGGTG
   113101 TGGGAATCAA CGGATGCAAT TGTCCGGCCG ATGACGGGTT ACTGCCCGTG TTTAATCGAC
   113161 ACACCGCCGA CACGGGCATG GTTAGACAAA GCGACCGCAC CGTCGCGAAC GCTTGCTTGC
   113221 AGCCGTTTAA CGTGCACATG TTATCGTTGC GTCATGTGGA TTACAAATTT TTCTGGGGCC
   113281 GCAGCGACCA CACCGAGTTT GCCGACGCGG ACATGGTGTT TCAAGCGAAT GTCAACCAAC
   113341 TCAGTCACGA ACGGTATCGA GCGATTTTGT ACCCGTTGCT CGAGTCGCAC CCGGACGTAA
   113401 CAGAAATCGT AACAGTCAAC ATGGGTGTCA TGAAAATTTC CGTGTCATAC GATACCACAT
   113461 TGAAAAATAT ACTATTACCA TCTTCTGTTT TTAGGCTATT TAGATTTAAA GAAAGTGGCA
   113521 CTGCTCAGCC GGTATGCTTC TTTCCAGGCG TAGGACGGTG CATAACCGTC AATTCCGATT
   113581 CGTGCATCAG GCGACACGCT GGTGGTCAAG TGTGGACCGC AGAAACGTTC ACCAACTCGT
   113641 GGTGTGTACT GAGTCGTGAA GGTACGCATA TAAAAGTTTG GAGTCGCGCG TCACGATATC
   113701 CACGCGGAGA CGCGCCTGCA GCGTTAAGAT TGCGCGGCTT CTTTCTGAAC AACGATCGCG
   113761 AACGAAACAC AATAAGAGCG GTCACTACAG GCGACATGAC CCAAGGGCAA CAAATAGACG
   113821 CATTAACCCA AATACTTGAA ACTTACCCCA ACTACTCTGT ATAACAACAT GAGCATTTTA
   113881 AAAGTTGTAG AAGCGTGCGA TTTGGCACAC ACTTTTTTGA AATTGGGTTA TTTATTTAGG
   113941 GCCAAGACTT GTTTGGATAT CGCTTTAGAT AATTTGGAAC TATTGCGTCG AAAGACTAAC
   114001 ATAAAAGAAG TGGCAGTCAT GTTAAACAAG AAAACTACAG AGTGTTTGCA ATTGAAACGA
   114061 AAAATAGATA AAAAAATTGC ACAACGTGTT TTAATAAAAA TTTACACTAT CAAATGATGA
   114121 CATCATAACG GGTTCAATAT TCTGTGTGCA AAAATAAATG ACATCATATT TCAAACTTGT
   114181 TTTACGCGTA AAATTCTACT GGTAAAACAA GTTTGAGATA TGATGTCATC ATCACAAATA
   114241 ATAGTATGTA ATAAAATAAA CATATTTGTG TGTAAATATA ATTTATTACA AATAAATTTT
   114301 ACATTGAATC AATCTGTCTT CGTGTTTGTT GTAAGGTCTT CGAATCTTGT GTTTCAGCCC
   114361 CTCGGGATGG TCAAAATGCG CCGTAGTAAT TGTTAATGGA TCTTTCAACG ATTTTTTGCC
   114421 CATGGCGAGT GTGACAAACG CGGCCACGAC AAACAGCAGG ATAATCAGTT TCATGGTGTT
   114481 CTATATTCGA CAATATATGG GTCGCTTCTA AATCACCTTG TCCCCAAAAG CCTCTTTTAT
   114541 AGTTTTTTAG AACACGTTGT GTATTCCAAC AGTAATTGTT CCATCTCTTT CAACAGCCAT
   114601 TCAGCATCCG GTCGTTGACT GTAATCATGC TGAATTAATT TACAAACAAT TTCGGTCAAT
   114661 TTAGGATGGC CTTGGGATAA ACTTGCCGGC ATTTGCTGTA CATTGTTTCT AAAGTTAGTT
   114721 AGCGTAGTTT CGCGTTCCAA AGCAGTCTTG AAGGGCATTA TCAATTCGAA TAAAACAATG
   114781 CCCAAACTAT ACATGTCATT TTTGGGGGTG TACACTTTTT TGATTTGTTC TGGTGCAGCG
   114841 TACAAAGTTA TATTTTGAGG GTTGTTTTTG ATAAACGTTT TGTATAGACT GCCAAACATG
   114901 CCGCCCACAT ACAAATCAAA GTCGGGCCCA GTCATGAAAA TATCTTCGGG ATTAATATTG
   114961 TGGTGCACGA TATTTACGGA ATGAATCGCT TTCACGGCGC TCACCAAATC AACAAACTTG
   115021 CTAATATAAA AGCCAAAATC CGCCGGAACT TTAATGTTGG TCTTTGCAAA AGTTTGCAAA
   115081 TTGCGTTGTT TCAAATAGTC GCTCAACATG TACTCGTTTA GAGGCGACGC AAAATATATG
   115141 CGGTGCTGCC GCGGATTCAA ATAAACCAAT TGTTCGGGTT TCATGGTATA CAGTTAAGTG
   115201 TTAACGCGTC ACTAAATTCA GACACGAGCG CACGCCCTAT ATACATACAA TTTATCGCAC
   115261 AAGATGCTTA ACGCGATCTG TTTATAAACT AAAACGCACT GCAATAAATT TTAGCAAGCA
   115321 TTTGTATTTA ATCAATCGAA CCGTGCACTG ATATAAGAAT TAAAAATGGG TTTGTTTGCG
   115381 TGTTGCACAA AATACACAAG GCTGTCGACC GACACAAAAA TGAAGTTTCC CTATGTTGCG
   115441 TTGTCGTACA TCAACGTGAC GCTGTGCACC TACACCGCCA TGTTGGTGGG ATACATGGTA
   115501 ACATTCAATG ACTCCAGCGA ATTGAAATAT TTACAATACT GGTTGCTGTT GTCGTTTTTG
   115561 ATGTCCGTGG TGCTAAACGC TCCGACTCTG TGGACGATGC TCAAAACCAC AGAAGCCCAT
   115621 GAAGTAATTT ACGAAATGAA GCTGTTCCAC GCCATGTACT TTAGTAACGT GCTGTTGAAT
   115681 TATGTGGTGT TTTTGGACAA TCAAATGGGT ACAAATTTTG TTTTTGTTAA CAATTTAATT
   115741 CACTGTTGTG TACTTTTTAT GATATTTGTT GAATTGCTTA TCCTGTTGGG CCACACAATG
   115801 GGCACGTACA CGGATTATCA ATATGTCAAA TCGTGTTATA TGGTTATATT GTTTGTTTCA
   115861 GTTATGAGTG TTACTATTGT TATGGGTTTA GAGTGTTTGA AAACGAAACT AATTGATAAC
   115921 AGTTTGATGT TTAACGCGTT TGTGTGCGCT TTGTACATTG TGATTGCAAT AATGTGGTCT
   115981 TTAAAAAATA ATTTGACTAG TTATTACGTT TCAAATTTAC AAAGTATTCA AGTTGTTCCG
   116041 TTTTCATACA ACGATCCGCC GCCACCGTTC TCTAACATTG TAATGGATGA CATAAAAAAT
   116101 AAAAAATAAT TTATAAAAAT GTTTTTTATT CTTTCACAAT TCTGTAAATT CTAAACAAAA
   116161 AATATAAATA CAAACTTATT ATGTTGTCGT CTAAATAAAC ATCAATTTGT AAATCTGGAC
   116221 ACCTATTCAT ATCATTGATA TTACAGTCTA CTATACAACA ATTAAAACTA ACCAAATTAT
   116281 CTTTACAACA ATTAAAGCAA TTAAAACAAT TTAAATAATC TTCATTGTCG TCGTATAAGT
   116341 TTATTTGCAC TGTAGACGGT GTTACACAGC GATCCATTCG ACGTTCGTGT TCGATCAACT
   116401 TTCTCGCCAA CTTGTACCAT AAAAATTGTT TGGACAAAAA GTTTTCCAAC AATGGTAACG
   116461 GCCAATTCAA CGTGACGATG CGCACGTCCT CGGGTATGCA TTTGTTAAAA AACACACAGC
   116521 TCGCTTTACC AAACGAAAGC AAAGGTACTA AATATGGCGC CATTGGCTGA TTTGTTATTC
   116581 CAAGATAATT ACAAATAAAC TGATCCGTCG TGGGGTGATA ACTGGCAGGT GTCAGCTTTA
   116641 AATAATCTTC AACGTTGTTG TCGCGCAAAA GTCTGCATTT TACACGCGTT GTTAATCCCA
   116701 CGACTTTTGC ATGTAAAATC GGATCCAAAT ACTGCAGAAT CGTGTCTATA ATTTCTAATG
   116761 GTAAACGTAT GCGTTTTGCT CGTGGGCGCT TTGTAACGCT CGACATCCTA ATAACAACTA
   116821 ACACAAAACT AAAATGATAC TCAATATATT GCTTTTACAG TTCATCTTTA GGTTTAAACT
   116881 GTGCGTTTAT CGCGTTGAGC AAGTCGCCGT TATCGGCATC AATCTCCCAA GCAAACAGGC
   116941 CGCCCAATTT ATTTCGGTCG ACATATTTAA CTTTTCCTAA CACAGAGTCG ACGCTGTCAA
   117001 ACGAAATCAA ATCACCTTTA CTTTTATCGA AAACGTACGA CGCTTGAGCG GCGCTGTCAA
   117061 ACGTGTACAC ATAATTGTTG AGATCTTTTT GAATTTGACG ATAATCTACA ACACCGTCCT
   117121 CCCACGTGCC CGACACCGGC CCGTTGCCAG TGCCGGAAAA ATAGTTGTCA TTCGTATAAT
   117181 TTGTTACGCC GGTCCAGCCG CGGCCGTACA TGGCGACGCC CACAATTATT TTGTTGGGAT
   117241 CGACGCCTTG TTTCAGTAAC GCATCGACAG CGTAGTGTGT AGTGTATAGC TCTTCCGAGT
   117301 TCCAACTTGG CGCGTAGACT GTTGTTTGGT AGCCCAAATC CGTGTTTGAC CAAGCCCCTT
   117361 TAAAATCGTA ACTCATGAGA AATATTTTGC CTAATGACTT TTGCGCTTCG GCGTAGTTTA
   117421 CCACGGCAAT CTTGTCGTAA CCCGCGCTTA TAGCGCTTGT TAATTCGTAA ACCCTGCCGG
   117481 TTTGCGCTTC GAGGTCGTCT AGCATTGCGC GCAGCTCCTC CAACAACAAA ATGTATGTTT
   117541 TGGCGTCACG CTCCGCATCG CCCAGCGACG GGTTAGCCCC TTTGCCGCCC GGAAACTCCC
   117601 AATCGACGTC TACACCGTCA AAGAATTTCC ACACTTGCAA AAATTCCTTA ACCGAATCTA
   117661 CAAAAACGTT TCTTTTTTCA ACATCGTGCA TGAAATAGAA TGGGTCCGAC AGAGTCCAGC
   117721 CTCCTATTGA AGGAAGAATC TTTAGATGTG GGTTTGCTAA TTTCGCCGCC ATCAACTGTC
   117781 CAAAATTGCC TTTATACGGC TCGTTCCAAG CGGACACGCT TTTTTGGGGT TTTTGTACGG
   117841 CGGCCCACGG ATCGTGGATG GCAACTTTGA AATCTTCGCG TCCCTTGCAC GATCGTTGCA
   117901 GAGATTCAAA ACTTCCGGAT ATCGTTTTGA GGGCGTCGTT TATTCCATCG CCACCGCAGA
   117961 TGGGTATGAA ACCATACAAC AAGTGCGATA AATTTGGCAA GGGAACTTTG TCTACGGGAA
   118021 AGTTGCGCCC GTACACACCC CACTCAACAA AGTACGCAGC GACAATTTTA TCCTCTCTCC
   118081 TGCCAGGTTT GTTGTTTTCC AGCCATGTGT ATTCGAGCGG TGCCAGATGG CCGCCGTCGG
   118141 TGTCTGCGAC TTTGACCAAC ACGGGATCGC TCACGGAACA GCCGTCCTCA TTGCAAAGTT
   118201 TGACACGCAT GTTAAATTGC CCGCTCACAA GAACTTTAAT GGTAGCCCTT TTACTTTCGG
   118261 CGTCGCCTTT CCATACCTGC TGCTCGTCAA ACAACACGTA CGCTATGTCG CCAATGTCGC
   118321 CGTTCCAGAC GTTCCAACTG ACTTGAACGT CGACTTGTTC TTTAGGCTTT ATTAAATTTT
   118381 CGTAAGCGGT GGCCTCGTAA TTTATTTCTA CGAGCGCATA ATTGCGATCG GCCCAATCGA
   118441 TCACCGGCGT GCCGGGAATC GCGTTAGAAA CGGCGACCAA CCACAAAACG TTTAACAATT
   118501 TGTACAACAT TTTAATTTAT CTTAATTTTA AGTTGTAATT ATTTTATGTA AAAAAATGAA
   118561 CAAAATTTTG TTTTATTTGT TTGTGTACGG CGTTGTAAAC AGCGCGGCGT ACGACCTTTT
   118621 GAAAGCGCCT AATTATTTTG AAGAATTTGT TCATCGATTC AACAAAGATT ATGGTAGCGA
   118681 AGTTGAAAAA TTGCGAAGAT TCAAAATTTT CCAACACAAT TTAAATGAAA TTATTAATAA
   118741 AAACCAAAAC GATTCGGCCA AATATGAAAT AAACAAATTC TCGGATTTGT CCAAAGACGA
   118801 AACTATCGCA AAATACACAG GTTTGTCTTT GCCTATTCAG ACTCAAAATT TTTGCAAAGT
   118861 AATAGTCCTA GACCAGCCAC CGGGCAAAGG GCCCCTTGAA TTCGACTGGC GTCGTCTCAA
   118921 CAAAGTCACT AGCGTAAAAA ATCAGGGCAT GTGTGGCGCC TGCTGGGCGT TTGCCACTCT
   118981 GGCTAGTTTG GAAAGTCAAT TTGCAATCAA ACATAACCAG TTGATTAATC TGTCGGAGCA
   119041 GCAAATGATC GATTGTGATT TTGTCGACGC TGGCTGTAAC GGCGGCTTGT TGCACACAGC
   119101 GTTCGAAGCC ATCATTAAAA TGGGCGGCGT ACAGCTGGAA AGCGACTATC CATACGAAGC
   119161 AGACAATAAC AATTGCCGTA TGAACTCCAA TAAGTTTCTA GTTCAAGTAA AAGATTGTTA
   119221 TAGATACATT ACCGTGTACG AGGAAAAACT TAAAGATTTG TTACGCCTTG TCGGCCCTAT
   119281 TCCTATGGCC ATAGACGCTG CCGACATTGT TAACTATAAA CAGGGTATTA TAAAATATTG
   119341 TTTCAACAGC GGTCTAAACC ATGCGGTTCT TTTAGTGGGT TATGGTGTTG AAAACAACAT
   119401 TCCATATTGG ACCTTTAAAA ACACTTGGGG CACGGATTGG GGAGAGGACG GATTTTTCAG
   119461 GGTACAACAA AACATAAACG CCTGTGGTAT GAGAAACGAA CTTGCGTCTA CTGCAGTCAT
   119521 TTATTAATCT CAACACACTC GCTATTTGGA ACATAATCAT ATCGTCTCAG TAGCTCAAGG
   119581 TAGAGCGTAG CGCTCTGGAT CGTATAGATC TTGCTAGAAT TGTGAGTTCA AGTCTCGCCT
   119641 GAGATATTAA AAAACTTTGT AATTTTAAAA ATTTTATTTT ATAATATACA ATTAAAAACT
   119701 ATACAATTTT TTATTATTAC ATTAATAATG ATACAATTTT TATTATTACA TTTAATATTG
   119761 TCTATTACGG TTTCTAATCA TACAGTACAA AAATAAAATC ACAATTAATA TAATTACAAA
   119821 GTTAACTACA TGACCAAACA TGAACGAAGT CAATTTAGCG GCCAATTCGC CTTCAGCCAT
   119881 GGAAGTGATG TCGCTCAGAC TGGTGCCGAC GCCGCCAAAC TTGGTGTTCT CCATGGTGGT
   119941 TATGAGGTTG CTTTTTTGTT GGGCAATAAA CGACCAGCCG CTGGCATCTT TCCAACTGTC
   120001 GTGATAGGTC GTGTTGCCGA TGGTCGGGAT CCAAAACTCG ACGTCGTCGT CAATTGCTAG
   120061 TTCCTTGTAG TTGCTAAAAT CTATGCATTG CGACGAGTCC GTGTTGGCCA CCCAACGCCC
   120121 TTCTTTGTAG ATGCTGTTGT TGTAGCAATT ACTGGTGTGT GCCGGCGGAT TGGTGCACGG
   120181 CATCAGCAAA AACGTGTCGT CCGACAAAAA TGTTGAAGAA ACAGAGTTGT TCATGAGATT
   120241 GCCAATCAAA CGCTCGTCCA CCTTGGCCAC GGAGACTATC AGGTCGTGCA GCATATTGTT
   120301 TAGCTTGTTG ATGTGCGCAT GCATCAGCTC AATGTTCATT TTCAGCAAAT CGTTTTCGTA
   120361 CATCAGCTCC TCTTGAATAT GCATCAGGTC GCCTTTGGTG GCAGTGTCTC CCTCTGTGTA
   120421 CTTGGCTCTA ACGTTGTGGC GCCAAGTGGG CGGCCGCTTC TTGACTCGGT GCTCGACTTT
   120481 GCGTTTAATG CATCTGTTAA ACTTGCAGTT CCACGTGTTT TTAGAAAGAT CATATATATC
   120541 ATTGTCAATC AAACAGTGTT CGCGTGTCAC CGACTCGGGG TTATTTTTGT CATCTTTAAT
   120601 GAGCAGACAC GCAGCTTTTA TTTGGCGCGT GGTGAACGTA GACTTTTGTT TGAGAATCAT
   120661 ACTCACGCCG TCTCGATGAA GCACAGTGTC CACGGTCACG TTGATGGGGT TGCCCTCAGC
   120721 GTCCAAAATG TATACCTGGC ACTCGTCCGT GTCGTCCTGG CACTCGAGCC TGCTGTACAT
   120781 TTTCGAAGTG GAAATGCCGC ATCGCCACGA TTTGTTGCAC GTGTGGTGCG CAAAGTGATT
   120841 GTTATTCTGC CGCTTCACCA ACTCTTTGCC TTTGACCCAC TGGCCGCGGC CCTCGTTGTC
   120901 GCGAAAACAG TCGTCGCTGT CACTGCCCCA ACGGTCGATC AGCTCTTCGC CCACCTCGCA
   120961 CTGCTGCCTG ATGCTCCACA TGAGCAAATC CTCTTTGCCC ACATTCAGCG TTTTCATGGT
   121021 TTCTTCGACG CGTGTGTTGG GATCCAGCGA GCCGCCGTTG TACGCATACG CCTGGTAGTA
   121081 CCCCTTGTAG CCGATAATCA CGTTTTCGTT GTAGTCCGTC TCCACGATGG TGATTTCCAC
   121141 GTCCTTTTGC AGCGTTTCCT TGGGCGGGGT AATGTCCAAG TTTTTAATCT TGTACGGACC
   121201 CGTCTTCATT TGCGCGTTGC AGTGCTCCGC CGCAAAGGCA GAATGCGCCG CCGCCGCCAA
   121261 AAGCACATAT AAAACAATAG CGCTTACCAT CTTGCTTGTG TGTTCCTTAT TGAAGCCTTG
   121321 GTGTGACTGA TTTACTAGTA GCATTGAGGC ATCTTATATA CCCGACCGTT ATCTGGCCTA
   121381 CGTGACACAA GGCACGTTGT TAGATTAATA ATCTTATCTT TTTATCTTAA TTGATAAGAT
   121441 TATTTTTATC TGGCTGTTAT AAAAACGGGA TCATGAACAC GGACGCTCAG TCGACATCGA
   121501 ACACGCGCAA CTTCATGTAC TCTCCCGACA GCAGTCTGGA GGTGGTCATC ATTACCAATT
   121561 CGGACGGCGA TCACGATGGC TATCTGGAAC TAACCGCCGC CGCCAAAGTC ATGTCACCTT
   121621 TTCTTAGCAA CGGCAGTTCG GCCGTGTGGA CCAACGCGGC GCCCTCGCAC AAATTGATTA
   121681 AAAACAATAA AAATTATATT CATGTGTTTG GTTTATTTAA ATATCTGTCA AATTACAATT
   121741 TAAATAATAA AAAGCGTCCT AAAGAGTATT ACACCCTTAA ATCGATTATT AGCGACTTGC
   121801 TTATGGGCGC TCAAGGCAAA GTATTTGATC CGCTTTGCGA AGTAAAAACG CAACTGTGTG
   121861 CGATTCAGGA GAGTCTCAAC GAGGCTATTT CGATTTTGAA CGTTCATAGC AACGATGCGG
   121921 CCGCCAACCC GCCTGCGCCA GACATTAACA AGTTGCAAGA ACTGATACAA GATTTGCAGT
   121981 CTGAATACAA TAAAAAAATT ACCTTTACCA CTGATACAAT TTTGGAGAAT TTAAAAAATA
   122041 TAAAGGATTT AATGTGCCTG AATAAATAAT AATAAGGGTT TTGTACGATT TCAACAATGA
   122101 ACTTTTGGGC CACGTTTAGC ATTTGTCTGG TGGGTTATTT GGTGTACGCG GGACACTTGA
   122161 ATAACGAGCT ACAAGAAATA AAATCAATAT TAGTGGTCAT GTACGAATCT ATGGAAAAGC
   122221 ATTTTTCCAA TGTGGTAGAC GAAATTGATT CTCTTAAAAC GGACACGTTT ATGATGTTGA
   122281 GCAACTTGCA AAATAACACG ATTCGAACGT GGGACGCAGT TGTAAAAAAT GGCAAAAAAA
   122341 TATCCAATCT CGACGAAAAA ATTAACGTGT TATTAACAAA AAACGGGGTA GTTAACAACG
   122401 TGCTAAACGT TCAATAAACG CTTATCACTA AGTTAATATA CTAAAAATCA CATAGTCACT
   122461 ACAATATTTC AAAATATGAA GCCGACGAAT AACGTTATGT TCGACGACGC GTCGGTCCTT
   122521 TGGATCGACA CGGACTACAT TTATCAAAAT TTAAAAATGC CTTTGCAGGC GTTTCAACAA
   122581 CTTTTGTTCA CCATTCCATC TAAACATAGA AAAATGATCA ACGATGCGGG CGGATCGTGT
   122641 CATAACACGG TCAAATACAT GGTGGACATT TACGGAGCGG CCGTTCTGGT TTTGCGAACG
   122701 CCTTGCTCGT TCGCCGACCA GTTGTTGAGC ACATTTATTG CAAACAATTA TTTGTGCTAC
   122761 TTTTACCGTC GTCGCCGATC ACGATCACGC TCACGATCAC GCTCGCGATC ACGTTCTCCT
   122821 CATTGCAGAC CTCGTTCGCG CTCTCCTCAT TGCAGACCTC GTTCGCGATC TCGGTCCCGG
   122881 TCTAGATCGC GGTCACGTTC ATCGTCTCCC AGGCGAGGGC GTCGACAAAT ATTCGACGCG
   122941 CTGGAAAAGA TTCGTCATCA AAACGACATG TTGATGAGCA ACGTCAACCA AATAAATCTC
   123001 AACCAAACTA ATCAATTTTT AGAATTGTCC AACATGATGA CGGGCGTGCG CAATCAAAAC
   123061 GTGCAGCTCC TCGCGGCGTT GGAAACCGCT AAAGATGTTA TTTTGACCAG ATTAAACACA
   123121 TTGCTTGCCG AGATTACAGA CTCGTTACCC GACTTGACGT CCATGTTAGA TAAATTAGCT
   123181 GAACAATTGT TGGACGCCAT CAACACGGTG CAGCAAACGC TGCGCAACGA GTTGAACAAC
   123241 ACCAACTCTA TTTTGACCAA TTTAGCGTCA AGCGTCACAA ACATCAACGG TACGCTCAAC
   123301 AATTTGCTAG CCGCTATCGA AAACTTAGTA GGCGGCGGCG GCGGTGGCAA TTTTAACGAA
   123361 GCCGACAGAC AAAAACTGGA CCTCGTGTAC ACTTTGGTTA ACGAAATCAA AAATATACTC
   123421 ACGGGAACGC TGACAAAAAA ATAAGCATGT CCGACAAAAC ACCAACAAAA AAGGGTGGCA
   123481 GCCATGCCAT GACGTTGCGA GAGCGCGGCG TAACAAAACC CCCAAAAAAG TCTGAAAAGT
   123541 TGCAGCAATA CAAGAAAGCC ATCGCTGCCG AGCAAACGCT GCGCACCACA GCAGATGTTT
   123601 CTTCTTTGCA GAACCCCGGG GAGAGTGCCG TTTTTCAAGA GTTGGAAAGA TTAGAGAATG
   123661 CAGTTGTAGT ATTAGAAAAT GAACAAAAAC GATTGTATCC CATATTAGAT ACGCCTCTTG
   123721 ATAATTTTAT TGTCGCATTC GTGAATCCGA CGTATCCCAT GGCCTATTTT GTCAATACCG
   123781 ATTACAAATT AAAACTAGAA TGTGCCAGAA TCAGAAGCGA TTTACTTTAC AAAAACAAAA
   123841 ACGAAGTCGC TATCAACAGG CCTAAGATAT CGTCTTTTAA ATTGCAATTG AACAACGTAA
   123901 TTTTAGACAC TATAGAAACT ATTGAATACG ATTTACAAAA TAAAGTTCTC ACAATTACTG
   123961 CACCTGTTCA AGATCAAGAA CTAAGAAAAT CCATTATTTA TTTTAATATT TTAAATAGTG
   124021 ACAGTTGGGA AGTACCAAAG TATATGAAAA AATTGTTTGA TGAAATGCAA TTGGAACCTC
   124081 CCGTCATTTT ACCATTAGGT CTTTAGATTT GGTAAGGCTA GCACGTCGAC ATCATGTTTG
   124141 CGTCGTTGAC CTCAGAGCAA AAGCTGTTAT TAAAAAAATA TAAATTTAAC AATTATGTGA
   124201 AAACGATCGA GTTGAGTCAA GCGCAGTTGG CTCATTGGCG TTCAAACAAA GATATTCAGC
   124261 CAAAACCTTT GGATCGTGCA GAAATTTTAC GTGTCGAAAA GGCCACCAGG GGACAAAGCA
   124321 AAAATGAGCT GTGGACGCTA TTGCGTTTGG ATCGCAACAC AGCGTCTGCA TCGTCCAACT
   124381 CGTCCGGCAA CATGTTACAA CGACCAGCGC TTTTGTTTGG AAACGCGCAA GAAAGTCACG
   124441 TCAAAGAAAC CAACGGCATC ATGTTAGACC ACATGCGCGA AATCATAGAA AGTAAAATTA
   124501 TGAGCGCGGT CGTTGAAACG GTTTTGGATT GCGGCATGTT CTTTAGCCCC TTGGGTTTGC
   124561 ACGCCGCTTC GCCCGATGCG TATTTTTCTC TCGCCGACGG AACGTGGATC CCAGTGGAAA
   124621 TAAAATGTCC GTACAATTAC CGAGACACGA CCGTGGAGCA GATGCGTGTC GAGTTGGGGA
   124681 ACGGCAATCG CAAGTATCGC GTGAAACACA CCGCGCTGTT GGTTAACAAG AAAGGCACGC
   124741 CCCAGTTCGA AATGGTCAAA ACGGATGCGC ATTACAAGCA AATGCAACGG CAGATGTATG
   124801 TGATGAACGC GCCTATGGGC TTTTACGTGG TCAAATTCAA ACAAAATTTG GTGGTGGTTT
   124861 CTGTGCCGCG CGACGAAACG TTCTGCAACA AAGAACTGTC TACGGAAAAC AACGCGTACG
   124921 TGGCGTTTGC CGTGGAAAAC TCCAACTGCG CGCGCTACCA ATGCGCCGAC AAGCGACGGC
   124981 TTTCATTCAA AACGCACAGC TGCAATCACA ACTATAGTGG TCAAGAAATC GATGCTATGG
   125041 TCGATCGCGG AATATATTTA GATTATGGAC ATTTAAAATG TGCGTACTGT GATTTTAGCT
   125101 CAGACAGTCG GGAAACGTGC GATTCTGTTT TAAAACGCGA GCACACCAAC TGCAAAAGTT
   125161 TTAACTTGAA ACATAAAAAC TTTGACAATC CTACATACTT TGATTATGTT AAAAGATTGC
   125221 AAAGTTTGCT AAAGAGTCAC CACTTTAGAA ACGACGCTAA AACACTTGCC TATTTTGGTT
   125281 ACTATTTAAC TCATACAGGA ACCCTGAAGA CCTTTTGCTG CGGATCGCAA AACTCGTCGC
   125341 CCACCAAACA CGATCATTTA AACGACTGTG TATATTATTT GGAAATAAAA TAAACCTTTA
   125401 TATTATATAT AATTCTTTTA TTTATACATT TGTTTATACA ATTTTATTTA CGACAAATAT
   125461 TGACTCGTTG TTCAGAAAGT TTAATAAGCT TGTCAATTTC TTCGGCTTGC AAAGGGCTGC
   125521 CAACGCGTTC GTTTTGAATG CGCGTAATCC GGTTTACGGT ATTGTTGGCG CGAACAATAA
   125581 ACTCCTCAAC TGGCAAATTA ACAATTTTGT TTGCGTACTC ATTGTGCACT GCGGCCAGGT
   125641 TTTGTAGAAT GTTTTCGGGA AAAATGGCAA TTCTATTAAA TTTGACATGT TTTTGATTGT
   125701 ATACATAGTT TTGATATTCT TCCAGCGTAG GATATTTGTT TAAACTCTTG ACGCATTCAA
   125761 TGTACAATTT GTGCAGTGAC AAAATTCTGT TAAAATCCAA ACGAGAACAT TTCTCAAAAG
   125821 TTATTTCTTG ACCGTTGAAA TGTACACTTT GCAATTGTTT CAATAAACTG TCGTAAAAAG
   125881 TTTTTCCTTC TTCAAGCACA AACGCGGGGC GCATCGTGTT ATCTACAACG CTTATGTACT
   125941 TGTCAAAATC TTCAATTATA TGATAGAAAT ACAAATATCT CTCCGCGTTT ATGGACGTGT
   126001 CGTTTAAAAC ATGTTCGTCA ACAACTCCGT TATGATTTAC TTTCAAAAAT TTCAAATCTT
   126061 GCAAAGCGTC CGCGTTGGTC AACTTGTTGA TAATAAATTT GTCTTTGCAT TCAAACGCTC
   126121 TGTTTGCAAT CCACTCCACA GCGTCCAAAA CGGACATGCG TTTAAACATG TTGATACGTT
   126181 TTAGACAATA CGCTCGTTTT TTTACCGCCT CAACGTTCAC GTCCGTGTAG TCGCACCATT
   126241 GCAGGATTTG CAACATGTCC TCGGCAAAAT GCGCGAACTG CCGCAGCTTT TCCTTTCCAA
   126301 AATGTTGATT GTCGTGTTTA AAAAGCAACG TTGAAATTTC CGAGACATAC CACAAAGCCG
   126361 TGGGCAATTT TACTTTGATC AGCGGCTCCA TAGCCAGGTT GCTGAACCCG ATCATGCATT
   126421 CCGTGTTGTT AATGCGGTAA ATGACATAGC GTTTAAAGTA GTCCTTTACA TTATCGTCAA
   126481 TGTATTCTGC GTCGTTTATG TGCTTGTACA GCAAATAGTA CATAAGGCCC GCGTTAAACG
   126541 CGACCTTTTT AGCGTCAAAA TACGTGCACG CCAACACGTA ATCGTTGTAT TCGTCGAATT
   126601 GCTCGTTGGG CACTATGGCG CCCGTAAAAG GGCGTCTGCT GCGCGGTGAC AAACGCGTTC
   126661 CATGCTGAAT CAACTGCTTC AAACTTTCCA AATTATAACA ATATTCAATT GAATTTTTAA
   126721 TCTCTTTATT TTGGCTCCAT AAAAGAGGAA ACTCGAGTCG GCTTTTAAAC TTGGTCAAAC
   126781 TGCCCTGAAT TGTTTCAAAC AAGTTGTAAT GTGTTAACAA TATGGCCGGC ACACCGCTAT
   126841 CGTTGGCTAA AATACAATCG GGGAATCGAA TATTTTCTAC GTTGCTGTAA TCGTACGCTT
   126901 CGTCGTCGTC GTTGGCAACA ACATCGTCGG TTTCGGCGTC CACGCTCGCT AACTTGTTCT
   126961 GATAGTGTAA ATTTTTCATT ACATCAAAAG CGTATGACTT GTTGCGATTG TGCAAATAAT
   127021 TTATGGCCGT GCTAATGGTG CTGTCGATAA TTTTATCAAA ATTGAGAACA TCGGCGTTAT
   127081 ACAACGTTTT ATAAAATTCT GTTGACTTGA ACGTGTTTAC AAACTCATTT TTATTTTTAA
   127141 TCTGGTCAAA ATTCATACTA GAATTGTTAG TTTGTTTGAT TTCGCTGAAT AGCCGCTGGC
   127201 GGAGACGCTT CAGCTTGTCC ACCTCGTTTA ACACGTTGGC GTCCGTCGGC ATGGAATTGA
   127261 TAAATTTGAA CCGAACAAAA GACAGCAGTT CATCTTTTTT CGATATAAAA TTTTCGGTTG
   127321 TAATGATATC GTAGTTAAAT TCTTTGGTTA AATTGACCCA TTCGACCATT TCATCGTTGC
   127381 GATAAATCTT GCAGTCCGAG TTGTTGACAA ACGCCGAGGC AACGGACAAA TCAATCTGTT
   127441 CCGTGTTATT ATTGATGGCA TAAAACACAA TGCGTTCGAA ACTAAACGGT TTTTCGTTTA
   127501 GCAAATTTTT GCAAACGTTT GCCTCATTTT TGGAAATTTG GCCGTCGGTC ACCATGTACA
   127561 AAAGTTTCAA CTTGCCGTCG AGCAAGTTTA TATTCTTGTG AATCCACTTT ATGAATTCGC
   127621 TGGGCCTGGT GTCAGTACCC TCGCCATTGC GGCGCAAATA ACGACTCTTG ACGTCTCCGA
   127681 TTTCTTTTTG GCGGCAATAA GCACTCCAAT GCAAATACAA AACTTTGTCG CAACTACTGA
   127741 TGTTTTCGAT TTCATTCTGA AATTGTTCTA AAGTTTGTAA CGCGTTCTTG TTAAAGTAAT
   127801 AGTCCGAGTT TGTCGACAAG GAATCGTCGG TGGCGTACAC GTAGTAGTTA ATCATCTTGT
   127861 TGATTGATAT TTAATTTTGG CGACGGATTT TTATATACAC GAGCGGAGCG GTCACGTTCT
   127921 GTAACATGAG TGATCGTGTG TGTGTTATCT CTGGCAGCGC GATAGTGGTC GCGAAAATTA
   127981 CACGCGCGTC GTAACGTGAA CGTTTATATT ATAAATATTC AACGTTGCTT GTATTAAGTG
   128041 AGCATTTGAG CTTTACCATT GCAAAATGTG TGTAATTTTT CCGGTAGAAA TCGACGTGTC
   128101 CCAGACGATT ATTCGAGATT GTCAGGTGGA CAAACAAACC AGAGAGTTGG TGTACATTAA
   128161 CAAGATTATG AACACGCAAT TGACAAAACC CGTTCTCATG ATGTTTAACA TTTCGGGTCC
   128221 TATACGAAGC GTTACGCGCA AGAACAACAA TTTGCGCGAC AGAATAAAAT CAAAAGTCGA
   128281 TGAACAATTT GATCAACTAG AACGCGATTA CAGCGATCAA ATGGATGGAT TCCACGATAG
   128341 CATCAAGTAT TTTAAAGATG AACACTATTC GGTAAGTTGC CAAAATGGCA GCGTGTTGAA
   128401 AAGCAAGTTT GCTAAAATTT TAAAGAGTCA TGATTATACC GATAAAAAGT CTATTGAAGC
   128461 TTACGAGAAA TACTGTTTGC CCAAATTGGT CGACGAACGC AACGACTACT ACGTGGCGGT
   128521 ATGCGTGTTG AAGCCGGGAT TTGAGAACGG CAGCAACCAA GTGCTATCTT TCGAGTACAA
   128581 CCCGATTGGT AACAAAGTTA TTGTGCCGTT TGCTCACGAA ATTAACGACA CGGGACTTTA
   128641 CGAGTACGAC GTCGTAGCTT ACGTGGACAG TGTGCAGTTT GATGGCGAAC AATTTGAAGA
   128701 GTTTGTGCAG AGTTTAATAT TGCCGTCGTC GTTCAAAAAT TCGGAAAAGG TTTTATATTA
   128761 CAACGAAGCG TCGAAAAACA AAAGCATGAT CTACAAGGCT TTAGAGTTTA CTACAGAATC
   128821 GAGCTGGGGC AAATCCGAAA AGTATAATTG GAAAATTTTT TGTAACGGTT TTATTTATGA
   128881 TAAAAAATCA AAAGTGTTGT ATGTTAAATT GCACAATGTA ACTAGTGCAC TCAACAAAAA
   128941 TGTAATATTA AACACAATTA AATAAATGTT AAAATTTATT GCCTAATATT ATTTTGTCAT
   129001 TGCTTGTCAT TTATTAATTT GGATGATGTC ATTTGTTTTT AAAATTGAAC TGGCTTTACG
   129061 AGTAGAATTC TACGCGTAAA ACACAATCAA GTATGAGTCA TAAGCTGATG TCATGTTTTG
   129121 CACACGGCTC ATAACCGAAC TGGCTTTACG AGTAGAATTC TACTTGTAAC GCACGATCAG
   129181 TGGATGATGT CATTTGTTTT TCAAATCGAG ATGATGTCAT GTTTTGCACA CGGCTCATAA
   129241 ACTCGCTTTA CGAGTAGAAT TCTACGTGTA ACGCACGATC GATTGATGAG TCATTTGTTT
   129301 TGCAATATGA TATCATACAA TATGACTCAT TTGTTTTTCA AAACCGAACT TGATTTACGG
   129361 GTAGAATTCT ACTTGTAAAG CACAATCAAA AAGATGATGT CATTTGTTTT TCAAAACTGA
   129421 ACTCGCTTTA CGAGTAGAAT TCTACGTGTA AAACACAATC AAGAAATGAT GTCATTTGTT
   129481 ATAAAAATAA AAGCTGATGT CATGTTTTGC ACATGGCTCA TAACTAAACT CGCTTTACGG
   129541 GTAGAATTCT ACGCGTAAAA CATGATTGAT AATTAAATAA TTCATTTGCA AGCTATACGT
   129601 TAAATCAAAC GGACGTTATG GAATTGTATA ATATTAAATA TGCAATTGAT CCAACAAATA
   129661 AAATTGTAAT AGAGCAAGTC GACAATGTGG ACGCGTTTGT GCATATTTTA GAACCGGGTC
   129721 AAGAAGTGTT CGACGAAACG CTAAGCCAGT ACCACCAATT TCCTGGCGTC GTTAGTTCGA
   129781 TTATTTTCCC GCAACTCGTG TTAAACACAA TAATTAGCGT TTTGAGCGAA GACGGCAGTT
   129841 TGCTCACGTT GAAACTCGAA AACACTTGTT TTAATTTTCA CGTGTGCAAT AAACGCTTTG
   129901 TGTTTGGCAA TTTGCCAGCG GCGGTCGTGA ATAATGAAAC GAAGCAAAAA CTGCGCATTG
   129961 GAGCTCCAAT TTTTGCCGGC AAAAAGCTGG TTTCGGTCGT GACGGCGTTT CATCGTGTTG
   130021 GCGAAAACGA ATGGCTGTTA CCGGTGACGG GAATTCGAGA GGCGTCCCAG CTGTCGGGAC
   130081 ATATGAAGGT GCTGAACGGC GTCCGTGTTG AAAAATGGCG ACCCAACATG TCCGTCTACG
   130141 GGACTGTGCA ATTGCCGTAC GATAAAATTA AACAGCATGC GCTCGAGCAA GAAAATAAAA
   130201 CGCCAAACGC GTTGGAGTCT TGTGTGCTAT TTTACAAAGA TTCAGAAATA CGCATCACTT
   130261 ACAACAAGGG GGACTATGAA ATTATGCATT TGAGGATGCC GGGACCTTTA ATTCAACCCA
   130321 ACACAATATA TTATAGTTAA ATAAGAATTA TTATCAAATC ATTTGTATAT TAATTAAAAT
   130381 ACTATACTGT AAATTACATT TTATTTACAA TCATGTCAAA GCCTAACGTT TTGACGCAAA
   130441 TTTTAGACGC CGTTACGGAA ACTAACACAA AGGTTGACAG TGTTCAAACT CAGTTAAACG
   130501 GGCTGGAAGA ATCATTCCAG CTTTTGGACG GTTTGCCCGC TCAATTGACC GATCTTAACA
   130561 CTAAGATCTC AGAAATTCAA TCCATATTGA CCGGCGACAT TGTTCCGGAT CTTCCAGACT
   130621 CACTAAAGCC TAAGCTGAAA AGCCAAGCTT TTGAACTCGA TTCAGACGCT CGTCGTGGTA
   130681 AACGCAGTTC CAAGTAAATG AATCGTTTTT AAAATAACAA ATCAATTGTT TTATAATATT
   130741 CGTACGATTC TTTGATTATG TAATAAAATG TGATCATTAG GAAGATTACG AAAAATATAA
   130801 AAAATATGAG TTCTGTGTGT ATAACAAATG CTGTAAACGC CACAATTGTG TTTGTTGCAA
   130861 ATAAACCCAT GATTATTTGA TTAAAATTGT TGTTTTCTTT GTTCATAGAC AATAGTGTGT
   130921 TTTGCCTAAA CGTGTACTGC ATAAACTCCA TGCGAGTGTA TAGCGAGCTA GTGGCTAACG
   130981 CTTGCCCCAC CAAAGTAGAT TCGTCAAAAT CCTCAATTTC ATCACCCTCC TCCAAGTTTA
   131041 ACATTTGGCC GTCGGAATTA ACTTCTAAAG ATGCCACATA ATCTAATAAA TGAAATAGAG
   131101 ATTCAAACGT GGCGTCATCG TCCGTTTCGA CCATTTCCGA AAAGAACTCG GGCATAAACT
   131161 CTATGATTTC TCTGGACGTG GTGTTGTCGA AACTCTCAAA GTACGCAGTC AGGAACGTGC
   131221 GCGACATGTC GTCGGGAAAC TCGCGCGGAA ACATGTTGTT GTAACCGAAC GGGTCCCATA
   131281 GCGCCAAAAC CAAATCTGCC AGCGTCAATA GAATGAGCAC GATGCCGACA ATGGAGCTGG
   131341 CTTGGATAGC GATTCGAGTT AACGCTTTGG CAGTCACGGT CAGCGTTTTG ATGGCGATCA
   131401 CGTTGAGCGA GTGCACTAAC GCGGCTTTGT AAGTCTCTCC CAACATGCGC ACGGTCACGC
   131461 GCCGAGTCGT GCTAAGCAAC ATGTGTTTCA TGGCCGGAAT GAGAGAAGTG TTAATTTTTT
   131521 TCAACATGCT TTTAAACCCG GACATTAGCA TATCAAAGCC AATGTCCGTA GCAATACCGA
   131581 AAACGAGCGC GTAATCTTCC AAAAACGATG TTATAATTGA CTCCAAGTCT TGGTCGCTGA
   131641 TTGAACGGTC GAGCGCCTCG AAATGTTCGA CACGTGCACG TTCGTTACCG CGGTAATTGT
   131701 ATGCGATCGG AGTTTTAGTA AAGCCGGTTT CGGCCGTGTA CGTGATCTGG ACGGGCGACC
   131761 CGTTGACGAT CATGCCCAAA TCGTTTAGTG TTGGATTTTT GTTAAAAAGT TTTTCAAATT
   131821 CCAAGTCTGT GGCGTTATCG CGCACGCTGC GCCATTGCGC TAGTATTGCG TTGGAGTCCA
   131881 CGTTGGGTCG TGGCGGTAGT ATGCTGGAAG GCGCTTTGTA ATCAAAATCG CGCAGTTCGC
   131941 TAAAAATGTT GTTGGCCAGC ATTTTGAAAG TGACAAAGAT CGTGTCGCCC AGCACGAATC
   132001 CGATGAGCGA TTCCCACCAT CTAAACGAAC AACCGCCGTT GAATAGCTCT CTGCCGAAAC
   132061 GTCGACAGTA GGCTTCGTTG AATTCGCCTT TAAAGCGTTC GGGAAACAAG GGGTCGGGAT
   132121 CGGGCCGAAC GTTAAAAGCC GGCACATCGT CCACGCCCAT GATCGTGTGT TCTTCGGTGC
   132181 GCAAGTATGG GCTGTTAAAG TACATTTTGG ACAGCGAGTC CACTAAGATG CATTTGTTGT
   132241 CGAGCGTGTA TCTAAACTCG GCAGACTGAA CTTGGGTTTC GGCGCCTTCA CGCATGGCCG
   132301 CCGCCCTGTC CAGGTGGTAG CACGCGGGCT GCGCGTAACC CACGCTAGTC TCGGAGGTCT
   132361 GCGTGTACAT GAACGGCGTC GTGTTGGACA CGACGCCGGT TTCGTGAAAC GGATAGCAGC
   132421 TCATGCTTTC ACACCCGCGC TTGCTGAAAG CCAGTTTGAC GGCCAGCGCT TTGTCGGCCA
   132481 ATTTCGGCGG CACATAATAA TCGTCGTCAC TTGACGCGGG ACGCAGCGTG TAGTCGATTA
   132541 GTATATGCGG AAACCTGGTG CGCCATCTCG AAATAAACTC GAGACGATGC ATATGTATGG
   132601 CATACCTACT GGCATTAGTT AAATCGACGG CTGTTAAAAC CGCCATGTTA TATAGGACTT
   132661 AAAATAAACA ACAATATATA ATGAAATATT TATTAGATTA TATTATAGCA ATACATTTAC
   132721 ATTTATTATA ACAATACTTT TTATTTAATC TGATTATATT ATAACGATAC ATTTTTATTT
   132781 AGACATTGTT ATTTACAATA TTAATTAACT TTTTATACAT TTTTAAATCA TAATATATAA
   132841 TCATTTCGTT GTGCATTTCA AAGCTTTTGA TAGCTTCAAA GTAATACATG AATTTAGAGT
   132901 ATTCAGGAAA ATGATAAACG TTGGTAAACC CGCATTTGGT ACAATATAAC ACGGGATTTT
   132961 TATAATACAG TTTAGTTTTT TTACACAATT TGCAATAGTT GTTAGTTGTA GGTTTCAAAG
   133021 GAAACGTGAT TGCGCCGTCC AATACCTGGG TAAACTTTTT GACTTTAACA GTGGCAAACA
   133081 CGGTTCCTTT GATACCCGAA AATCGGTTGT CTTGCAGAGC GGCCATCATT TCGCTTGGCT
   133141 CTTGAAGTAT AAAACAGTTG ACGTCATCCA CCACGTCGGG TCTGGTGCAC ATGCTTCGGT
   133201 AGCGCTGCAA CACTATATTG GTGTATGTTT CCCTGAGAAC GAGACCGCCG GTGGTGCTAA
   133261 GATCGATTGT TTGAATACGC TCGTTGGGCT CTTTGTGATT TCGAATTATG CGCCGAATTA
   133321 TTTCAAACAC TTTGCAGTTG TGATCGTCAA TTCTCAATTC TTTAACTTCC GTCGTGTGCT
   133381 CTAAACTTAC AGGGAAAATG TATTGGTAAA AAAACCTCTC TCTGGCTAAA TAGCTGAGGT
   133441 CGACCAAATT GATAGAAGGA TATATTTCGT ACGAGGTTTT TGGAACGTTG TGATATAGAT
   133501 AGCATTTTTG ACAGCAGATG TCTATGCGGT CAGGATCGTC CAACGGCTTT TCGATGTGAA
   133561 CCACAACATA CAAAAACCAT TCGCGCGTGT TGTCTTTGAA TCTATAATTG CAAGTGGTGC
   133621 ATCGCGAATC GCTCATGTGC TCCATAGTCT TCTTGTATTT CACAGGCCTG CTTGCAAATT
   133681 TGCCCGTCAT GCGCATATCT TTGCTGTTTA TGTAGCCCAT AATGTAATTG GTGGAAAATT
   133741 TTAGCGTGGC TTTCATGATG TCGCGTTCTA AATCGCTCAT GAAATGCATA CGTAGATCGC
   133801 GCTCTTGTTT GAAATCCAGT TTGTCGCTGT ACGCGGGCAA ACCTTCAAAC TTGTTCCCAA
   133861 ACTCGGGCGG CACAAAATAT CCATCTTTTC TGTTGACGAC TGGTTTTTTA CTTACAATGC
   133921 TGCTGTGCTC CAACGGCTTG GCCGGAGAGG TGCGCGTAGG CTGTTTAGGC GGAGAGATGC
   133981 GCGTAGGTGG TTTGATGTTA GATTTTGGCG GCGGACGAAC AGGCGACGGC GGCGAGTTGG
   134041 CGGCAGGCGC TGGCAAAGAT TTGGCACGAC CCTTGCCCCC GGTCCTTGGC GCGTCAAAAA
   134101 TGTTATTCTC TCGAAAAAAA CGGTTCATTG TAACTGTTAG TTAGCACTCA GAAATCAACA
   134161 CGATACTGTG CACGTTCAGC CATCGAGAGG CTTTATATAT GGAAACCTTA TCTATAGAGA
   134221 TAAGATTGTA TATGCGTAGG AGAGCCTGGT CACGTAGGCA CTTTGCGCAC GGCACTAGGG
   134281 CTGTGGAGGG GACAGGCTAT ATAAAGCCCG TTTGCCCAAC TCGTAAATCA GTATCAATTG
   134341 TGCTCCGGCG CACACGCTCG CTTGCGCGCC GGATAGTATA AGTAATTGAT AACGGGCAAC
   134401 GCAACATGAT AAGAACCAGC AGTCACGTGC TGAACGTCCA GGAAAATATA ATGACGTCAA
   134461 ACTGTGCGTC ATCGCCATAT TCGTGCGAGG CAACGTCCGC TTGCGCAGAA GCTCAGCAGG
   134521 TAATGATCGA TAACTTTGTT TTCTTTCACA TGTACAACGC CGACATACAA ATTGACGCAA
   134581 AGCTGCAATG CGGCGTGCGC TCGGCCGCGT TTGCAATGAT CGACGATAAA CATTTGGAAA
   134641 TGTACAAGCA TAGAATAGAG AATAAATTTT TTTATTACTA TGATCAATGT GCCGACATTG
   134701 CCAAACCCGA CCGTCTGCCC GATGACGACG GCGCGTGCTG TCACCATTTT ATTTTTGATG
   134761 CCCAACGTAT TATTCAATGT ATTAAAGAGA TTGAAAGCGC GTACGGCGTG CGTGATCGCG
   134821 GCAATGTAAT AGTGTTTTAT CCGTACTTGA AACAGTTGCG AGACGCGTTG AAGCTAATTA
   134881 AAAACTCTTT TGCGTGTTGT TTTAAAATTA TAAATTCTAT GCAAATGTAC GTGAACGAGT
   134941 TAATATCAAA TTGCCTGTTG TTTATTGAAA AGCTGGAAAC TATTAATAAA ACTGTTAAAG
   135001 TTATGAATTT GTTTGTAGAC AATTTGGTTT TGTACGAATG CAATGTTTGT AAAGAAATAT
   135061 CTACGGATGA AAGATTTTTA AAGCCAAAAG AATGTTGCGA ATACGCTATA TGCAACGCGT
   135121 GCTGCGTTAA CATGTGGAAG ACGGCCACCA CGCACGCAAA ATGTCCAGCG TGCAGGACAT
   135181 CGTATAAATA AGCACGCAAC GCAAAATGAG TGGTGGCGGC AACTTGTTGA CTCTGGAAAG
   135241 AGATCATTTT AAATATTTAT TTTTGACCAG CTATTTTGAT TTAAAAGATA ATGAACATGT
   135301 TCCTTCAGAG CCTATGGCAT TTATTCGCAA TTACTTGAAT TGCACGTTTG ATTTGCTAGA
   135361 CGATGCCGTG CTCATGAACT ATTTCAATTA CTTGCAAAGC ATGCAATTGA AACATTTGGT
   135421 GGGCAGCACG TCGACAAACA TTTTCAAGTT TGTAAAGCCA CAATTTAGAT TTGTGTGCGA
   135481 TCGCACAACT GTGGACATTT TAGAATTTGA CACGCGCATG TACATAAAAC CCGGCACGCC
   135541 CGTGTACGCC ACGAACCTGT TCACGTCCAA TCCCCGCAAG ATGATGGCTT TCCTGTACGC
   135601 TGAATTTGGC AAGGTGTTTA AAAATAAAAT ATTCGTAAAC ATCAACAACT ACGGCTGCGT
   135661 GTTGGCGGGC AGTGCCGGTT TCTTGTTCGA CGATGCGTAC GTGGATTGGA ATGGTGTGCG
   135721 AATGTGTGCG GCGCCGCGAT TAGATAACAA CATGCATCCG TTCCGACTGT ATCTACTGGG
   135781 CGAGGACATG GCTAAGCACT TTGTCGATAA TAATATACTA CCGCCGCACC CTTCTAACGC
   135841 AAAGACTCGC AAAATCAACA ATTCAATGTT TATGCTGAAA AACTTTTACA AAGGTCTGCC
   135901 GCTGTTCAAA TCAAAGTACA CGGTGGTGAA CAGCACTAAA ATCGTGACCC GAAAACCCAA
   135961 CGATATATTT AATGAGATAG ATAAAGAATT AAATGGCAAC TGTCCGTTTA TCAAGTTTAT
   136021 TCAGCGCGAC TACATATTCG ACGCCCAGTT TCCGCCAGAT TTGCTTGATT TGCTAAACGA
   136081 ATACATGACC AAAAGCTCGA TCATGAAAAT AATTACCAAG TTTGTGATTG AAGAAAACCC
   136141 CGCTATGAGC GGTGAAATGT CTCGCGAGAT TATTCTTGAT CGCTACTCAG TAGACAATTA
   136201 TCGCAAGCTG TACATAAAAA TGGAAATAAC CAACCAGTTT CCTGTCATGT ACGATCATGA
   136261 ATCGTCGTAC ATTTTTGTGA GCAAAGACTT TTTGCAATTG AAAGGCACTA TGAACGCGTT
   136321 CTACGCGCCC AAGCAGCGTA TATTAAGTAT TTTGGCGGTG AATCGTTTGT TTGGCGCCAC
   136381 GGAAACGATC GACTTTCATC CCAACCTGCT CGTGTACCGG CAGAGTTCGC CGCCGGTCCG
   136441 TTTGACGGGC GACGTGTATG TTGTTGATAA GAACGAAAAA GTTTTTTTGG TCAAACACGT
   136501 GTTCTCAAAC ACGGTGCCTG CATATCTTTT AATAAGAGGT GATTACGAAA GTTCGTCTGA
   136561 GTTGAAATCC CTTCGCGATT TGAATCCGTG GGTTCAGAAC ACGCTTCTCA AATTATTAAT
   136621 CCCCGACTCG GTACAATAAT ATGATTTACA CTGATCCCAC TACTGGCGCT ACGACTAGCA
   136681 CAGACGCGCC GTCCACAAAC TATTTAAACA GGCTAACTCC AAACATGTTC TTGACCATCT
   136741 TGGCTGTAGT AGTAATTATT GCTTTAATAA TTATATTTGT TCAATCTAGC AGTAATGGAA
   136801 ACAGCTCGGG GGGTAATGTA CCTCCAAACG CCCTGGGGGG TTTTGTAAAT CCTTTAAACG
   136861 CTACCATGCG AGCTAATCCC TTTATGAACA CGCCTCAAAG GCAAATGTTG TAGATAAGTG
   136921 TATAAAAAAT GAAACGTATC AAATGCAACA AAGTTCGAAC GGTCACCGAG ATTGTAAACA
   136981 GCGATGAAAA AATCCAAAAG ACCTACGAAT TGGCTGAATT TGATTTAAAA AATCTAAGCA
   137041 GTTTAGAAAG CTATGAAACT CTAAAAATTA AATTGGCGCT CAGCAAATAC ATGGCTATGC
   137101 TCAGCACCCT GGAAATGACT CAACCGCTGT TGGAAATATT TAGAAACAAA GCAGACACTC
   137161 GGCAGATTGC CGCCGTGGTG TTTAGCACAT TAGCTTTTAT ACACAATAGA TTCCATCCCC
   137221 TTGTTACTAA TTTTACTAAC AAAATGGAGT TTGTGGTCAC TGAAACCAAC GACACAAGCA
   137281 TTCCCGGAGA ACCCATTTTG TTTACGGAAA ACGAAGGTGT GCTGCTGTGT TCCGTGGACA
   137341 GACCGTCTAT CGTTAAAATG CTAAGCCGCG AGTTTGACAC CGAGGCTTTA GTAAACTTTG
   137401 AAAACGACAA CTGCAACGTG CGGATAGCCA AGACGTTTGG CGCCTCTAAG CGCAAAAACA
   137461 CGACGCGCAG CGATGATTAC GAGTCAAATA AACAACCCAA TTACGATATG GATTTGAGCG
   137521 ATTTTAGCAT AACTGAGGTT GAAGCCACTC AATATTTAAC TCTGTTGCTG ACCGTCGAAC
   137581 ATGCCTATTT ACATTATTAT ATTTTTAAAA ATTACGGGGT GTTTGAATAT TGCAAATCGC
   137641 TAACGGACCA TTCGCTTTTT ACCAACAAAT TGCGATCGAC AATGAGCACA AAAACGTCTA
   137701 ATTTACTGTT AAGCAAATTC AAATTTACCA TTGAAGATTT TGACAAAATA AACTCAAATT
   137761 CTGTAACATC AGGGTTTAAT ATATATAATT TTAATAAATA ATTAAATAAT ATACAATGTT
   137821 TTTATTAATT ATATTTTTAA TATTAATTAA AGTATTAATA TTTAAAAAAA TGAATCAAAT
   137881 TCATCTAAAG TGTCACAGCG ATAAAATTTG TCCTAAAGGG TATTTTGGCC TCAACGCCGA
   137941 TCCCTATGAT TGCACGGCGT ATTATCTGTG TCCGCATAAA GTGCAAATGT TTTGCGAATT
   138001 AAATCACGAA TTTGACTTGG ACTCCGCCAG CTGCAAGCCT ATCGTGTACG ATCACACGGG
   138061 CAGCGGGTGT ACGGCTCGCA TGTATAGAAA CTTGTTACTA TGAAGAGCGG GTTTCCAGTT
   138121 GCACAACACT ATTATCGATT TGCAGTTCGG GACATAAATG TTTAAATATA TCGATGTCTT
   138181 TGTGATGCGC GCGACATTTT TGTAGGTTAT TGATAAAATG AACGGATACG TTGCCCGACA
   138241 TTATCATTAA ATCCTTGGCG TAGAATTTGT CGGGTCCATT GTCCGTGTGC GCTAGCATGC
   138301 CCGTAACGGA CCTCGTACTT TTGGCTTCAA AGGTTTTGCG CACAGACAAA ATGTGCCACA
   138361 CTTGCAGCTC TGCATGTGTG CGCGTTACCA CAAATCCCAA CGGCGCAGTG TACTTGTTGT
   138421 ATGCAAATAA ATCTCGATAA AGGCGCGGCG CGCGAATGCA GCTGATCACG TACGCTCCTC
   138481 GTGTTCCGTT CAAGGACGGT GTTATCGACC TCAGATTAAT GTTTATCGGC CGACTGTTTT
   138541 CGTATCCGCT CACCAAACGC GTTTTTGCAT TAACATTGTA TGTCGGCGGA TGTTCTATAT
   138601 CTAATTTGAA TAAATAAACG ATAACCGCGT TGGTTTTAGA GGGCATAATA AAAGAAATAT
   138661 TGTTATCGTG TTCGCCATTA GGGCAGTATA AATTGACGTT CATGTTGGAT ATTGTTTCAG
   138721 TTGCAAGTTG ACACTGGCGG CGACAAGATC GTGAACAACC AAGTGACTAT GACGCAAATT
   138781 AATTTTAACG CGTCGTACAC CAGCGCTTCG ACGCCGTCCC GAGCGTCGTT CGACAACAGC
   138841 TATTCAGAGT TTTGTGATAA ACAACCCAAC GACTATTTAA GTTATTATAA CCATCCCACC
   138901 CCGGATGGAG CCGACACGGT GATATCTGAC AGCGAGACTG CGGCAGCTTC AAACTTTTTG
   138961 GCAAGCGTCA ACTCGTTAAC TGATAATGAT TTAGTGGAAT GTTTGCTCAA GACCACTGAT
   139021 AATCTCGAAG AAGCAGTTAG TTCTGCTTAT TATTCGGAAT CCCTTGAGCA GCCTGTTGTG
   139081 GAGCAACCAT CGCCCAGTTC TGCTTATCAT GCGGAATCTT TTGAGCATTC TGCTGGTGTG
   139141 AACCAACCAT CGGCAACTGG AACTAAACGG AAGCTGGACG AATACTTGGA CAATTCACAA
   139201 GGTGTGGTGG GCCAGTTTAA CAAAATTAAA TTGAGGCCTA AATACAAGAA AAGCACAATT
   139261 CAAAGCTGTG CAACCCTTGA ACAGACAATT AATCACAACA CGAACATTTG CACGGTCGCT
   139321 TCAACTCAAG AAATTACGCA TTATTTTACT AATGATTTTG CGCCGTATTT AATGCGTTTC
   139381 GACGACAACG ACTACAATTC CAACAGGTTC TCCGACCATA TGTCCGAAAC TGGTTATTAC
   139441 ATGTTTGTGG TTAAAAAAAG TGAAGTGAAG CCGTTTGAAA TTATATTTGC CAAGTACGTG
   139501 AGCAATGTGG TTTACGAATA TACAAACAAT TATTACATGG TAGATAATCG CGTGTTTGTG
   139561 GTAACTTTTG ATAAAATTAG GTTTATGATT TCGTACAATT TGGTTAAAGA AACCGGCATA
   139621 GAAATTCCTC ATTCTCAAGA TGTGTGCAAC GGCGAGACGG CTGCACAAAA TTGTAAAAAA
   139681 TGCCATTTCG TCGATGTGCA CCACACGTTT AAAGCTGCTC TGACTTCATA TTTTAATTTA
   139741 GATATGTATT ACGCGCAAAC CACATTTGTG ACTTTGTTAC AATCGTTGGG CGAAAGAAAA
   139801 TGTGGGTTTC TTTTGAGCAA GTTGTACGAA ATGTATCAAG ATAAAAATTT ATTTACTTTG
   139861 CCTATTATGC TTAGTCGTAA AGAGAGTAAT GAAATTGAGA CTGCATCTAA TAATTTCTTT
   139921 GTATCGCCGT ATGTGAGTCA AATATTAAAG TATTCGGAAA GTGTGCAGTT TCCCGACAAT
   139981 CCCCCAAACA AATATGTGGT GGACAATTTA AATTTAATTG TTAACAAAAA AAGTACGCTC
   140041 ACGTACAAAT ACAGCAGCGT CGCTAATCTT TTGTTTAATA ATTATAAATA TCATGACAAT
   140101 ATTGCGAGTA ATAATAACGC AGAAAATTTA AAAAAGGTTA AGAAGGAGGA CGGCAGCATG
   140161 CACATTGTCG AACAGTATTT GACTCAGAAT GTAGATAATG TAAAGGGTCA CAATTTTATA
   140221 GTATTGTCTT TCAAAAACGA GGAGCGATTG ACTATAGCTA AGAAAAACAA AGAGTTTTAT
   140281 TGGATTTCTG GCGAAATTAA AGATGTAGAC GTTAGTCAAG TAATTCAAAA ATATAATAGA
   140341 TTTAAGCATC ACATGTTTGT AATCGGTAAA GTGAACCGAA GAGAGAGCAC TACATTGCAC
   140401 AATAATTTGT TAAAATTGTT AGCTTTAATA TTACAGGGTC TGGTTCCGTT GTCCGACGCT
   140461 ATAACGTTTG CGGAACAAAA ACTAAATTGT AAATATAAAA AATTCGAATT TAATTAATTA
   140521 TACATATATT TTGAATTTAA TTAATTATAC ATATATTTTA TATTATTTTT GTCTTTTATT
   140581 ATCGAGGGGC CGTTGTTGGT GTGGGGTTTT GCATAGAAAT AACAATGGGA GTTGGCGACG
   140641 TTGCTGCGCC AACACCACCT CCTCCTCCTC CTTTCATCAT GTATCTGTAG ATAAAATAAA
   140701 ATATTAAACC TAAAAACAAG ACCGCGCCTA TCAACAAAAT GATAGGCATT AACTTGCCGC
   140761 TGACGCTGTC ACTAACGTTG GACGATTTGC CGACTAAACC TTCATCGCCC AGTAACCAAT
   140821 CTAGACCCAA GTCGCCAACT AAATCACCAA ACGAGTAAGG TTCGATGCAC ATGAGTGTTT
   140881 GGCCCGCAGG AAGATCGCTA ATATCTACGT ATTGAGGCGA ATCTGGGTCG GCGGACGGAT
   140941 CGCTGCCGCG ACAAACTGTT TTTTCTACTT CATAGTTGAA TCCTTGGCAC ATGTTGGTTA
   141001 GTTCGGGCGG ATTGTTAGGC AACAAGGGGT CGAATGGGCA AATGGTAACA TCCGACTGAT
   141061 TTAGATTGGG GTCTTGACGA CAAGTGCGCT GCAATAACAA GCAGGCCTCG GCGATTTCTC
   141121 CGGCGTCTTT ACCTTGCACA TAATAACTTC CGCCGGTGTT ATTGATGGCG TTGATTATAT
   141181 CTTGTACTAG TGTGGCGGCG CTAAACAAGA AATAGCCGCC GGTGGCCAAG AGTATGCCCG
   141241 TTCCTCCTAC TTTTAAGCTT TGCATGTAAC TATGTAGACG GGGGTTTTGC TGCAGTGCGT
   141301 TTTGAACACC TTCGGGCGTG CGCACGTTGG TTTCCGGGAA GTTTTGTTTG ACTGCATTGG
   141361 ATCGCGTCTG CTTGGTGTGG TAATTAAAGT CTGGCACGTT GTCCACGCGC CGCAATTGGC
   141421 TCAATGAGTT TATTTGAGGG TCTGAAATGC CCTGAAATAC TCCGCGTATG TTGGGGACAT
   141481 CATTGTTACG AGTAATTCTG TTTATGTCTG AAGTGCTCAC AAACTGGTTG TTAGATAGTT
   141541 GATAGCCCGG CTGAAATCTG TTGTTTCCAA TGTTGCGTAC ACTGGGCGCG TTGAGCACAT
   141601 TTGTGAAACC GGCGGGAGTG CTTGTTAAAA GACGCGTATT ATCAGTAATA AAACTGGCCT
   141661 GATTAGGATA CAATTTATTG ACTGCGCGAA GATTTGAAAA AAAACTCATT TTAAAGCAAA
   141721 CTTATTTAAT AAATATATCA CAGTAAAGGT TTTGCAAAAC TGCCGTCGTC AATACAACAC
   141781 GGCAGCGGCG TCATGTTGGT AAAATCTAAT CTTCTCCTTG CTTTAGATTC TGGGCGAGAA
   141841 GGCGCATTTG TTGTGTAAGT TATTTCGACG TCTGCATTAT TTGTTGTGTA AGGTATCTCG
   141901 ACGTATGAAG CAACTTTAAC ATTGTTATAA TTTTTTTTAA ATATTGATGC GCTCCACGGC
   141961 GCGCGTTGAT ACGGATGATA TCTCTCCATT GTATGATCGC TAAATTTATA TACCGTTTCA
   142021 ATAAATATGT TAAAACCCAA CATGTTAATT ATAATATTCA TAATAGTTTG TTTGTTTTCA
   142081 ATAATTATTT TTACTGTTTT GAAATCTAAA AGAGGTGACG ATGACGAATC AGACGACGGG
   142141 TTCAGTTGCT ATAACAAACC AATTGGAGTA AATTTTCCGC ATCCTACTAG ATGTGACGCT
   142201 TTCTACATGT GTGTCGGTTT AAATCAAAAA TTAGAGTTAA TCTGCCCTGA AGGATTTGAA
   142261 TTTGATCCAG ATGTTAAAAA TTGTGTTCCT ATATCAGATT ATGGATGTAC CGCTAACCAA
   142321 AACTAAAAAT AAAATAAAAT TTATATAGAT TAATGAAATA AAATTTATAT AGATTAATAA
   142381 AATAAAATTT ATTTAATATA TTATACTATT TATATTATTT ACAACACTTA ACGTCTAGAC
   142441 ATAACAGTTT GTAACTTAGA AACTAAATCA GAGTTACTGC GCTCAAACTC TGAAAATTTG
   142501 GCTTGAGACT CGGCCACCTG CTTACGCAAT TGTTCTTGCA GATTATTCAC AGTCGATTGC
   142561 AACTCTTCTG ATTTCTTGGT AGATTCTTGC AAGTCATAGT TTGCCTTTTG TAAATCTAAT
   142621 TCGGCGACAG CATGCTTGTG TTTAAGCATA ATGTAGTCGC TGTTTAACAT GGTCATTTTA
   142681 TGTTCAACTT GGCTGGTCTT GGCTCGCAGC TCGGACAGTT CTTTTTGCAA TTGCTCCACA
   142741 TAGTTCAAGT CCGTGGTGTG ATTGTTGACC GTGTTATTTT CTAAAAGCTC GCGCCAATGC
   142801 TGTTTGATGG AATCCTGGTT ACGAGTGACG TTAATGGGCA TAAATTCTAC ATACCCGTGC
   142861 TTATTGTACA CGCGACAATC TGATGAAGTA GCGCTGCAAA AACATTTGTA CACAGAATTG
   142921 TCCATAATTA TCTTGACATA ACACTTGAAA CACACAGCAT GGTTACAATG AATCGAAGTC
   142981 ACAAACGAGG AATTTACGTT TTTAGTGTCT TTAAAAGTAG TAAAACAAAT ATTACACGAA
   143041 ACCTCTACTT CTTCTTCGGG TTCTGATTGC TGCTGCTGCT GCTGCTGCGG CTGCGGAGAC
   143101 TGCGGCGAGG CAAACAAATC TGGCGACTGT GGTATTACGT AATTCGGCGA ATAAGATGGA
   143161 CTATAAGTGG GAGACCTTGG GGCAATCTCA TTCATCAGCT GAGCCTCAAG ATCTAAACCT
   143221 CGTTGCAGAG CCCTCTGCGC AGCTGTCTCC GACGCAATGT TATCCTGGTA CTGCTGGGCA
   143281 GTGATGTCGG GAAACCGTTC ACGATCCACA TTTTCACTAT TAATTAGTAT GACGTCATCC
   143341 TCTTGACTTA ATAGCGGATC GTCATTGCTA ATGTTAACCT GACCGTGCAC GTAATACGTG
   143401 ACACCCTGAC GATGGTAGGT GCGCGTCAAC GGCTCGTTGA CGTTCCCGAT AATCTGCACG
   143461 TTTTCTTCGC TGACACGCTG CTCCTGACGC CGCTCCTGAC GGCGATGGCT GCGACTGCTT
   143521 GAAGACGGCT GGCTGCGACT GCTTGAAGAC GGCTGGGCTT CGGGAGATGT TGTAAAGTTG
   143581 ATGCGGCGAC GGCTGAGAGA CAGCCTGTGG CGGCGGCTGC TGCTGGGAGT GGCGGCGTTG
   143641 ATTTGGCGAC TCATGGCTGG GCTGGTAGGA TACTGTTCAC TAGGCTGTGA GGCTTGAACT
   143701 GTGCTTACGA GTAGAACGGC AGCTGTATTT ATACTGTTTA TCAGTACTGC ACGACTGATA
   143761 AGACAATAGT GGTGGGGGAA CTTGCCAGGC AAAAATGAAC TTTTTTGTAA TGCAAAAAAG
   143821 TTGATAGTGT AGTAGTATAT TGGGAGCGTA TCGTACAGTG TAGACTATTC TAATAAAATA
   143881 GTCTACGATT TGTAGAGATT GTACTGTATA TGGAGTGTCA GGCAAAAGTG AACTTTTTTG
   143941 CATTGCAAAA AAATTCATTT TAAATTTATC ATATCACAGG CTGCAGTTTC TGTTATCTGT
   144001 CCCCCACTCA GGCGTGCAGC TATAAAAGCA GGCACTCACC AACTCGTAAG CACAGTTCGT
   144061 TGTGAAGTGA ACACGGAGAG CCTGCCAATA AGCAAAATGC CAAGGGACAC CAACAATCGC
   144121 CACCGGTCTA CGCCATATGA ACGTCCTACG CTTGAAGATC TCCGCAGACA GTTGCAAGAC
   144181 AATTTGGACA GCATAAACCG CCGAGACAGA ATGCAAGAAG AACAAGAAGA AAACCTGCGC
   144241 TATCAAGTGC GTAGAAGGCA GCGTCAAAAC CAGCTCCGCT CCATACAAAT GGAACAGCAG
   144301 CGAATGATGG CGGAATTAAA CAACGAGCCG GTGATTAATT TTAAATTTGA GTGTAGTGTG
   144361 TGTTTAGAAA CATATTCCCA ACAATCTAAC GATACTTGTC CTTTTTTGAT TCCGACTACG
   144421 TGCGACCACG GTTTTTGTTT CAAATGCGTC ATCAATCTGC AAAGCAACGC GATGAATATT
   144481 CCGCATTCCA CTGTGTGCTG TCCATTGTGC AATACCCAGG TAAAAATGTG GCGTTCCTTA
   144541 AAGCCTAACG CTGTTGTGAC GTGTAAGTTT TACAAGAAAA CTCAAGAAAG AGTTCCGCCC
   144601 GTGCAGCAGT ATAAAAACAT TATTAAAGTG CTACAAGAAC GGAGCGTGAT TAGTGTCGAA
   144661 GACAACGACA ATAATTGTGA CATAAATATG GAGAATCAGG CAAAGATAGC TGCTTTGGAA
   144721 GCTGAATTGG AAGAAGAAAA AAATCACAGT GATCAAGTAG CTTCTGAAAA CCGACAGCTG
   144781 ATAGAAGAAA ATACTCGTCT CAATGAACAG ATTCAAGAGT TGCAGCATCA GGTGAGGACA
   144841 TTGGTGCCGC AACGTGGCAT TACGGTTAAT CAGCAAATTG GCCGTGACGA CAGTGCGCCA
   144901 GCCGAGCTGA ACGAGCGTTT TCGCTCACTT GTCTATTCGA CTATTTCAGA GCTGTTTATT
   144961 GAAAATCGCG TTCATAGTAT TCAAAATTAT GTTTATGCCG GAACTTCTGC TGCTAGTTCA
   145021 TGTGATGTAA ATGTTACTGT TAATTTTGGG TTTGAAAATT AATGTGATAT GAAATGTATA
   145081 TATAAAAATG ATGGAATAAA TAATAAACAT TTTTATACTT TTTATGTTTT TTTTATTTCA
   145141 TGTGATTAAG AAACTTTTAA GATGGATAGT AGTAATTGTA TTAAAATAGA TGTAAAATAC
   145201 GATATGCCGT TACATTATCA ATGTGACAAT AACGCAGATA AAGACGTTGT AAATGCGTAT
   145261 GACACTATCG ATGTTGACCC CAACAAAAGA TTTATAATTA ATCATAATCA CGAACAACAA
   145321 CAAGTCAATG AAACAAATAA ACAAGTTGTC GATAAAACAT TCATAAATGA CACAGCAACA
   145381 TACAATTCTT GCATAATAAA AATTTAAATG ACATCATATT TGAGAATAAC AAATGACATT
   145441 ATCCCTCGAT TGTGTTTTAC AAGTA
//
