# Supplementary material for: Empirical estimates of the mutation rate for an alphabaculovirus
Source: PLoS Genet. 2022 Jun 6;18(6):e1009806. doi: 10.1371/journal.pgen.1009806 (PMC9203023; doi:10.1371/journal.pgen.1009806)
Supplement: S3 File — (ZIP) [file pgen.1009806.s018.zip]

Archive with 36 entries (36 files):
- Mutation calling data/bac_tau_05_maxlin_1.csv
- Mutation calling data/bac_tau_05_maxlin_2.csv
- Mutation calling data/bac_tau_05_maxlin_3.csv
- Mutation calling data/bac_tau_05_maxlin_4.csv
- Mutation calling data/bac_tau_05_maxlin_5.csv
- Mutation calling data/bac_tau_05_maxlin_6.csv
- Mutation calling data/bac_tau_1_maxlin_1.csv
- Mutation calling data/bac_tau_1_maxlin_2.csv
- Mutation calling data/bac_tau_1_maxlin_3.csv
- Mutation calling data/bac_tau_1_maxlin_4.csv
- Mutation calling data/bac_tau_1_maxlin_5.csv
- Mutation calling data/bac_tau_1_maxlin_6.csv
- Mutation calling data/bac_tau_2_maxlin_1.csv
- Mutation calling data/bac_tau_2_maxlin_2.csv
- Mutation calling data/bac_tau_2_maxlin_3.csv
- Mutation calling data/bac_tau_2_maxlin_4.csv
- Mutation calling data/bac_tau_2_maxlin_5.csv
- Mutation calling data/bac_tau_2_maxlin_6.csv
- Mutation calling data/wholegenome_tau_05_maxlin_1.csv
- Mutation calling data/wholegenome_tau_05_maxlin_2.csv
- Mutation calling data/wholegenome_tau_05_maxlin_3.csv
- Mutation calling data/wholegenome_tau_05_maxlin_4.csv
- Mutation calling data/wholegenome_tau_05_maxlin_5.csv
- Mutation calling data/wholegenome_tau_05_maxlin_6.csv
- Mutation calling data/wholegenome_tau_1_maxlin_1.csv
- Mutation calling data/wholegenome_tau_1_maxlin_2.csv
- Mutation calling data/wholegenome_tau_1_maxlin_3.csv
- Mutation calling data/wholegenome_tau_1_maxlin_4.csv
- Mutation calling data/wholegenome_tau_1_maxlin_5.csv
- Mutation calling data/wholegenome_tau_1_maxlin_6.csv
- Mutation calling data/wholegenome_tau_2_maxlin_1.csv
- Mutation calling data/wholegenome_tau_2_maxlin_2.csv
- Mutation calling data/wholegenome_tau_2_maxlin_3.csv
- Mutation calling data/wholegenome_tau_2_maxlin_4.csv
- Mutation calling data/wholegenome_tau_2_maxlin_5.csv
- Mutation calling data/wholegenome_tau_2_maxlin_6.csv
