# Supplementary material for: Empirical estimates of the mutation rate for an alphabaculovirus
Source: PLoS Genet. 2022 Jun 6;18(6):e1009806. doi: 10.1371/journal.pgen.1009806 (PMC9203023; doi:10.1371/journal.pgen.1009806)
Supplement: S3 File — (ZIP) [file pgen.1009806.s018.zip › Mutation calling data/bac_tau_05_maxlin_5.csv]

reference_position	type	length	reference	allele	linkage	zygosity	count	coverage	frequency	forward_reverse_balance	average_quality	overlapping_annotations	coding_region_change	amino_acid_change	isolate.x	mutation	x3	x11	isolate	rank	n
4473	SNV	1	G	A	NA	Heterozygous	120	4205	2.853745541	0.4435483871	34.1	Misc. feature: BACMID regioin	NA	NA	E	G 4473 A	-	5499	E	0.6949348292360996	1
7383	SNV	1	C	A	NA	Heterozygous	37	3548	1.0428410372	0.3513513514	27.6486486486	Misc. feature: BACMID regioin	NA	NA	D	C 7383 A	-	4584	D	0.9840097893636913	1
7400	SNV	1	G	T	NA	Heterozygous	45	4162	1.0812109563	0.4666666667	29.6666666667	Misc. feature: BACMID regioin	NA	NA	C	G 7400 T	-	5210	C	0.911813232139911	1
9401	SNV	1	C	A	NA	Heterozygous	86	4566	1.8834866404	0.375	37.6305659311	Misc. feature: BACMID regioin	NA	NA	A	C 9401 A	-	4912	A	0.9577352472089314	3
9401	SNV	1	C	A	NA	Heterozygous	34	4120	0.8252427184	0.2571428571	37.7874331686	Misc. feature: BACMID regioin	NA	NA	D	C 9401 A	-	4434	D	0.9872614530055547	3
9401	SNV	1	C	A	NA	Heterozygous	24	4601	0.5216257335	0.2916666667	34.998460999	Misc. feature: BACMID regioin	NA	NA	E	C 9401 A	-	4972	E	0.9596188747731398	3
9990	SNV	1	A	G	NA	Heterozygous	18	3098	0.5810200129	0.2105263158	38.1111111111	Misc. feature: BACMID regioin	NA	NA	B	A 9990 G	-	3895	B	0.9888288511246769	1
9995	SNV	1	A	G	NA	Heterozygous	21	2904	0.7231404959	0.2173913043	38.7142857143	Misc. feature: BACMID regioin	NA	NA	B	A 9995 G	-	3892	B	0.9889594676346037	2
9995	SNV	1	A	G	NA	Heterozygous	20	3846	0.5200208008	0.4285714286	35.5	Misc. feature: BACMID regioin	NA	NA	C	A 9995 G	-	5352	C	0.8313259638123522	2
10061	SNV	1	A	G	NA	Heterozygous	26	2808	0.9259259259	0.3333333333	33.5769230769	Misc. feature: BACMID regioin	NA	NA	A	A 10061 G	-	4853	A	0.9677239729417588	4
10061	SNV	1	A	G	NA	Heterozygous	19	2716	0.6995581738	0.4285714286	32.5789473684	Misc. feature: BACMID regioin	NA	NA	E	A 10061 G	-	4721	E	0.9852678325908816	4
10065	SNV	1	A	T	NA	Heterozygous	16	2583	0.6194347658	0.0625	28	Misc. feature: BACMID regioin	NA	NA	E	A 10065 T	-	4634	E	0.9880314029588076	1
10334	SNV	1	G	A	NA	Heterozygous	11	1972	0.5578093306	0.0909090909	38.9090909091	Misc. feature: BACMID regioin	NA	NA	B	G 10334 A	-	3862	B	0.9899219050761701	4
10336	SNV	1	T	C	NA	Heterozygous	13	2042	0.6366307542	0.3076923077	36.615384615400004	Misc. feature: BACMID regioin	NA	NA	B	T 10336 C	-	3896	B	0.9887807292525986	3
10349	SNV	1	G	A	NA	Heterozygous	23	2689	0.8553365563	0.16	34.9565217391	Misc. feature: BACMID regioin	NA	NA	A	G 10349 A	-	4733	A	0.9814937029093109	5
10349	SNV	1	G	A	NA	Heterozygous	17	2192	0.7755474453	0.0555555556	36.1764705882	Misc. feature: BACMID regioin	NA	NA	B	G 10349 A	-	4128	B	0.9782901611395259	5
10349	SNV	1	G	A	NA	Heterozygous	20	2901	0.6894174423	0.1363636364	34.5	Misc. feature: BACMID regioin	NA	NA	D	G 10349 A	-	5012	D	0.9405351152175109	5
10353	SNV	1	T	G	NA	Heterozygous	18	2992	0.6016042781	0.3888888889	31.3842137517	Misc. feature: BACMID regioin	NA	NA	A	T 10353 G	-	4861	A	0.9665552989055711	1
10359	SNV	1	A	T	NA	Heterozygous	31	2948	1.0515603799	0.2121212121	30.5161290323	Misc. feature: BACMID regioin	NA	NA	A	A 10359 T	-	4932	A	0.9541261068030578	5
10359	SNV	1	A	T	NA	Heterozygous	14	2477	0.5651998385	0.25	36.4285714286	Misc. feature: BACMID regioin	NA	NA	B	A 10359 T	-	4240	B	0.9720824396414233	5
10359	SNV	1	A	T	NA	Heterozygous	18	3191	0.5640864933	0.1666666667	35.5	Misc. feature: BACMID regioin	NA	NA	D	A 10359 T	-	5232	D	0.8526714513556619	5
10359	SNV	1	A	T	NA	Heterozygous	24	2764	0.8683068017	0.44	33	Misc. feature: BACMID regioin	NA	NA	E	A 10359 T	-	4768	E	0.9833154594951328	5
10392	SNV	1	G	A	NA	Heterozygous	15	2755	0.5444646098	0.375	38.4	Misc. feature: BACMID regioin	NA	NA	B	G 10392 A	-	4106	B	0.9793213441126327	1
10405	SNV	1	G	A	NA	Heterozygous	65	3185	2.0408163265	0.4857142857	36.4769230769	Misc. feature: BACMID regioin	NA	NA	A	G 10405 A	-	4934	A	0.9537961282516636	4
10405	SNV	1	G	A	NA	Heterozygous	34	3158	1.076630779	0.4324324324	37.7941176471	Misc. feature: BACMID regioin	NA	NA	C	G 10405 A	-	4808	C	0.9848347357421767	4
10405	SNV	1	G	A	NA	Heterozygous	65	3323	1.9560637978	0.2424242424	36.4923076923	Misc. feature: BACMID regioin	NA	NA	D	G 10405 A	-	5195	D	0.8717620854644448	4
10405	SNV	1	G	A	NA	Heterozygous	53	3089	1.7157656199	0.4821428571	35.8679245283	Misc. feature: BACMID regioin	NA	NA	E	G 10405 A	-	4849	E	0.9769015014024088	4
10408	SNV	1	T	A	NA	Heterozygous	71	3445	2.06095791	0.4605263158	36.0985915493	Misc. feature: BACMID regioin	NA	NA	A	T 10408 A	-	4880	A	0.9632623879447836	4
10408	SNV	1	T	A	NA	Heterozygous	37	2820	1.3120567376	0.4358974359	34.6216216216	Misc. feature: BACMID regioin	NA	NA	B	T 10408 A	-	3947	B	0.9866496177748446	4
10408	SNV	1	T	A	NA	Heterozygous	39	3424	1.1390186916	0.4761904762	38.1025641026	Misc. feature: BACMID regioin	NA	NA	C	T 10408 A	-	4780	C	0.9866702414343068	4
10408	SNV	1	T	A	NA	Heterozygous	61	3347	1.8225276367	0.4923076923	35.2295081967	Misc. feature: BACMID regioin	NA	NA	E	T 10408 A	-	4860	E	0.9756778309409888	4
10425	SNV	1	A	G	NA	Heterozygous	26	3305	0.7866868381	0.4285714286	36.8076923077	Misc. feature: BACMID regioin	NA	NA	D	A 10425 G	-	4932	D	0.9591514051586647	3
10431	SNV	1	A	G	NA	Heterozygous	20	3594	0.5564830273	0.5	36.4	Misc. feature: BACMID regioin	NA	NA	D	A 10431 G	-	4890	D	0.965311004784689	4
10431	SNV	1	A	G	NA	Heterozygous	40	3220	1.2422360248	0.3333333333	35.8	Misc. feature: BACMID regioin	NA	NA	E	A 10431 G	-	4584	E	0.9891244569103008	4
10439	SNV	1	G	T	NA	Heterozygous	37	3569	1.0367049594	0.4871794872	35.4594594595	Misc. feature: BACMID regioin	NA	NA	A	G 10439 T	-	4700	A	0.9852884562503438	3
10439	SNV	1	G	T	NA	Heterozygous	25	3440	0.726744186	0.2962962963	36.04	Misc. feature: BACMID regioin	NA	NA	E	G 10439 T	-	4557	E	0.9896950448220866	3
11404	SNV	1	A	C	NA	Heterozygous	29	4202	0.6901475488	0.3103448276	29.8965517241	Misc. feature: BACMID regioin	NA	NA	A	A 11404 C	-	5771	A	0.42537672551284167	1
