# Supplementary material for: Empirical estimates of the mutation rate for an alphabaculovirus
Source: PLoS Genet. 2022 Jun 6;18(6):e1009806. doi: 10.1371/journal.pgen.1009806 (PMC9203023; doi:10.1371/journal.pgen.1009806)
Supplement: S3 File — (ZIP) [file pgen.1009806.s018.zip › Mutation calling data/bac_tau_1_maxlin_3.csv]

reference_position	type	length	reference	allele	linkage	zygosity	count	coverage	frequency	forward_reverse_balance	average_quality	overlapping_annotations	coding_region_change	amino_acid_change	isolate.x	mutation	x3	x11	isolate	rank	n
4473	SNV	1	G	A	NA	Heterozygous	120	4205	2.853745541	0.4435483871	34.1	Misc. feature: BACMID regioin	NA	NA	E	G 4473 A	-	5499	E	0.6949348292360996	1
7383	SNV	1	C	A	NA	Heterozygous	37	3548	1.0428410372	0.3513513514	27.6486486486	Misc. feature: BACMID regioin	NA	NA	D	C 7383 A	-	4584	D	0.9840097893636913	1
7400	SNV	1	G	T	NA	Heterozygous	45	4162	1.0812109563	0.4666666667	29.6666666667	Misc. feature: BACMID regioin	NA	NA	C	G 7400 T	-	5210	C	0.911813232139911	1
9401	SNV	1	C	A	NA	Heterozygous	86	4566	1.8834866404	0.375	37.6305659311	Misc. feature: BACMID regioin	NA	NA	A	C 9401 A	-	4912	A	0.9577352472089314	3
10439	SNV	1	G	T	NA	Heterozygous	37	3569	1.0367049594	0.4871794872	35.4594594595	Misc. feature: BACMID regioin	NA	NA	A	G 10439 T	-	4700	A	0.9852884562503438	3
