# Supplementary material for: Empirical estimates of the mutation rate for an alphabaculovirus
Source: PLoS Genet. 2022 Jun 6;18(6):e1009806. doi: 10.1371/journal.pgen.1009806 (PMC9203023; doi:10.1371/journal.pgen.1009806)
Supplement: S3 File — (ZIP) [file pgen.1009806.s018.zip › Mutation calling data/wholegenome_tau_05_maxlin_3.csv]

reference_position	type	length	reference	allele	linkage	zygosity	count	coverage	frequency	forward_reverse_balance	average_quality	overlapping_annotations	coding_region_change	amino_acid_change	isolate.x	mutation	x3	x11	isolate	rank	n
68	SNV	1	C	T	NA	Heterozygous	11	2154	0.5106778087	0.2307692308	36.0909090909	NA	NA	NA	C	C 68 T	-	6273	C	0.10049221800582962	1
71	SNV	1	T	C	NA	Heterozygous	13	2258	0.5757307352	0.1333333333	38.5384615385	NA	NA	NA	A	T 71 C	-	6464	A	0.09026288291261068	1
132	SNV	1	G	C	NA	Heterozygous	18	2950	0.6101694915	0.3333333333	35.6666666667	NA	NA	NA	E	G 132 C	-	5480	E	0.7120593411428258	1
206	SNV	1	G	C	NA	Heterozygous	25	3650	0.6849315068	0.25	35.52	NA	NA	NA	A	G 206 C	-	5543	A	0.6096903701259418	2
206	SNV	1	G	C	NA	Heterozygous	30	3775	0.7947019868	0.375	35	NA	NA	NA	E	G 206 C	-	5344	E	0.8186630369026013	2
209	SNV	1	A	C	NA	Heterozygous	21	3667	0.5726752113	0.2307692308	32.380952381	NA	NA	NA	A	A 209 C	-	5521	A	0.6299290546114502	2
209	SNV	1	A	C	NA	Heterozygous	21	3846	0.5460218409	0.3636363636	34.1428571429	NA	NA	NA	E	A 209 C	-	5323	E	0.8303291536050157	2
323	SNV	1	T	C	NA	Heterozygous	25	3632	0.6883259912	0.4230769231	37.08	NA	NA	NA	A	T 323 C	-	5520	A	0.6307952483088599	3
323	SNV	1	T	C	NA	Heterozygous	22	3752	0.5863539446	0.2608695652	35.7272727273	NA	NA	NA	C	T 323 C	-	5511	C	0.6965503492273002	3
323	SNV	1	T	C	NA	Heterozygous	19	3599	0.5279244235	0.4210526316	35.1052631579	NA	NA	NA	E	T 323 C	-	5256	E	0.867059891107078	3
327	SNV	1	T	A	NA	Heterozygous	23	3839	0.5991143527	0.2173913043	27.7826091682	NA	NA	NA	A	T 327 A	-	5566	A	0.5897610405323654	2
327	SNV	1	T	A	NA	Heterozygous	27	3895	0.6931964056	0.3214285714	28.592500445	NA	NA	NA	C	T 327 A	-	5504	C	0.7034111532750371	2
333	SNV	1	G	A	NA	Heterozygous	30	3492	0.8591065292	0.4375	37.3666666667	NA	NA	NA	A	G 333 A	-	5520	A	0.6307952483088599	3
333	SNV	1	G	A	NA	Heterozygous	26	3555	0.7313642757	0.3571428571	39.115384615400004	NA	NA	NA	C	G 333 A	-	5469	C	0.7366702414343068	3
333	SNV	1	G	A	NA	Heterozygous	21	3368	0.6235154394	0.3636363636	35.8571428571	NA	NA	NA	E	G 333 A	-	5239	E	0.8752337348072375	3
334	SNV	1	C	A	NA	Heterozygous	23	3696	0.6222943723	0.3333333333	28.4803415473	NA	NA	NA	B	C 334 A	-	5592	B	0.5402848814827036	1
410	SNV	1	A	G	NA	Heterozygous	21	4187	0.5015524242	0.4545454545	36.4285714286	NA	NA	NA	E	A 410 G	-	5490	E	0.7035623934444261	1
1123	SNV	1	A	G	NA	Heterozygous	242	4193	5.7715239685	0.4618473896	37.9214876033	CDS: Ac-bro, Gene: Ac-bro	Ac-bro:c.906T>C	NA	B	A 1123 G	-	5436	B	0.6766622669526481	1
4058	SNV	1	G	T	NA	Heterozygous	42	4635	0.9061488673	0.3095238095	33.2142857143	CDS: Ac-ORF603, Gene: Ac-ORF603	Ac-ORF603:c.308C>A	Ac-ORF603:p.Pro103His	A	G 4058 T	-	5608	A	0.5524390914590551	1
4473	SNV	1	G	A	NA	Heterozygous	120	4205	2.853745541	0.4435483871	34.1	Misc. feature: BACMID regioin	NA	NA	E	G 4473 A	-	5499	E	0.6949348292360996	1
7383	SNV	1	C	A	NA	Heterozygous	37	3548	1.0428410372	0.3513513514	27.6486486486	Misc. feature: BACMID regioin	NA	NA	D	C 7383 A	-	4584	D	0.9840097893636913	1
7400	SNV	1	G	T	NA	Heterozygous	45	4162	1.0812109563	0.4666666667	29.6666666667	Misc. feature: BACMID regioin	NA	NA	C	G 7400 T	-	5210	C	0.911813232139911	1
9401	SNV	1	C	A	NA	Heterozygous	86	4566	1.8834866404	0.375	37.6305659311	Misc. feature: BACMID regioin	NA	NA	A	C 9401 A	-	4912	A	0.9577352472089314	3
9401	SNV	1	C	A	NA	Heterozygous	34	4120	0.8252427184	0.2571428571	37.7874331686	Misc. feature: BACMID regioin	NA	NA	D	C 9401 A	-	4434	D	0.9872614530055547	3
9401	SNV	1	C	A	NA	Heterozygous	24	4601	0.5216257335	0.2916666667	34.998460999	Misc. feature: BACMID regioin	NA	NA	E	C 9401 A	-	4972	E	0.9596188747731398	3
9990	SNV	1	A	G	NA	Heterozygous	18	3098	0.5810200129	0.2105263158	38.1111111111	Misc. feature: BACMID regioin	NA	NA	B	A 9990 G	-	3895	B	0.9888288511246769	1
9995	SNV	1	A	G	NA	Heterozygous	21	2904	0.7231404959	0.2173913043	38.7142857143	Misc. feature: BACMID regioin	NA	NA	B	A 9995 G	-	3892	B	0.9889594676346037	2
9995	SNV	1	A	G	NA	Heterozygous	20	3846	0.5200208008	0.4285714286	35.5	Misc. feature: BACMID regioin	NA	NA	C	A 9995 G	-	5352	C	0.8313259638123522	2
10065	SNV	1	A	T	NA	Heterozygous	16	2583	0.6194347658	0.0625	28	Misc. feature: BACMID regioin	NA	NA	E	A 10065 T	-	4634	E	0.9880314029588076	1
10336	SNV	1	T	C	NA	Heterozygous	13	2042	0.6366307542	0.3076923077	36.615384615400004	Misc. feature: BACMID regioin	NA	NA	B	T 10336 C	-	3896	B	0.9887807292525986	3
10353	SNV	1	T	G	NA	Heterozygous	18	2992	0.6016042781	0.3888888889	31.3842137517	Misc. feature: BACMID regioin	NA	NA	A	T 10353 G	-	4861	A	0.9665552989055711	1
10392	SNV	1	G	A	NA	Heterozygous	15	2755	0.5444646098	0.375	38.4	Misc. feature: BACMID regioin	NA	NA	B	G 10392 A	-	4106	B	0.9793213441126327	1
10425	SNV	1	A	G	NA	Heterozygous	26	3305	0.7866868381	0.4285714286	36.8076923077	Misc. feature: BACMID regioin	NA	NA	D	A 10425 G	-	4932	D	0.9591514051586647	3
10439	SNV	1	G	T	NA	Heterozygous	37	3569	1.0367049594	0.4871794872	35.4594594595	Misc. feature: BACMID regioin	NA	NA	A	G 10439 T	-	4700	A	0.9852884562503438	3
10439	SNV	1	G	T	NA	Heterozygous	25	3440	0.726744186	0.2962962963	36.04	Misc. feature: BACMID regioin	NA	NA	E	G 10439 T	-	4557	E	0.9896950448220866	3
11404	SNV	1	A	C	NA	Heterozygous	29	4202	0.6901475488	0.3103448276	29.8965517241	Misc. feature: BACMID regioin	NA	NA	A	A 11404 C	-	5771	A	0.42537672551284167	1
23894	SNV	1	C	T	NA	Heterozygous	81	4747	1.7063408469	0.4943820225	38.1851851852	CDS: Ac-egt, Gene: Ac-egt	Ac-egt:c.836C>T	Ac-egt:p.Pro279Leu	D	C 23894 T	-	5450	D	0.7088283011604246	1
37948	SNV	1	G	T	NA	Heterozygous	31	4385	0.7069555302	0.4242424242	37.8064516129	NA	NA	NA	A	G 37948 T	-	5512	A	0.6381991420557663	2
37948	SNV	1	G	T	NA	Heterozygous	27	4795	0.5630865485	0.3448275862	35.2222222222	NA	NA	NA	E	G 37948 T	-	5807	E	0.4061554748941319	2
37958	SNV	1	T	C	NA	Heterozygous	26	4545	0.5720572057	0.4827586207	36.2692307692	NA	NA	NA	A	T 37958 C	-	5606	A	0.5543777154484959	1
38215	SNV	1	G	A	NA	Heterozygous	24	3458	0.6940427993	0.4516129032	36.4166666667	NA	NA	NA	A	G 38215 A	-	5558	A	0.5965118517296376	1
38235	SNV	1	G	T	NA	Heterozygous	43	3230	1.3312693498	0.2093023256	30.9534883721	NA	NA	NA	A	G 38235 T	-	5760	A	0.43324121432106916	1
38241	SNV	1	G	T	NA	Heterozygous	44	3251	1.3534297139	0.1818181818	30.1590909091	NA	NA	NA	A	G 38241 T	-	5778	A	0.4202964307320024	1
38242	SNV	1	G	T	NA	Heterozygous	27	3307	0.8164499546	0.1481481481	30.7777777778	NA	NA	NA	E	G 38242 T	-	5724	E	0.4775889567178133	1
38245	SNV	1	C	A	NA	Heterozygous	41	3299	1.2428008487	0.1951219512	30.9512195122	NA	NA	NA	A	C 38245 A	-	5867	A	0.3570299180553264	1
38256	SNV	1	C	G	NA	Heterozygous	22	3532	0.6228765572	0.2173913043	31.8636363636	NA	NA	NA	A	C 38256 G	-	5985	A	0.27757383270087443	1
38284	SNV	1	C	A	NA	Heterozygous	31	3394	0.9133765468	0.46875	33.3548387097	NA	NA	NA	A	C 38284 A	-	5873	A	0.3529189352692075	2
38284	SNV	1	C	A	NA	Heterozygous	21	3055	0.6873977087	0.380952381	33.0476190476	NA	NA	NA	B	C 38284 A	-	5207	B	0.8442707474014189	2
38288	SNV	1	T	C	NA	Heterozygous	26	3330	0.7807807808	0.4230769231	36.346153846199996	NA	NA	NA	A	T 38288 C	-	5768	A	0.4275490843095199	2
38288	SNV	1	T	C	NA	Heterozygous	25	3420	0.730994152	0.4	35.56	NA	NA	NA	E	T 38288 C	-	5728	E	0.4736017158884672	2
38335	SNV	1	A	G	NA	Heterozygous	20	3522	0.5678591709	0.44	38.35	NA	NA	NA	A	A 38335 G	-	6610	A	0.0566325688830226	2
38335	SNV	1	A	G	NA	Heterozygous	24	3569	0.6724572709	0.3703703704	38.6666666667	NA	NA	NA	C	A 38335 G	-	6574	C	0.029244349117307375	2
38349	SNV	1	A	G	NA	Heterozygous	28	3633	0.7707129094	0.3	36.1428571429	NA	NA	NA	E	A 38349 G	-	6683	E	0.030227410218335807	1
38372	SNV	1	C	T	NA	Heterozygous	20	3175	0.6299212598	0.4583333333	37.65	NA	NA	NA	A	C 38372 T	-	6302	A	0.1353737007094539	2
38372	SNV	1	C	T	NA	Heterozygous	18	3305	0.5446293495	0.2777777778	35	NA	NA	NA	E	C 38372 T	-	6458	E	0.06721250618709784	2
38399	SNV	1	T	A	NA	Heterozygous	15	2293	0.6541648495	0.0625	30	NA	NA	NA	C	T 38399 A	-	5203	C	0.9145218060826046	1
38400	SNV	1	G	T	NA	Heterozygous	27	2184	1.2362637363	0.3703703704	30.8518518519	NA	NA	NA	A	G 38400 T	-	5144	A	0.891966397184183	1
38401	SNV	1	C	A	NA	Heterozygous	23	2258	1.0186005314	0.125	32.1739130435	NA	NA	NA	C	C 38401 A	-	5259	C	0.8881166474179178	3
38407	SNV	1	T	A	NA	Heterozygous	18	2463	0.730816078	0.0555555556	28.7777777778	NA	NA	NA	A	T 38407 A	-	5376	A	0.7580088544244624	2
38421	SNV	1	G	A	NA	Heterozygous	12	2236	0.5366726297	0.1666666667	36.5	NA	NA	NA	B	G 38421 A	-	4970	B	0.9273290986085905	2
38421	SNV	1	G	A	NA	Heterozygous	13	2294	0.566695728	0.3125	38.7702633288	NA	NA	NA	C	G 38421 A	-	5372	C	0.8161332013419128	2
38440	SNV	1	A	T	NA	Heterozygous	14	2783	0.503054258	0.3125	37.2857142857	NA	NA	NA	C	A 38440 T	-	5393	C	0.8005554638948469	1
40156	SNV	1	G	A	NA	Heterozygous	92	4844	1.8992568126	0.4747474747	38.75	CDS: AcOrf-34, Gene: AcOrf-34	AcOrf-34:c.420C>T	NA	D	G 40156 A	-	5464	D	0.6984546004509707	1
49063	SNV	1	A	C	NA	Heterozygous	33	4165	0.7923169268	0.2727272727	26.2424242424	CDS: Ac-odv-e66, Gene: Ac-odv-e66	Ac-odv-e66:c.712A>C	Ac-odv-e66:p.Met238Leu	A	A 49063 C	-	5827	A	0.3854218225815322	1
50202	SNV	1	C	A	NA	Heterozygous	124	5321	2.3303890246	0.4814814815	37.9516129032	CDS: Ac-odv-e66, Gene: Ac-odv-e66	Ac-odv-e66:c.1851C>A	NA	A	C 50202 A	-	6183	A	0.18065638233514822	1
52396	SNV	1	G	T	NA	Heterozygous	979	4329	22.6149226149	0.4846449136	38.2921348315	CDS: Ac-lef8, Gene: Ac-lef8	Ac-lef8:c.2392C>A	Ac-lef8:p.Leu798Ile	D	G 52396 T	-	4926	D	0.9601963372380795	1
53468	SNV	1	G	T	NA	Heterozygous	31	4304	0.720260223	0.4705882353	36.1290322581	CDS: Ac-lef8, Gene: Ac-lef8	Ac-lef8:c.1320C>A	NA	A	G 53468 T	-	4998	A	0.9388233514821537	1
75791	SNV	1	G	A	NA	Heterozygous	554	5273	10.5063531197	0.4814814815	38.5379061372	CDS: Ac-vlf-1, Gene: Ac-vlf-1	Ac-vlf-1:c.798C>T	NA	C	G 75791 A	-	5949	C	0.2839534180278282	1
82358	SNV	1	A	G	NA	Heterozygous	28	3932	0.7121057986	0.3103448276	37.9450086607	NA	NA	NA	B	A 82358 G	-	6954	B	0.01585271957322774	1
82400	SNV	1	G	T	NA	Heterozygous	23	3720	0.6182795699	0.347826087	28.5632085624	NA	NA	NA	A	G 82400 T	-	6065	A	0.23598278611890228	1
82425	SNV	1	T	C	NA	Heterozygous	30	4066	0.7378258731	0.3529411765	35.4	NA	NA	NA	E	T 82425 C	-	5685	E	0.5157083539569928	1
82467	SNV	1	T	A	NA	Heterozygous	31	4011	0.7728745949	0.4838709677	35	NA	NA	NA	A	T 82467 A	-	5261	A	0.835725677830941	3
82467	SNV	1	T	A	NA	Heterozygous	32	4457	0.7179717299	0.2941176471	32.90625	NA	NA	NA	C	T 82467 A	-	5698	C	0.5140859594126381	3
82467	SNV	1	T	A	NA	Heterozygous	25	4795	0.5213764338	0.4615384615	35.96	NA	NA	NA	D	T 82467 A	-	5982	D	0.27025243359181655	3
82513	SNV	1	T	C	NA	Heterozygous	20	3858	0.5184033178	0.2	38.1	NA	NA	NA	B	T 82513 C	-	5127	B	0.8789322444041138	2
82513	SNV	1	T	C	NA	Heterozygous	22	4003	0.5495878091	0.4782608696	35.9090909091	NA	NA	NA	E	T 82513 C	-	5394	E	0.7845652532585382	2
82522	SNV	1	A	G	NA	Heterozygous	20	3975	0.5031446541	0.4285714286	35.7	NA	NA	NA	B	A 82522 G	-	5174	B	0.8590647857889238	1
82554	SNV	1	A	G	NA	Heterozygous	22	3886	0.566134843	0.4583333333	35.3181818182	NA	NA	NA	A	A 82554 G	-	5382	A	0.7529491833030852	2
82554	SNV	1	A	G	NA	Heterozygous	28	3957	0.7076067728	0.3225806452	35.7142857143	NA	NA	NA	E	A 82554 G	-	5414	E	0.7688568993015454	2
82566	SNV	1	A	G	NA	Heterozygous	25	3946	0.633552965	0.4444444444	35.68	NA	NA	NA	A	A 82566 G	-	5291	A	0.8180718253313535	2
82566	SNV	1	A	G	NA	Heterozygous	27	4022	0.6713078071	0.4193548387	35.6666666667	NA	NA	NA	E	A 82566 G	-	5388	E	0.7894943078699884	2
82658	SNV	1	T	C	NA	Heterozygous	27	4184	0.6453154876	0.2142857143	38.1851851852	NA	NA	NA	B	T 82658 C	-	5660	B	0.479974426662267	2
82658	SNV	1	T	C	NA	Heterozygous	42	4175	1.005988024	0.3181818182	35.8571428571	NA	NA	NA	E	T 82658 C	-	5684	E	0.5167189132706375	2
82730	SNV	1	C	A	NA	Heterozygous	50	3654	1.3683634373	0.38	29.48	NA	NA	NA	A	C 82730 A	-	5758	A	0.43451300665456744	2
82730	SNV	1	C	T	NA	Heterozygous	24	3654	0.6568144499	0.28	33.4583333333	NA	NA	NA	A	C 82730 T	-	5758	A	0.43451300665456744	2
82730	SNV	1	C	A	NA	Heterozygous	47	3810	1.2335958005	0.4042553191	30.5531914894	NA	NA	NA	C	C 82730 A	-	5709	C	0.5034029038112523	2
82730	SNV	1	C	T	NA	Heterozygous	24	3810	0.6299212598	0.24	33	NA	NA	NA	C	C 82730 T	-	5709	C	0.5034029038112523	2
82737	SNV	1	C	T	NA	Heterozygous	21	4093	0.513071097	0.24	36.1428571429	NA	NA	NA	A	C 82737 T	-	5749	A	0.44137381070230436	2
82737	SNV	1	C	T	NA	Heterozygous	23	4190	0.5489260143	0.3043478261	34.2173913043	NA	NA	NA	C	C 82737 T	-	5659	C	0.5521709838860475	2
82741	SNV	1	C	A	NA	Heterozygous	45	3833	1.1740151318	0.5	30.3777777778	NA	NA	NA	A	C 82741 A	-	5713	A	0.4688926469779464	1
82741	SNV	1	C	T	NA	Heterozygous	21	3963	0.5299015897	0.4090909091	36.0476190476	NA	NA	NA	C	C 82741 T	-	5591	C	0.6207652752571083	1
82775	SNV	1	G	T	NA	Heterozygous	27	4500	0.6	0.25	36.1111111111	NA	NA	NA	E	G 82775 T	-	5575	E	0.6221333113347632	1
82777	SNV	1	A	G	NA	Heterozygous	26	4557	0.570550801	0.2692307692	37	NA	NA	NA	E	A 82777 G	-	5575	E	0.6221333113347632	1
89888	SNV	1	C	A	NA	Heterozygous	43	5182	0.8297954458	0.2558139535	34.2093023256	CDS: AcOrf-91, Gene: AcOrf-91	AcOrf-91:c.407G>T	AcOrf-91:p.Ser136Ile	B	C 89888 A	-	5941	B	0.25153302535335204	1
89890	SNV	1	G	A	NA	Heterozygous	42	5896	0.7123473541	0.2272727273	37.9761904762	CDS: AcOrf-91, Gene: AcOrf-91	AcOrf-91:c.405C>T	NA	A	G 89890 A	-	7278	A	0.01046306990045647	2
89890	SNV	1	G	A	NA	Heterozygous	36	5517	0.6525285481	0.1944444444	37	CDS: AcOrf-91, Gene: AcOrf-91	AcOrf-91:c.405C>T	NA	C	G 89890 A	-	6735	C	0.015749601275917065	2
89941	SNV	1	C	A	NA	Heterozygous	68	4658	1.4598540146	0.4347826087	33.3676470588	CDS: AcOrf-91, Gene: AcOrf-91	AcOrf-91:c.354G>T	NA	B	C 89941 A	-	5810	B	0.34812737172083813	1
89968	SNV	1	A	G	NA	Heterozygous	38	4832	0.7864238411	0.425	36.0526315789	CDS: AcOrf-91, Gene: AcOrf-91	AcOrf-91:c.327T>C	NA	E	A 89968 G	-	6603	E	0.04078672386294891	3
89973	SNV	1	A	T	NA	Heterozygous	27	5143	0.5249854171	0.3333333333	35.2222222222	CDS: AcOrf-91, Gene: AcOrf-91	AcOrf-91:c.322T>A	AcOrf-91:p.Ser108Thr	E	A 89973 T	-	6625	E	0.037816916900401475	2
89977	SNV	1	C	T	NA	Heterozygous	43	4708	0.9133389975	0.4651162791	34.2093023256	CDS: AcOrf-91, Gene: AcOrf-91	AcOrf-91:c.318G>A	NA	E	C 89977 T	-	6588	E	0.04267722598031128	3
89983	SNV	1	C	T	NA	Heterozygous	21	4138	0.5074915418	0.3333333333	34.7142857143	CDS: AcOrf-91, Gene: AcOrf-91	AcOrf-91:c.312G>A	NA	B	C 89983 T	-	5663	B	0.4773345982511137	3
89983	SNV	1	C	T	NA	Heterozygous	60	4543	1.3207131851	0.45	35	CDS: AcOrf-91, Gene: AcOrf-91	AcOrf-91:c.312G>A	NA	E	C 89983 T	-	6591	E	0.04226475279106858	3
89985	SNV	1	A	T	NA	Heterozygous	31	4669	0.6639537374	0.3870967742	30.8387096774	CDS: AcOrf-91, Gene: AcOrf-91	AcOrf-91:c.310T>A	AcOrf-91:p.Ser104Thr	D	A 89985 T	-	5945	D	0.2997717648352857	2
90004	SNV	1	A	T	NA	Heterozygous	53	5059	1.0476378731	0.4150943396	35.4150943396	CDS: AcOrf-91, Gene: AcOrf-91	AcOrf-91:c.291T>A	NA	E	A 90004 T	-	6429	E	0.07424517406368586	2
90010	SNV	1	A	T	NA	Heterozygous	28	5371	0.5213181903	0.3928571429	35.2142857143	CDS: AcOrf-91, Gene: AcOrf-91	AcOrf-91:c.285T>A	NA	C	A 90010 T	-	6829	C	0.01077929934554254	2
90012	SNV	1	A	T	NA	Heterozygous	43	4725	0.9100529101	0.3333333333	33.9302325581	CDS: AcOrf-91, Gene: AcOrf-91	AcOrf-91:c.283T>A	AcOrf-91:p.Ser95Thr	E	A 90012 T	-	6334	E	0.10157152285101469	1
90019	SNV	1	A	C	NA	Heterozygous	102	5580	1.8279569892	0.3644859813	35.137254902	CDS: AcOrf-91, Gene: AcOrf-91	AcOrf-91:c.276T>G	NA	A	A 90019 C	-	7193	A	0.014422812517186382	2
90019	SNV	1	A	C	NA	Heterozygous	77	5045	1.5262636274	0.4358974359	34.974025974	CDS: AcOrf-91, Gene: AcOrf-91	AcOrf-91:c.276T>G	NA	E	A 90019 C	-	6300	E	0.11358136721113128	2
90049	SNV	1	T	A	NA	Heterozygous	103	5073	2.0303567909	0.4095238095	36.1747572816	CDS: AcOrf-91, Gene: AcOrf-91	AcOrf-91:c.246A>T	NA	A	T 90049 A	-	6983	A	0.023806577572457792	3
90049	SNV	1	T	A	NA	Heterozygous	77	4695	1.6400425985	0.4358974359	34.7792207792	CDS: AcOrf-91, Gene: AcOrf-91	AcOrf-91:c.246A>T	NA	C	T 90049 A	-	6419	C	0.05927927184732992	3
90049	SNV	1	T	A	NA	Heterozygous	85	4481	1.8968980138	0.4945054945	34.3176470588	CDS: AcOrf-91, Gene: AcOrf-91	AcOrf-91:c.246A>T	NA	E	T 90049 A	-	6053	E	0.24520843645163065	3
90055	SNV	1	A	C	NA	Heterozygous	45	5234	0.8597630875	0.306122449	33.1111111111	CDS: AcOrf-91, Gene: AcOrf-91	AcOrf-91:c.240T>G	NA	A	A 90055 C	-	7029	A	0.021393609415388	2
90055	SNV	1	A	T	NA	Heterozygous	73	5234	1.3947267864	0.2702702703	37	CDS: AcOrf-91, Gene: AcOrf-91	AcOrf-91:c.240T>A	NA	A	A 90055 T	-	7029	A	0.021393609415388	3
90055	SNV	1	A	T	NA	Heterozygous	42	4854	0.8652657602	0.4761904762	34.1904761905	CDS: AcOrf-91, Gene: AcOrf-91	AcOrf-91:c.240T>A	NA	C	A 90055 T	-	6444	C	0.05340152890062146	3
90055	SNV	1	A	C	NA	Heterozygous	30	4679	0.6411626416	0.4848484848	35.8	CDS: AcOrf-91, Gene: AcOrf-91	AcOrf-91:c.240T>G	NA	E	A 90055 C	-	6108	E	0.2126505527140736	2
90055	SNV	1	A	T	NA	Heterozygous	45	4679	0.9617439624	0.4680851064	35.9333333333	CDS: AcOrf-91, Gene: AcOrf-91	AcOrf-91:c.240T>A	NA	E	A 90055 T	-	6108	E	0.2126505527140736	3
90058	SNV	1	A	C	NA	Heterozygous	32	5424	0.5899705015	0.2647058824	32.9375	CDS: AcOrf-91, Gene: AcOrf-91	AcOrf-91:c.237T>G	NA	A	A 90058 C	-	7044	A	0.020403673761205523	3
90058	SNV	1	A	C	NA	Heterozygous	29	5015	0.5782652044	0.275862069	33.9655172414	CDS: AcOrf-91, Gene: AcOrf-91	AcOrf-91:c.237T>G	NA	C	A 90058 C	-	6452	C	0.05144228125171864	3
90058	SNV	1	A	C	NA	Heterozygous	34	4813	0.7064201122	0.4444444444	33.8235294118	CDS: AcOrf-91, Gene: AcOrf-91	AcOrf-91:c.237T>G	NA	E	A 90058 C	-	6083	E	0.22747896386734862	3
90063	SNV	1	T	A	NA	Heterozygous	27	4677	0.5772931366	0.2413793103	35.2222222222	CDS: AcOrf-91, Gene: AcOrf-91	AcOrf-91:c.232A>T	AcOrf-91:p.Thr78Ser	E	T 90063 A	-	6075	E	0.23218803277786945	1
90067	SNV	1	T	C	NA	Heterozygous	50	5124	0.9758001561	0.44	37.4	CDS: AcOrf-91, Gene: AcOrf-91	AcOrf-91:c.228A>G	NA	A	T 90067 C	-	7023	A	0.02176483528570643	3
90067	SNV	1	T	C	NA	Heterozygous	30	4654	0.6446067899	0.40625	35.2333333333	CDS: AcOrf-91, Gene: AcOrf-91	AcOrf-91:c.228A>G	NA	C	T 90067 C	-	6414	C	0.060447945883517575	3
90067	SNV	1	T	C	NA	Heterozygous	31	4599	0.6740595782	0.3333333333	35.8387096774	CDS: AcOrf-91, Gene: AcOrf-91	AcOrf-91:c.228A>G	NA	E	T 90067 C	-	6118	E	0.20668344057636254	3
90069	SNV	1	T	A	NA	Heterozygous	65	5196	1.2509622787	0.4615384615	36.7230769231	CDS: AcOrf-91, Gene: AcOrf-91	AcOrf-91:c.226A>T	AcOrf-91:p.Thr76Ser	A	T 90069 A	-	6996	A	0.023098498597591156	3
90069	SNV	1	T	A	NA	Heterozygous	40	4730	0.8456659619	0.4523809524	36.025	CDS: AcOrf-91, Gene: AcOrf-91	AcOrf-91:c.226A>T	AcOrf-91:p.Thr76Ser	C	T 90069 A	-	6437	C	0.05503767255128417	3
90069	SNV	1	T	A	NA	Heterozygous	32	4656	0.6872852234	0.3939393939	35.875	CDS: AcOrf-91, Gene: AcOrf-91	AcOrf-91:c.226A>T	AcOrf-91:p.Thr76Ser	E	T 90069 A	-	6127	E	0.20132128911620745	3
90078	SNV	1	G	A	NA	Heterozygous	41	5516	0.7432922408	0.487804878	36.5853658537	CDS: AcOrf-91, Gene: AcOrf-91	AcOrf-91:c.217C>T	AcOrf-91:p.Pro73Ser	A	G 90078 A	-	6967	A	0.024555903866248695	1
90082	SNV	1	T	A	NA	Heterozygous	26	4812	0.54031587700000006	0.4444444444	35.4508360521	CDS: AcOrf-91, Gene: AcOrf-91	AcOrf-91:c.213A>T	NA	C	T 90082 A	-	6433	C	0.05603448275862069	1
90083	SNV	1	A	G	NA	Heterozygous	60	4653	1.2894906512	0.4838709677	38.75	CDS: AcOrf-91, Gene: AcOrf-91	AcOrf-91:c.212T>C	AcOrf-91:p.Ile71Thr	A	A 90083 G	-	6934	A	0.02649452785568938	3
90083	SNV	1	A	C	NA	Heterozygous	22	4320	0.5092592593	0.0909090909	28.5909090909	CDS: AcOrf-91, Gene: AcOrf-91	AcOrf-91:c.212T>G	AcOrf-91:p.Ile71Arg	C	A 90083 C	-	6435	C	0.055594511356761814	1
90083	SNV	1	A	G	NA	Heterozygous	50	4320	1.1574074074	0.5	38.3	CDS: AcOrf-91, Gene: AcOrf-91	AcOrf-91:c.212T>C	AcOrf-91:p.Ile71Thr	C	A 90083 G	-	6435	C	0.055594511356761814	3
90083	SNV	1	A	G	NA	Heterozygous	36	4236	0.8498583569	0.3611111111	35.9775149217	CDS: AcOrf-91, Gene: AcOrf-91	AcOrf-91:c.212T>C	AcOrf-91:p.Ile71Thr	E	A 90083 G	-	6120	E	0.20552164109332893	3
90088	SNV	1	T	A	NA	Heterozygous	53	4989	1.0623371417	0.4339622642	36	CDS: AcOrf-91, Gene: AcOrf-91	AcOrf-91:c.207A>T	NA	A	T 90088 A	-	6942	A	0.02598581092229005	3
90088	SNV	1	T	A	NA	Heterozygous	40	4617	0.8663634395	0.4390243902	36.35	CDS: AcOrf-91, Gene: AcOrf-91	AcOrf-91:c.207A>T	NA	C	T 90088 A	-	6416	C	0.059939228950118245	3
90088	SNV	1	T	A	NA	Heterozygous	47	4503	1.043748612	0.3617021277	33.6808510638	CDS: AcOrf-91, Gene: AcOrf-91	AcOrf-91:c.207A>T	NA	E	T 90088 A	-	6120	E	0.20552164109332893	3
90091	SNV	1	T	A	NA	Heterozygous	64	4994	1.2815378454	0.4153846154	34.1875	CDS: AcOrf-91, Gene: AcOrf-91	AcOrf-91:c.204A>T	NA	A	T 90091 A	-	6932	A	0.02659077159984601	3
90091	SNV	1	T	A	NA	Heterozygous	36	4572	0.7874015748	0.4324324324	34.1944444444	CDS: AcOrf-91, Gene: AcOrf-91	AcOrf-91:c.204A>T	NA	C	T 90091 A	-	6409	C	0.06167161634493758	3
90091	SNV	1	T	A	NA	Heterozygous	40	4491	0.8906702293	0.475	34.6	CDS: AcOrf-91, Gene: AcOrf-91	AcOrf-91:c.204A>T	NA	E	T 90091 A	-	6118	E	0.20668344057636254	3
90094	SNV	1	A	T	NA	Heterozygous	33	5291	0.6237006237	0.3636363636	36.6060606061	CDS: AcOrf-91, Gene: AcOrf-91	AcOrf-91:c.201T>A	NA	A	A 90094 T	-	6971	A	0.024404663696859705	1
90102	SNV	1	T	G	NA	Heterozygous	37	5230	0.707456979	0.3076923077	33.9459459459	CDS: AcOrf-91, Gene: AcOrf-91	AcOrf-91:c.193A>C	AcOrf-91:p.Thr65Pro	A	T 90102 G	-	6870	A	0.031072980256283342	2
90102	SNV	1	T	G	NA	Heterozygous	29	4677	0.6200555912	0.4	33.1379310345	CDS: AcOrf-91, Gene: AcOrf-91	AcOrf-91:c.193A>C	AcOrf-91:p.Thr65Pro	C	T 90102 G	-	6260	C	0.10556563823351482	2
90106	SNV	1	C	T	NA	Heterozygous	51	5143	0.9916391211	0.4339622642	37.3529411765	CDS: AcOrf-91, Gene: AcOrf-91	AcOrf-91:c.189G>A	NA	A	C 90106 T	-	6814	A	0.035287081339712915	3
90106	SNV	1	C	T	NA	Heterozygous	46	4719	0.974782793	0.38	37.7173913043	CDS: AcOrf-91, Gene: AcOrf-91	AcOrf-91:c.189G>A	NA	C	C 90106 T	-	6203	C	0.1281004234724743	3
90106	SNV	1	C	A	NA	Heterozygous	34	4572	0.7436570429	0.4705882353	31.7058823529	CDS: AcOrf-91, Gene: AcOrf-91	AcOrf-91:c.189G>T	NA	E	C 90106 A	-	5940	E	0.3173568718033328	1
90106	SNV	1	C	T	NA	Heterozygous	35	4572	0.7655293088	0.4444444444	35.9714285714	CDS: AcOrf-91, Gene: AcOrf-91	AcOrf-91:c.189G>A	NA	E	C 90106 T	-	5940	E	0.3173568718033328	3
90108	SNV	1	A	T	NA	Heterozygous	52	5210	0.9980806142	0.4074074074	33.7307692308	CDS: AcOrf-91, Gene: AcOrf-91	AcOrf-91:c.187T>A	AcOrf-91:p.Ser63Thr	A	A 90108 T	-	6831	A	0.03409090909090909	3
90108	SNV	1	A	T	NA	Heterozygous	54	4711	1.1462534494	0.2857142857	35.5185185185	CDS: AcOrf-91, Gene: AcOrf-91	AcOrf-91:c.187T>A	AcOrf-91:p.Ser63Thr	C	A 90108 T	-	6214	C	0.12368696034757741	3
90108	SNV	1	A	T	NA	Heterozygous	37	4590	0.8061002179	0.3947368421	34.7297297297	CDS: AcOrf-91, Gene: AcOrf-91	AcOrf-91:c.187T>A	AcOrf-91:p.Ser63Thr	E	A 90108 T	-	5960	E	0.30432271902326347	3
90114	SNV	1	G	T	NA	Heterozygous	50	5691	0.8785802144	0.4705882353	33.82	CDS: AcOrf-91, Gene: AcOrf-91	AcOrf-91:c.181C>A	AcOrf-91:p.Pro61Thr	A	G 90114 T	-	6843	A	0.03323846449980751	2
90114	SNV	1	G	T	NA	Heterozygous	39	5146	0.7578701904	0.4523809524	35.1282051282	CDS: AcOrf-91, Gene: AcOrf-91	AcOrf-91:c.181C>A	AcOrf-91:p.Pro61Thr	C	G 90114 T	-	6202	C	0.12853352032117912	2
90117	SNV	1	A	G	NA	Heterozygous	36	5326	0.6759294029	0.4594594595	36.8333333333	CDS: AcOrf-91, Gene: AcOrf-91	AcOrf-91:c.178T>C	AcOrf-91:p.Ser60Pro	A	A 90117 G	-	6848	A	0.03290161139525931	3
90117	SNV	1	A	G	NA	Heterozygous	31	4776	0.649078727	0.28125	38.0322580645	CDS: AcOrf-91, Gene: AcOrf-91	AcOrf-91:c.178T>C	AcOrf-91:p.Ser60Pro	C	A 90117 G	-	6146	C	0.15528240664356815	3
90117	SNV	1	A	G	NA	Heterozygous	29	4688	0.6186006826	0.4	36.1724137931	CDS: AcOrf-91, Gene: AcOrf-91	AcOrf-91:c.178T>C	AcOrf-91:p.Ser60Pro	E	A 90117 G	-	5915	E	0.33380767750096246	3
90127	SNV	1	A	T	NA	Heterozygous	33	5663	0.5827300018	0.5	36.4242424242	CDS: AcOrf-91, Gene: AcOrf-91	AcOrf-91:c.168T>A	NA	A	A 90127 T	-	6816	A	0.0351770884892482	2
90127	SNV	1	A	T	NA	Heterozygous	27	5085	0.5309734513	0.4285714286	35.962962963	CDS: AcOrf-91, Gene: AcOrf-91	AcOrf-91:c.168T>A	NA	C	A 90127 T	-	6008	C	0.24078122422042567	2
91180	SNV	1	C	T	NA	Heterozygous	123	5590	2.2003577818	0.3955223881	38.9512195122	CDS: AcOrf-93, Gene: AcOrf-93	AcOrf-93:c.71C>T	AcOrf-93:p.Ala24Val	B	C 91180 T	-	6269	B	0.1053800252983556	1
109035	SNV	1	T	C	NA	Heterozygous	27	5287	0.5106865897	0.2333333333	38.962962963	NA	NA	NA	D	T 109035 C	-	6075	D	0.20340427872188308	1
109042	SNV	1	G	C	NA	Heterozygous	23	4460	0.5156950673	0.36	39.5652173913	NA	NA	NA	B	G 109042 C	-	5369	B	0.7354190727602706	1
109294	SNV	1	G	A	NA	Heterozygous	20	3966	0.5042864347	0.4166666667	35.8	NA	NA	NA	A	G 109294 A	-	5268	A	0.8320065445746027	3
109294	SNV	1	G	A	NA	Heterozygous	25	4259	0.5869922517	0.4666666667	38.32	NA	NA	NA	B	G 109294 A	-	5544	B	0.5825152615080019	3
109294	SNV	1	G	A	NA	Heterozygous	27	4275	0.6315789474	0.46875	34.7777777778	NA	NA	NA	E	G 109294 A	-	5558	E	0.6382816366936149	3
109296	SNV	1	G	T	NA	Heterozygous	33	4305	0.7665505226	0.3428571429	34.1212121212	NA	NA	NA	B	G 109296 T	-	5592	B	0.5402848814827036	1
109340	SNV	1	C	A	NA	Heterozygous	23	3781	0.6083046813	0.2173913043	28.8940036388	NA	NA	NA	E	C 109340 A	-	5596	E	0.6025202111862729	1
109347	SNV	1	G	T	NA	Heterozygous	67	3661	1.8301010653	0.4925373134	28.1343283582	NA	NA	NA	A	G 109347 T	-	5514	A	0.6362948908320959	3
109347	SNV	1	G	T	NA	Heterozygous	46	3957	1.162496841	0.4565217391	29.347826087	NA	NA	NA	C	G 109347 T	-	5708	C	0.504440961337513	3
109347	SNV	1	G	T	NA	Heterozygous	50	3965	1.2610340479	0.42	28.84	NA	NA	NA	E	G 109347 T	-	5758	E	0.4452854314469559	3
109383	SNV	1	G	A	NA	Heterozygous	27	4291	0.6292239571	0.4666666667	36.1111111111	NA	NA	NA	E	G 109383 A	-	5822	E	0.39567178133421327	1
109385	SNV	1	G	T	NA	Heterozygous	30	4233	0.7087172218	0.2666666667	32.6	NA	NA	NA	E	G 109385 T	-	5819	E	0.39764477808942417	1
110855	SNV	1	C	A	NA	Heterozygous	35	4596	0.7615317668	0.487804878	37.0285714286	CDS: Ac-PIF-3, Gene: Ac-PIF-3	Ac-PIF-3:c.515G>T	Ac-PIF-3:p.Gly172Val	B	C 110855 A	-	5098	B	0.8901790133641313	1
117608	SNV	1	G	A	NA	Heterozygous	88	4994	1.7621145374	0.4895833333	37.1022727273	CDS: Ac-ChiA, Gene: Ac-ChiA	Ac-ChiA:c.903C>T	NA	D	G 117608 A	-	5604	D	0.5875130616509927	1
126306	SNV	1	T	C	NA	Heterozygous	271	5133	5.279563608	0.4966887417	38.0036900369	CDS: Ac-p94, Gene: Ac-p94	Ac-p94:c.1550A>G	Ac-p94:p.Gln517Arg	D	T 126306 C	-	5895	D	0.34204339217950835	1
129170	SNV	1	C	A	NA	Heterozygous	29	4672	0.6207191781	0.4516129032	34.1034482759	NA	NA	NA	E	C 129170 A	-	6017	E	0.2679425837320574	1
129180	SNV	1	G	A	NA	Heterozygous	33	4583	0.7200523674	0.4594594595	35.5454545455	NA	NA	NA	E	G 129180 A	-	5979	E	0.29242974206676564	1
129266	SNV	1	G	T	NA	Heterozygous	29	4573	0.6341570085	0.2580645161	35.6206896552	NA	NA	NA	B	G 129266 T	-	5812	B	0.3466287191332563	1
129272	SNV	1	C	A	NA	Heterozygous	36	4453	0.8084437458	0.3055555556	33.5833333333	NA	NA	NA	B	C 129272 A	-	5798	B	0.3584804487708299	1
129273	SNV	1	G	T	NA	Heterozygous	52	4609	1.1282273812	0.3269230769	30.4038461538	NA	NA	NA	A	G 129273 T	-	6383	A	0.1118283561568498	1
129359	SNV	1	G	T	NA	Heterozygous	41	4477	0.9157918249	0.2790697674	32.1219512195	NA	NA	NA	C	G 129359 T	-	5862	C	0.3595047571907826	1
129554	SNV	1	C	T	NA	Heterozygous	22	4374	0.5029721079	0.2272727273	39.4090909091	NA	NA	NA	A	C 129554 T	-	5470	A	0.6760091844030138	1
132441	SNV	1	T	G	NA	Heterozygous	29	4199	0.6906406287	0.4827586207	28.6206896552	CDS: Ac-p74-pif, Gene: Ac-p74-pif	Ac-p74-pif:c.206A>C	Ac-p74-pif:p.Lys69Thr	B	T 132441 G	-	5417	B	0.6930168289061212	2
144395	SNV	1	C	T	NA	Heterozygous	373	4751	7.8509787413	0.4855072464	36.0991957105	CDS: Ac-pe38, Gene: Ac-pe38	Ac-pe38:c.299C>T	Ac-pe38:p.Thr100Ile	E	C 144395 T	-	5345	E	0.8181061980971237	1
