# Supplementary material for: Empirical estimates of the mutation rate for an alphabaculovirus
Source: PLoS Genet. 2022 Jun 6;18(6):e1009806. doi: 10.1371/journal.pgen.1009806 (PMC9203023; doi:10.1371/journal.pgen.1009806)
Supplement: S3 File — (ZIP) [file pgen.1009806.s018.zip › Mutation calling data/wholegenome_tau_1_maxlin_3.csv]

reference_position	type	length	reference	allele	linkage	zygosity	count	coverage	frequency	forward_reverse_balance	average_quality	overlapping_annotations	coding_region_change	amino_acid_change	isolate.x	mutation	x3	x11	isolate	rank	n
1123	SNV	1	A	G	NA	Heterozygous	242	4193	5.7715239685	0.4618473896	37.9214876033	CDS: Ac-bro, Gene: Ac-bro	Ac-bro:c.906T>C	NA	B	A 1123 G	-	5436	B	0.6766622669526481	1
4473	SNV	1	G	A	NA	Heterozygous	120	4205	2.853745541	0.4435483871	34.1	Misc. feature: BACMID regioin	NA	NA	E	G 4473 A	-	5499	E	0.6949348292360996	1
7383	SNV	1	C	A	NA	Heterozygous	37	3548	1.0428410372	0.3513513514	27.6486486486	Misc. feature: BACMID regioin	NA	NA	D	C 7383 A	-	4584	D	0.9840097893636913	1
7400	SNV	1	G	T	NA	Heterozygous	45	4162	1.0812109563	0.4666666667	29.6666666667	Misc. feature: BACMID regioin	NA	NA	C	G 7400 T	-	5210	C	0.911813232139911	1
9401	SNV	1	C	A	NA	Heterozygous	86	4566	1.8834866404	0.375	37.6305659311	Misc. feature: BACMID regioin	NA	NA	A	C 9401 A	-	4912	A	0.9577352472089314	3
10439	SNV	1	G	T	NA	Heterozygous	37	3569	1.0367049594	0.4871794872	35.4594594595	Misc. feature: BACMID regioin	NA	NA	A	G 10439 T	-	4700	A	0.9852884562503438	3
23894	SNV	1	C	T	NA	Heterozygous	81	4747	1.7063408469	0.4943820225	38.1851851852	CDS: Ac-egt, Gene: Ac-egt	Ac-egt:c.836C>T	Ac-egt:p.Pro279Leu	D	C 23894 T	-	5450	D	0.7088283011604246	1
38235	SNV	1	G	T	NA	Heterozygous	43	3230	1.3312693498	0.2093023256	30.9534883721	NA	NA	NA	A	G 38235 T	-	5760	A	0.43324121432106916	1
38241	SNV	1	G	T	NA	Heterozygous	44	3251	1.3534297139	0.1818181818	30.1590909091	NA	NA	NA	A	G 38241 T	-	5778	A	0.4202964307320024	1
38245	SNV	1	C	A	NA	Heterozygous	41	3299	1.2428008487	0.1951219512	30.9512195122	NA	NA	NA	A	C 38245 A	-	5867	A	0.3570299180553264	1
38400	SNV	1	G	T	NA	Heterozygous	27	2184	1.2362637363	0.3703703704	30.8518518519	NA	NA	NA	A	G 38400 T	-	5144	A	0.891966397184183	1
38401	SNV	1	C	A	NA	Heterozygous	23	2258	1.0186005314	0.125	32.1739130435	NA	NA	NA	C	C 38401 A	-	5259	C	0.8881166474179178	3
40156	SNV	1	G	A	NA	Heterozygous	92	4844	1.8992568126	0.4747474747	38.75	CDS: AcOrf-34, Gene: AcOrf-34	AcOrf-34:c.420C>T	NA	D	G 40156 A	-	5464	D	0.6984546004509707	1
50202	SNV	1	C	A	NA	Heterozygous	124	5321	2.3303890246	0.4814814815	37.9516129032	CDS: Ac-odv-e66, Gene: Ac-odv-e66	Ac-odv-e66:c.1851C>A	NA	A	C 50202 A	-	6183	A	0.18065638233514822	1
52396	SNV	1	G	T	NA	Heterozygous	979	4329	22.6149226149	0.4846449136	38.2921348315	CDS: Ac-lef8, Gene: Ac-lef8	Ac-lef8:c.2392C>A	Ac-lef8:p.Leu798Ile	D	G 52396 T	-	4926	D	0.9601963372380795	1
75791	SNV	1	G	A	NA	Heterozygous	554	5273	10.5063531197	0.4814814815	38.5379061372	CDS: Ac-vlf-1, Gene: Ac-vlf-1	Ac-vlf-1:c.798C>T	NA	C	G 75791 A	-	5949	C	0.2839534180278282	1
82658	SNV	1	T	C	NA	Heterozygous	42	4175	1.005988024	0.3181818182	35.8571428571	NA	NA	NA	E	T 82658 C	-	5684	E	0.5167189132706375	2
82730	SNV	1	C	A	NA	Heterozygous	50	3654	1.3683634373	0.38	29.48	NA	NA	NA	A	C 82730 A	-	5758	A	0.43451300665456744	2
82730	SNV	1	C	A	NA	Heterozygous	47	3810	1.2335958005	0.4042553191	30.5531914894	NA	NA	NA	C	C 82730 A	-	5709	C	0.5034029038112523	2
82741	SNV	1	C	A	NA	Heterozygous	45	3833	1.1740151318	0.5	30.3777777778	NA	NA	NA	A	C 82741 A	-	5713	A	0.4688926469779464	1
89941	SNV	1	C	A	NA	Heterozygous	68	4658	1.4598540146	0.4347826087	33.3676470588	CDS: AcOrf-91, Gene: AcOrf-91	AcOrf-91:c.354G>T	NA	B	C 89941 A	-	5810	B	0.34812737172083813	1
89983	SNV	1	C	T	NA	Heterozygous	60	4543	1.3207131851	0.45	35	CDS: AcOrf-91, Gene: AcOrf-91	AcOrf-91:c.312G>A	NA	E	C 89983 T	-	6591	E	0.04226475279106858	3
90004	SNV	1	A	T	NA	Heterozygous	53	5059	1.0476378731	0.4150943396	35.4150943396	CDS: AcOrf-91, Gene: AcOrf-91	AcOrf-91:c.291T>A	NA	E	A 90004 T	-	6429	E	0.07424517406368586	2
90019	SNV	1	A	C	NA	Heterozygous	102	5580	1.8279569892	0.3644859813	35.137254902	CDS: AcOrf-91, Gene: AcOrf-91	AcOrf-91:c.276T>G	NA	A	A 90019 C	-	7193	A	0.014422812517186382	2
90019	SNV	1	A	C	NA	Heterozygous	77	5045	1.5262636274	0.4358974359	34.974025974	CDS: AcOrf-91, Gene: AcOrf-91	AcOrf-91:c.276T>G	NA	E	A 90019 C	-	6300	E	0.11358136721113128	2
90049	SNV	1	T	A	NA	Heterozygous	103	5073	2.0303567909	0.4095238095	36.1747572816	CDS: AcOrf-91, Gene: AcOrf-91	AcOrf-91:c.246A>T	NA	A	T 90049 A	-	6983	A	0.023806577572457792	3
90049	SNV	1	T	A	NA	Heterozygous	77	4695	1.6400425985	0.4358974359	34.7792207792	CDS: AcOrf-91, Gene: AcOrf-91	AcOrf-91:c.246A>T	NA	C	T 90049 A	-	6419	C	0.05927927184732992	3
90049	SNV	1	T	A	NA	Heterozygous	85	4481	1.8968980138	0.4945054945	34.3176470588	CDS: AcOrf-91, Gene: AcOrf-91	AcOrf-91:c.246A>T	NA	E	T 90049 A	-	6053	E	0.24520843645163065	3
90055	SNV	1	A	T	NA	Heterozygous	73	5234	1.3947267864	0.2702702703	37	CDS: AcOrf-91, Gene: AcOrf-91	AcOrf-91:c.240T>A	NA	A	A 90055 T	-	7029	A	0.021393609415388	3
90069	SNV	1	T	A	NA	Heterozygous	65	5196	1.2509622787	0.4615384615	36.7230769231	CDS: AcOrf-91, Gene: AcOrf-91	AcOrf-91:c.226A>T	AcOrf-91:p.Thr76Ser	A	T 90069 A	-	6996	A	0.023098498597591156	3
90083	SNV	1	A	G	NA	Heterozygous	60	4653	1.2894906512	0.4838709677	38.75	CDS: AcOrf-91, Gene: AcOrf-91	AcOrf-91:c.212T>C	AcOrf-91:p.Ile71Thr	A	A 90083 G	-	6934	A	0.02649452785568938	3
90083	SNV	1	A	G	NA	Heterozygous	50	4320	1.1574074074	0.5	38.3	CDS: AcOrf-91, Gene: AcOrf-91	AcOrf-91:c.212T>C	AcOrf-91:p.Ile71Thr	C	A 90083 G	-	6435	C	0.055594511356761814	3
90088	SNV	1	T	A	NA	Heterozygous	53	4989	1.0623371417	0.4339622642	36	CDS: AcOrf-91, Gene: AcOrf-91	AcOrf-91:c.207A>T	NA	A	T 90088 A	-	6942	A	0.02598581092229005	3
90088	SNV	1	T	A	NA	Heterozygous	47	4503	1.043748612	0.3617021277	33.6808510638	CDS: AcOrf-91, Gene: AcOrf-91	AcOrf-91:c.207A>T	NA	E	T 90088 A	-	6120	E	0.20552164109332893	3
90091	SNV	1	T	A	NA	Heterozygous	64	4994	1.2815378454	0.4153846154	34.1875	CDS: AcOrf-91, Gene: AcOrf-91	AcOrf-91:c.204A>T	NA	A	T 90091 A	-	6932	A	0.02659077159984601	3
90108	SNV	1	A	T	NA	Heterozygous	54	4711	1.1462534494	0.2857142857	35.5185185185	CDS: AcOrf-91, Gene: AcOrf-91	AcOrf-91:c.187T>A	AcOrf-91:p.Ser63Thr	C	A 90108 T	-	6214	C	0.12368696034757741	3
91180	SNV	1	C	T	NA	Heterozygous	123	5590	2.2003577818	0.3955223881	38.9512195122	CDS: AcOrf-93, Gene: AcOrf-93	AcOrf-93:c.71C>T	AcOrf-93:p.Ala24Val	B	C 91180 T	-	6269	B	0.1053800252983556	1
109347	SNV	1	G	T	NA	Heterozygous	67	3661	1.8301010653	0.4925373134	28.1343283582	NA	NA	NA	A	G 109347 T	-	5514	A	0.6362948908320959	3
109347	SNV	1	G	T	NA	Heterozygous	46	3957	1.162496841	0.4565217391	29.347826087	NA	NA	NA	C	G 109347 T	-	5708	C	0.504440961337513	3
109347	SNV	1	G	T	NA	Heterozygous	50	3965	1.2610340479	0.42	28.84	NA	NA	NA	E	G 109347 T	-	5758	E	0.4452854314469559	3
117608	SNV	1	G	A	NA	Heterozygous	88	4994	1.7621145374	0.4895833333	37.1022727273	CDS: Ac-ChiA, Gene: Ac-ChiA	Ac-ChiA:c.903C>T	NA	D	G 117608 A	-	5604	D	0.5875130616509927	1
126306	SNV	1	T	C	NA	Heterozygous	271	5133	5.279563608	0.4966887417	38.0036900369	CDS: Ac-p94, Gene: Ac-p94	Ac-p94:c.1550A>G	Ac-p94:p.Gln517Arg	D	T 126306 C	-	5895	D	0.34204339217950835	1
129273	SNV	1	G	T	NA	Heterozygous	52	4609	1.1282273812	0.3269230769	30.4038461538	NA	NA	NA	A	G 129273 T	-	6383	A	0.1118283561568498	1
144395	SNV	1	C	T	NA	Heterozygous	373	4751	7.8509787413	0.4855072464	36.0991957105	CDS: Ac-pe38, Gene: Ac-pe38	Ac-pe38:c.299C>T	Ac-pe38:p.Thr100Ile	E	C 144395 T	-	5345	E	0.8181061980971237	1
