# Supplementary material for: Empirical estimates of the mutation rate for an alphabaculovirus
Source: PLoS Genet. 2022 Jun 6;18(6):e1009806. doi: 10.1371/journal.pgen.1009806 (PMC9203023; doi:10.1371/journal.pgen.1009806)
Supplement: S3 File — (ZIP) [file pgen.1009806.s018.zip › Mutation calling data/wholegenome_tau_2_maxlin_4.csv]

reference_position	type	length	reference	allele	linkage	zygosity	count	coverage	frequency	forward_reverse_balance	average_quality	overlapping_annotations	coding_region_change	amino_acid_change	isolate.x	mutation	x3	x11	isolate	rank	n
1123	SNV	1	A	G	NA	Heterozygous	242	4193	5.7715239685	0.4618473896	37.9214876033	CDS: Ac-bro, Gene: Ac-bro	Ac-bro:c.906T>C	NA	B	A 1123 G	-	5436	B	0.6766622669526481	1
4473	SNV	1	G	A	NA	Heterozygous	120	4205	2.853745541	0.4435483871	34.1	Misc. feature: BACMID regioin	NA	NA	E	G 4473 A	-	5499	E	0.6949348292360996	1
10405	SNV	1	G	A	NA	Heterozygous	65	3185	2.0408163265	0.4857142857	36.4769230769	Misc. feature: BACMID regioin	NA	NA	A	G 10405 A	-	4934	A	0.9537961282516636	4
10408	SNV	1	T	A	NA	Heterozygous	71	3445	2.06095791	0.4605263158	36.0985915493	Misc. feature: BACMID regioin	NA	NA	A	T 10408 A	-	4880	A	0.9632623879447836	4
50202	SNV	1	C	A	NA	Heterozygous	124	5321	2.3303890246	0.4814814815	37.9516129032	CDS: Ac-odv-e66, Gene: Ac-odv-e66	Ac-odv-e66:c.1851C>A	NA	A	C 50202 A	-	6183	A	0.18065638233514822	1
52396	SNV	1	G	T	NA	Heterozygous	979	4329	22.6149226149	0.4846449136	38.2921348315	CDS: Ac-lef8, Gene: Ac-lef8	Ac-lef8:c.2392C>A	Ac-lef8:p.Leu798Ile	D	G 52396 T	-	4926	D	0.9601963372380795	1
75791	SNV	1	G	A	NA	Heterozygous	554	5273	10.5063531197	0.4814814815	38.5379061372	CDS: Ac-vlf-1, Gene: Ac-vlf-1	Ac-vlf-1:c.798C>T	NA	C	G 75791 A	-	5949	C	0.2839534180278282	1
90016	SNV	1	T	C	NA	Heterozygous	105	4560	2.3026315789	0.3963963964	37.2571428571	CDS: AcOrf-91, Gene: AcOrf-91	AcOrf-91:c.279A>G	NA	A	T 90016 C	-	7194	A	0.014402188857724247	4
90016	SNV	1	T	C	NA	Heterozygous	88	4222	2.0843202274	0.3406593407	36.6022727273	CDS: AcOrf-91, Gene: AcOrf-91	AcOrf-91:c.279A>G	NA	C	T 90016 C	-	6775	C	0.01338475499092559	4
90016	SNV	1	T	C	NA	Heterozygous	85	4117	2.064610153	0.4302325581	36.1529411765	CDS: AcOrf-91, Gene: AcOrf-91	AcOrf-91:c.279A>G	NA	E	T 90016 C	-	6292	E	0.11653742506737062	4
90049	SNV	1	T	A	NA	Heterozygous	103	5073	2.0303567909	0.4095238095	36.1747572816	CDS: AcOrf-91, Gene: AcOrf-91	AcOrf-91:c.246A>T	NA	A	T 90049 A	-	6983	A	0.023806577572457792	3
91180	SNV	1	C	T	NA	Heterozygous	123	5590	2.2003577818	0.3955223881	38.9512195122	CDS: AcOrf-93, Gene: AcOrf-93	AcOrf-93:c.71C>T	AcOrf-93:p.Ala24Val	B	C 91180 T	-	6269	B	0.1053800252983556	1
126306	SNV	1	T	C	NA	Heterozygous	271	5133	5.279563608	0.4966887417	38.0036900369	CDS: Ac-p94, Gene: Ac-p94	Ac-p94:c.1550A>G	Ac-p94:p.Gln517Arg	D	T 126306 C	-	5895	D	0.34204339217950835	1
129142	SNV	1	G	C	NA	Heterozygous	228	4806	4.7440699126	0.4698795181	37.8026315789	NA	NA	NA	D	G 129142 C	-	6015	D	0.2448509596876203	4
144395	SNV	1	C	T	NA	Heterozygous	373	4751	7.8509787413	0.4855072464	36.0991957105	CDS: Ac-pe38, Gene: Ac-pe38	Ac-pe38:c.299C>T	Ac-pe38:p.Thr100Ile	E	C 144395 T	-	5345	E	0.8181061980971237	1
